# Supplementary material for: A time course analysis of the extracellular proteome of Aspergillus nidulans growing on sorghum stover
Source: Biotechnol Biofuels. 2012 Jul 26;5:52. doi: 10.1186/1754-6834-5-52 (PMC3413557; doi:10.1186/1754-6834-5-52)
Supplement: Additional file 1 — Table s1. Identified miscellaneous proteins and spectrum counts on 1, 3, 7, and 14 days. [file 1754-6834-5-52-S1.xls]

## Sheet: Sheet1
Table S1. Identified miscellaneous proteins and spectrum counts on 1, 3, 7, and 14 days.
			Spectrum Countc
Accession numbera	Identified proteinsa	MW (kDa)b	Day 1	Day 3	Day 7	Day 14	SignalPd
AN7388	Catalase/peroxidase	82	26	0	0	0	Nf
AN2387	Conserved hypothetical protein	54	52	54	38	41	Y
AN7181	Conserved hypothetical protein	49	52	37	17	3	Y
AN0567	Putative alcohol oxidase	76	49	-	-	-	Nf
AN6525	formate dehydrogenase	40	37	-	-	-	Nf
AN6535	Conserved hypothetical protein	23	32	13	15	9	Y
AN5944	Conserved hypothetical protein	58	29	28	19	20	Y
AN0554	Aldehyde dehydrogenase	54	29	-	6	-	Nf
AN2648	Isoamyl alcohol oxidase	61	31	23	10	21	Y
AN2954	Serine rich protein	96	27	54	51	63	Y
AN7041	Mucin family sigaling protein	81	25	-	-	-	Y
AN7949	Conserved hypothetical protein	91	21	55	46	47	Y
AN10223	Putative 1 Cys peroxiredoxin	23	19	-	-	-	Nf
AN4055	Acid phosphatase	45	19	37	52	33	Y
AN4218	Elongation factor 1- alpha	51	15	-	-	-	Nf
AN4376	NADP-specific glutamate dehydrogenase	50	13	-	-	-	Nf
AN6423	Conserved hypothetical protein	19	12	-	-	-	Nf
AN1813	Conserved hypothetical protein	17	13	4	4	3	Y
AN3211	NPP1 domain protein	26	13	3	3	3	Y
AN6473	Conserved hypothetical protein	72	10	15	13	14	Y
AN8216	Nucleoside diphosphatase kinase	17	12	-	-	-	Nf
AN8657	fructosyl amino acid oxidase	67	11	-	-	-	Ye
AN7087	Conserved hypothetical protein	31	10	-	5	6	Y
AN5129	Heat shock protein	70	8	-	-	-	Nf
AN4006	GMC oxidoreductase	66	9	12	18	13	Y
AN11046	Conserved hypothetical protein	22	11	6	-	-	Y
AN0423	NAD(P)H-dependent D xylose reductase	36	11	-	-	-	Nf
AN3804	Allergen Asp F4	34	10	-	-	-	Y
AN5626	acetyl-coenzyme A synthatase	74	10	-	-	-	Nf
AN9340	acid trhalase	109	10	42	34	38	Nf
AN4501	artA 14-3-3 protein	29	10	-	-	-	Nf
AN2112	Conserved hypothetical protein	44	9	23	15	17	Y
AN8432	Conserved hypothetical protein	72	9	14	14	16	Y
AN4695	Woronin body major protein	20	10	-	-	-	Nf
AN4443	Methionin synthase	87	9	-	-	-	Nf
AN6717	Malate dehydrgenase	36	8	-	-	-	Nf
AN2237	carboxypeptidase S1, putative	70	9	6	4	4	Y
AN8692	thioredoxin peroxidase	19	7	-	-	-	Nf
AN0241	superoxide dismutase	16	7	11	19	15	Nf
AN10040	hypothetical protein	27	9	-	-	-	Y
AN10326	conserved hypothetical protein	18	8	5	16	20	Y
AN1274	conserved aldo-keto oxidoreductase, NADPH-dependent	33	7	-	-	-	Nf
AN8664	dienelactone hydrolase family protein	28	8	-	-	-	Nf
AN9388	conserved hypothetical protein	37	7	4	-	-	Y
AN2343	nitroreductase family protein, putative	25	6	-	-	-	Nf
AN6382	conserved hypothetical protein	69	5	30	18	26	Y
AN2999	expressed isocitrate dehydrogenase	55	5	-	-	-	Y
AN2710	conserved hypothetical protein	21	7	2	4	6	Y
AN7366	conserved hypothetical protein	45	7	-	-	7	Y
AN3712	dienelactone hydrolase family protein	27	6	3	-	-	Nf
AN6563	elongation factor 1-gamma, putative	46	5	-	-	-	Nf
AN0688	transketolase TktA	75	5	-	-	-	Nf
AN0776	60S ribosomal protein L17	21	5	-	-	-	Nf
AN8333	hypothetical protein similar to PhiA protein	19	5	-	-	-	Y
AN4794	40S ribosomal protein S4, putative	29	5	-	-	-	Nf
AN7214	NADPH-dependent FMN reductase Lot6, putative	51	4	-	-	-	Y
AN7193	D-xylose reductases	37	4	-	-	-	Nf
AN11233	unknown protein	74	4	5	2	-	Y
AN3565	metallo-beta-lactamase domain protein, putative	34	5	-	-	-	Nf
AN4402	outer mitochondrial membrane protein porin	30	6	-	-	-	Nf
AN1152	conserved hypothetical protein	18	5	-	-	-	Nf
AN8605	peptidyl-prolyl cis-trans isomerase/cyclophilin, putative	18	3	-	-	-	Nf
AN8870	40S ribosomal protein S3Ae	29	4	-	-	-	Nf
AN0297	NADH-quinone oxidoreductase Pst2, putative	22	4	-	-	-	Nf
AN5130	coproporphyrinogen III oxidase, putative	52	4	10	-	-	Nf
AN6048	aspartate transaminase	49	4	-	-	-	Y
AN9304	translation elongation factor eEF-1B gamma subunit, putative	24	4	-	-	-	Nf
AN0687	spermidine synthase, putrecine aminopropyltransferase	33	4	13	-	-	Nf
AN0392	endonuclease/exonuclease/phosphatase family protein	45	4	7	-	-	Y
AN0240	transaldolase	36	4	-	-	-	Nf
AN6743	hydrolase, CocE/NonD family, putative	88	3	-	-	-	Nf
AN5904	Acyl CoA binding protein family	16	3	-	-	-	Nf
AN2968	inorganic pyrophosphatase	32	3	-	-	-	Nf
AN4575	hypothetical protein	36	4	-	-	-	Y
AN5441	ribosomal protein S13p/S18e	18	4	-	-	-	Nf
AN5872	alpha subunit of the 20S proteasome	27	4	-	-	-	Nf
AN5879	ML domain protein, putative	18	4	3	3	3	Y
AN6807	conserved hypothetical protein	109	4	-	-	-	Y
AN7102	hypothetical protein	19	4	-	-	-	Y
AN8054	proteasome component Pre6, putative	27	4	-	-	-	Nf
AN6795	antigenic cell wall galactomannoprotein, putative	20	3	3	12	31	Y
AN9146	integral-R membrane protein	126	4	-	-	-	Ye
AN4187	TBP associated factor	211	3	-	-	-	Nf
AN7391	conserved hypothetical protein	61	3	9	15	15	Y
AN0843	protein similar to ribosomal protein S5	24	3	-	-	-	Nf
AN1638	protein similar to aminopeptidase	98	2	13	16	-	Nf
AN5534	hypothetical D-isomer specific 2-hydroxyacid dehydrogenase	37	3	-	-	-	Nf
AN7393	conserved hypothetical protein	20	3	4	-	-	Y
AN8363	phytase, putative	58	3	-	-	-	Y
AN9130	cholinesterase, putative	78	3	23	8	6	Y
AN9156	endonuclease/exonuclease/phosphatase family protein	64	3	-	-	-	Y
AN7725	pyridoxine biosynthesis protein	32	2	-	-	-	Nf
AN0458	conserved-R hypothetical protein	57	2	-	-	-	Nf
AN0285	6-phosphogluconolactonase, putative	29	9	-	-	-	Nf
AN7511	putative 1,3-beta-transglucosylase, GH72 family	58	3	-	-	-	Y
AN4087	hypothetical protein similar to 40s ribosomal protein s3	29	2	-	-	-	Nf
AN10230	5'-methylthioadenosine phosphorylase	40	2	-	-	-	Nf
AN3959	hypothetical protein	60	2	-	-	-	Y
AN5975	hypothetical mannitol-1-phosphate dehydrogenase	43	2	-	-	-	Nf
AN8475	conserved hypothetical protein	41	2	-	-	-	Nf
AN4064	ADP,ATP carrier protein	34	2	-	-	-	Y
AN2334	similar to fructose/tagatose bisphosphate aldolase	32	2	-	-	-	Nf
AN5482	GTP-binding nuclear protein GSP1/Ran	24	2	-	-	-	Nf
AN0759	DUF614 domain protein	15	-	-	-	4	Nf
AN0932	hypothetical glutathione reductase	61	-	4	7	7	Nf
AN10351	aspartyl aminopeptidase	54	-	19	12	38	Nf
AN10548	Putative-R Zn(II)2Cys6 transcription factor	91	-	-	-	2	Nf
AN10563	alkaline phosphatase Pho8	66	-	20	24	34	Nf
AN12465	dihydrolipoyl dehydrogenase	16	-	-	2	-	Nf
AN10734	translational-R activator, putative	292	-	-	-	5	Nf
AN10784	pentatricopeptide repeat protein	62	-	-	-	7	Nf
AN11070	vacuolar aspartyl aminopeptidase Lap4, putative	57	-	16	35	36	Nf
AN1124	conserved hypothetical protein	58	-	6	6	4	Nf
AN2012	transcription factor RfeF, putative	55	-	8	6	7	Nf
AN2092	prolyl aminopeptidase	50	-	-	2	-	Nf
AN2835	conserved FAD/FMN-containing dehydrogenase	50	-	-	-	4	Nf
AN3091	Metalloendopeptidase	87	-	-	4	-	Nf
AN12193	predicted hydrolase activity	56	-	-	-	5	Nf
AN4577	protein similar to formamidase	45	-	-	6	2	Nf
AN5012	exoinulinase InuD	133	-	5	33	39	Ye
AN5812	aminopeptidase	70	-	-	3	-	Nf
AN7187	FAD dependent oxidoreductase superfamily	30	-	4	-	-	Ye
AN7298	endonuclease/exonuclease/phosphatase family protein	34	-	4	3	16	Nf
AN7331	cyanate hydratase, putative	16	-	6	2	-	Nf
AN8735	DNA binding trascription activity	71	-	4	-	-	Nf
AN9219	MFS-R transporter, putative	59	-	-	3	5	Nf
AN9470	uricase	34	-	4	-	-	Nf
AN5442	carboxypeptidase vaculolar	62	-	7	19	16	Y
AN3918	aminopeptidase, putative	54	-	21	20	23	Y
AN1035	FAD binding domain protein	52	-	-	-	17	Y
AN6273	allergenic cerato-platanin Asp F13	16	-	9	12	12	Y
AN5942	copper-regulated protein	17	-	3	-	7	Y
AN9054	conserved hypothetical protein	33	-	-	-	7	Y
AN5939	conserved hypothetical protein; (Predicted GPI-anchored protein)	64	-	-	2	-	Y
AN6438	hypothetical dipeptidyl aminopeptidase	87	-	-	3	45	Y
AN7121	conserved carboxypeptidase [Verticillium albo-atrum VaMs.102]	59	-	-	-	4	Y
AN8086	conserved hypothetical protein	17	-	-	-	6	Y
AN9402	Ser/Thr protein phosphatase family	65	-	2	-	2	Y
AN4041	conserved hypothetical protein	21	-	-	-	2	Y
AN5749	putative acetylornithine deacetylase	45	-	11	6	-	Y
AN7598	conserved hypothetical protein	28	-	11	20	21	Y
AN8218	thioredoxin reductase, putative	42	-	-	9	18	Y
AN2790	conserved hypothetical protein	41	-	-	15	15	Y
AN0012	conserved hypothetical protein	28	-	3	-	-	Y
AN8484	cell wall serine-threonine-rich galactomannoprotein Mp1	49	-	-	-	4	Y
AN8977	hypothetical protein AkeP	39	-	-	8	24	Y
AN7961	conserved hypothetical protein	21	-	-	-	4	Y
AN2119	protein similar to Neimann-Pick sphingolipid transporter	140	-	5	3	5	Y
AN4809	glutaminase A	76	-	49	45	49	Y
AN5937	conserved hypothetical protein	29	-	-	-	4	Y
AN7307	DUF1237 domain protein	58	-	15	21	24	Y
AN7349	mutanase	48	-	-	7	6	Y
AN8808	hypothetical protein	37	-	2	-	3	Y
AN8908	conserved hypothetical protein	30	-	4	6	19	Y
AN11246	unknown protein	31	-	15	6	8	Y
AN6621	conserved hypothetical protein	42	-	-	-	9	Y
AN0768	Fasciclin domain family protein	55	-	-	4	14	Y
AN2574	conserved hypothetical protein	56	44	42	33	31	Y
AN3351	conserved oxidoreductase, FAD-binding	63	-	-	-	2	Y
AN7269	conserved FAD binding domain-containing protein	51	-	7	9	18	Y
AN4245	neutral/alkaline nonlysosomal ceramidase, putative	80	-	-	5	19	Y
AN10444	gamma-glutamyltranspeptidase	65	-	18	7	7	Y
aAccession numbers along with protein information and glycosyl hydrolase (GH) family information was obtained from Pedant [50].
bHypothetical molecular weight of the proteins.
cQuantifying changes in protein abundance between samples from different time points was done using the spectral count method, yielding a semiquantitative analysis.
dSignalP was used to predict secretion signals [50,58].
eSignalP as reported at http://www.aspergillusgenome.org.
fNot found by SignalP (may contain unpredicted N-terminal residues, contain a novel signal peptide or was observed following autolysis).
