# Supplementary material for: A time course analysis of the extracellular proteome of Aspergillus nidulans growing on sorghum stover
Source: Biotechnol Biofuels. 2012 Jul 26;5:52. doi: 10.1186/1754-6834-5-52 (PMC3413557; doi:10.1186/1754-6834-5-52)
Supplement: Additional file 2 — Table S2. Comparison of identified proteins in A. nidulans cultures from different carbon sources. [file 1754-6834-5-52-S2.xls]

## Sheet: Sheet1
Table S2. Comparison of identified proteins in A. nidulans cultures from different carbon sources. Data from leaf litter cultures was obtained from Schinder et al (2010).
				Carbon Sources
Accession numbera	GH Familya	Identified proteinsa	MW (kDa)b	Sorghum	Leaf litter
Hemicellulose Degrading Enzymes
AN8401	GH3	beta-1,4-xylosidase	82	Yes	No
AN2217	GH3	beta 1,4-Xylosidase	83	Yes	No
AN2359	GH3	beta-xylosidase	87	Yes	Yes
AN1818	GH10	beta-1,4-endoxylanase	34	Yes	Yes
AN7401	GH10	beta-1,4-endoxylanase	38	Yes	Yes
AN3613	GH11	endo-1,4-beta-xylanase A precursor	24	Yes	Yes
AN7152	GH27	alpha-1,4-galactosidase	69	Yes	No
AN8138	GH36	alpha-1,4-galactosidase	82	Yes	No
AN7117	GH39	Xylosidase	50	Yes	No
AN8007	GH43	Endoarabinase	34	Yes	Yes
AN2533	GH43	alpha N-arabinofuranosidase	36	Yes	Yes
AN7781	GH43	arabinosidase, putative	38	Yes	No
AN2534	GH43	Endoarabinase	41	Yes	Yes
AN10919	GH43	endo 1,4 xylanase D precursor	42	Yes	Yes
AN7313	GH43	alpha L-arabinofuranosidase C	52	Yes	Yes
AN7275	GH43	Putative xylosidase	55	Yes	Yes
AN8477	GH43	Xylosidase/arabinofuranosidase	60	Yes	Yes
AN5727	GH53	beta 1,4 endogalactanase	41	Yes	Yes
AN1571	GH54	alpha-arabinofuranosidase	53	Yes	Yes
AN2632	GH62	Arabinoxylan/arabinofuranohydrolase	33	Yes	Yes
AN7908	GH62	Arabinoxylan/arabinofuranohydrolase	36	Yes	Yes
AN9286	GH67	alpha-glucuronidase	94	Yes	No
AN5061	GH74	xyloglucanase	88	Yes	No
AN6093	CE1	Acetyl xylan esterase	34	Yes	Yes
AN1320		endo-1,4-beta-xylanase B	28	Yes	Yes
AN2060	GH93	exo-arabinanase	43	Yes	No
AN1477		Xylosidase/arabinofuranosidase	45	No	Yes
AN1277		Alpha-N-arabinouranosidase	57	No	Yes
AN9380		Bifunctional xylanase/ deacetylase	26	Yes	Yes
Cellulose Degrading Enzymes
AN9183	GH1	beta -1,4 glucosidase	66	Yes	No
AN2227	GH3	beta-1,4-glucosidase	92	Yes	Yes
AN2828	GH3	beta-1,4-glucosidase	78	Yes	Yes
AN4102	GH3	beta glucosidase	92	Yes	Yes
AN5976	GH3	beta glucosidase	89	Yes	Yes
AN7396	GH3	beta glucosidase	84	Yes	Yes
AN1804	GH3	beta-1,4-glucosidase	68	Yes	No
AN10482	GH3	beta-1,4-glucosidase	94	Yes	No
AN1285	GH5	beta-1,4-endoglucanase	36	Yes	Yes
AN8068	GH5	Putative endoglucanase	63	Yes	Yes
AN3046	GH61	endoglucanase, putative	32	Yes	No
AN9166	GH5	cellulase family protein	45	Yes	No
AN1273	GH6	Cellobiohydrolase	41	Yes	Yes
AN5282	GH6	Cellobiohydrolase	47	Yes	Yes
AN0494	GH7	Cellobiohydrolase	56	Yes	Yes
AN5176	GH7	Cellobiohydrolase	48	Yes	Yes
AN3418	GH7	beta-1,4-endoglucanase	46	Yes	Yes
AN3860	GH61	Endoglucanase IV precursor	26	Yes	Yes
AN10419	GH61	endo-1,4-beta-glucanase	29	Yes	Yes
AN6428	GH61	endoglucanase 4	24	Yes	Yes
AN2664	GH43	beta-glucanase, putative	55	Yes	Yes
AN1692		Endoglucanase-4	37	No	Yes
AN2388		Endoglucanase-4	61	No	Yes
AN5320		Endoglucanase	35	No	Yes
AN9524		Endoglucanase-4	40	No	Yes
Pectin Degrading Enzymes
AN2463	GH2	beta-galactosidase	115	Yes	No
AN2395	GH2	beta-galactosidase/mannosidase	69	Yes	No
AN8761	GH28	Exopolygalaturonase	48	Yes	Yes
AN8891	GH28	Exopolygalaturonase	49	Yes	Yes
AN10274	GH28	exo-polygalacturonase, putative	46	Yes	No
AN0980	GH35	beta-galactosidase	109	Yes	No
AN0756	GH35	beta-galactosidase	109	Yes	No
AN7151	GH78	alpha-rhamnosidase	100	Yes	No
AN7828	GH88	Unsaturated rhamnogalacturonan hydrolase	44	Yes	No
AN9383	GH105	unsaturated rhamnogalacturonan hydrolase	43	Yes	No
AN0741	PL1	Pectate lyase precursor	35	Yes	Yes
AN2331	PL1	Pectin lyase A precursor	41	Yes	Yes
AN2569	PL1	Pectin lyase A precursor	39	Yes	Yes
AN7646	PL1	Pectate lyase A	35	Yes	Yes
AN6106	PL3	Pectate lyase C	26	Yes	Yes
AN8453	PL3	Pectate lyase C	28	Yes	Yes
AN7135	PL4	rhamnogalaturonan lyase	56	Yes	Yes
AN4139	PL4	rhamnogalaturonan lyase	117	Yes	No
AN3390	CE8	pectin methylesterase	35	Yes	Yes
AN4860	CE8	pectin methylesterase	42	Yes	Yes
AN2528	CE12	rhamnogalaturonan acetyl esterase	26	Yes	Yes
AN4882		Pectin lyase	48	No	Yes
AN2537		exopolygalacturonate lyase	44	Yes	Yes
Fungal Cell Wall Degrading/remodelling Enzymes
AN0933	GH16	Extracellular cell wall glucanase	42	Yes	No
AN0245	GH16	endo-1,3(4)-beta-glucanase, putative	37	Yes	No
AN6620	GH16	endo-1,3(4)-beta-glucanase, putative	42	Yes	No
AN6819	GH16	Endo 1,3 (4) glucanase	32	Yes	No
AN7950	GH17	cell wall beta 1,3 endoglucanase	47	Yes	No
AN4871	GH18	Protein similar to class V chitinase A	44	Yes	Yes
AN8241	GH18	class III Chi A chitinase	97	Yes	No
AN1502	GH20	Protein similar to N-acetylglucosaminidase	68	Yes	Yes
AN0779	GH55	Putative Exo beta 1,3 glucanase	84	Yes	Yes
AN4825	GH55	Glucan 1,3 beta glucosidase precursor	97	Yes	Yes
AN9042	GH71	putative alpha 1,3 glucanase	69	Yes	No
AN7657	GH72	1,3-beta-glucanosyltransferase	49	Yes	No
AN0472	GH81	Putative endo 1,3 beta glucanase	98	Yes	Yes
AN4852		1,3-beta-glucosidase	100	No	Yes
AN10150		1,3-beta-glucosidase	33	No	Yes
AN4390		GPI-anchored cell wall organization protein Ecm33	41	Yes	No
AN2385		GPI anchored endo-1,3(4)-beta-glucanase, putative	65	Yes	No
Starch Degrading Enzymes
AN3388	GH13	alpha amylase	50	Yes	Yes
AN3402	GH13	alpha amylase	69	Yes	Yes
AN7402	GH15	glucoamylase	71	Yes	Yes
AN2017	GH31	alpha 1,4 glucosidase	110	Yes	Yes
AN8953	GH31	alpha 1,4 glucosidase B	108	Yes	Yes
AN0941	GH31	alpha-1,4-glucosidase	94	Yes	No
AN5463		Glucoamylase I	41	No	Yes
Enzymes Degrading Crosslinking Between Lignin, Cellulose and Hemicellulose
AN1772		feruloyl esterase type B	58	Yes	No
AN5267	CE1	feruloyl esterase	28	Yes	No
AN5311		Putative tyrosinase	42	Yes	No
AN7230		Cellobiose dehydrogenase	83	Yes	No
AN9339		Catalase B precursor	79	Yes	No
Mannan Degrading Enzymes
AN5361	GH2	beta-1,4-mannosidase	71	Yes	No
AN9276	GH5	Beta-1,4-endomannanase	42	Yes	Yes
AN6427	GH5	beta-1,4-endomannanase	45	Yes	No
AN2936	GH38	Alpha-mannosidase	124	Yes	No
AN0787	GH47	similar to class I alpha-mannosidase 1B	56	Yes	No
AN2325	GH92	alpha-1,2-mannosidase	82	Yes	No
AN1197	GH92	alpha-1,2-mannosidase	88	Yes	No
AN1742		Beta-mannosidase	106	No	Yes
AN3358		Endo-1,4-beta-manosidase	42	No	Yes
AN7413		Endo-1,4-beta-manosidase	40	No	Yes
Degradradation of Bacterial Cell Wall
AN6470	GH25	putative N,O-diacetyl muramidase	23	Yes	Yes
AN8969	GH25	N,O-diacetylmuramidase	23	Yes	No
Proteases
AN7962		Penicillolysin/deuterolysin metalloprotease	37	Yes	Yes
AN5558		Alkaline protease	42	Yes	Yes
AN2903		vacuolar aspartyl protease (protienase A)	43	Yes	No
AN7159		hypothetical tripeptidyl-peptidase	71	Yes	Yes
AN10030		hypothetical serine protease	50	Yes	No
AN2366		hypothetical serine protease	25	Yes	No
AN8445		Putative aminopeptidases	54	Yes	Yes
AN1426		Serine carboxypeptidase	62	Yes	Yes
AN7231		Serine carboxypeptidase	57	Yes	Yes
AN0224		Membrane dipeptidase	46	Yes	No
AN2572		Dipetidyl dipeptidase	79	Yes	No
Esterases and lipases
AN5309	CE5	Putative cutinase	22	Yes	Yes
AN7541	CE5	cutinase, putative	26	Yes	No
AN2834	CE12	esterase, putative	27	Yes	No
AN6422	CE16	cellulose-binding GDSL Lipase/Acylhydrolase	33	Yes	No
AN5321		extracellular lipase putative	62	Yes	Yes
AN9287		GDSL lipase/acylhydrolase	47	Yes	No
AN7691		phosphoesterase superfamily protein	50	Yes	No
AN1792		GDSL lipase/acylhydrolase	38	Yes	No
AN8046		Putative extracellular lipase	31	Yes	Yes
AN1433		putative triacylglycerol lipase	60	Yes	No
AN1799		Putative lipase	48	Yes	No
AN7046		similar to triacylglycerol lipase	25	Yes	No
AN9361		Lipase	63	Yes	Yes
Miscellaneous Proteins
AN7388		Catalase/peroxidase	82	Yes	No
AN2387		Conserved hypothetical protein	54	Yes	No
AN7181		Conserved hypothetical protein	49	Yes	No
AN0567		Putative alcohol oxidase	76	Yes	No
AN6525		formate dehydrogenase	40	Yes	No
AN6535		Conserved hypothetical protein	23	Yes	No
AN5944		Conserved hypothetical protein	58	Yes	No
AN0554		Aldehyde dehydrogenase	54	Yes	No
AN2648		Isoamyl alcohol oxidase	61	Yes	No
AN2954		Serine rich protein	96	Yes	No
AN7041		Mucin family sigaling protein	81	Yes	No
AN7949		Conserved hypothetical protein	91	Yes	No
AN10223		Putative 1 Cys peroxiredoxin	23	Yes	No
AN4055		Acid phosphatase	45	Yes	Yes
AN4218		Elongation factor 1- alpha	51	Yes	No
AN4376		NADP-specific glutamate dehydrogenase	50	Yes	No
AN6423		Conserved hypothetical protein	19	Yes	No
AN1813		Conserved hypothetical protein	17	Yes	No
AN3211		NPP1 domain protein	26	Yes	No
AN6473		Conserved hypothetical protein	72	Yes	No
AN8216		Nucleoside diphosphatase kinase	17	Yes	No
AN8657		fructosyl amino acid oxidase	67	Yes	No
AN7087		Conserved hypothetical protein	31	Yes	No
AN5129		Heat shock protein	70	Yes	No
AN4006		GMC oxidoreductase	66	Yes	No
AN11046		Conserved hypothetical protein	22	Yes	No
AN0423		NAD(P)H-dependent D xylose reductase	36	Yes	No
AN3804		Allergen Asp F4	34	Yes	No
AN5626		acetyl-coenzyme A synthatase	74	Yes	No
AN9340		acid trhalase	109	Yes	No
AN4501		artA 14-3-3 protein	29	Yes	No
AN2112		Conserved hypothetical protein	44	Yes	No
AN8432		Conserved hypothetical protein	72	Yes	No
AN4695		Woronin body major protein	20	Yes	No
AN4443		Methionin synthase	87	Yes	No
AN6717		Malate dehydrgenase	36	Yes	No
AN2237		carboxypeptidase S1, putative	70	Yes	No
AN8692		unknown protein	19	Yes	No
AN0241		superoxide dismutase	16	Yes	No
AN10040		hypothetical protein	27	Yes	No
AN10326		conserved hypothetical protein	18	Yes	No
AN1274		conserved aldo-keto oxidoreductase, NADPH-dependent	33	Yes	No
AN8664		dienelactone hydrolase family protein	28	Yes	No
AN9388		conserved hypothetical protein	37	Yes	No
AN2343		nitroreductase family protein, putative	25	Yes	No
AN6382		conserved hypothetical protein	69	Yes	No
AN2999		expressed isocitrate dehydrogenase	55	Yes	No
AN2710		conserved hypothetical protein	21	Yes	No
AN7366		conserved hypothetical protein	45	Yes	No
AN3712		dienelactone hydrolase family protein	27	Yes	No
AN6563		elongation factor 1-gamma, putative	46	Yes	No
AN0688		transketolase TktA	75	Yes	No
AN0776		60S ribosomal protein L17	21	Yes	No
AN8333		hypothetical protein similar to PhiA protein	19	Yes	No
AN4794		40S ribosomal protein S4, putative	29	Yes	No
AN7214		NADPH-dependent FMN reductase Lot6, putative	51	Yes	No
AN7193		D-xylose reductases	37	Yes	No
AN11233		unknown protein	74	Yes	No
AN3565		metallo-beta-lactamase domain protein, putative	34	Yes	No
AN4402		outer mitochondrial membrane protein porin	30	Yes	No
AN1152		conserved hypothetical protein	18	Yes	No
AN8605		peptidyl-prolyl cis-trans isomerase/cyclophilin, putative	18	Yes	No
AN8870		40S ribosomal protein S3Ae	29	Yes	No
AN0297		NADH-quinone oxidoreductase Pst2, putative	22	Yes	No
AN5130		coproporphyrinogen III oxidase, putative	52	Yes	No
AN6048		aspartate transaminase	49	Yes	No
AN9304		translation elongation factor eEF-1B gamma subunit, putative	24	Yes	No
AN0687		spermidine synthase, putrecine aminopropyltransferase	33	Yes	No
AN0392		endonuclease/exonuclease/phosphatase family protein	45	Yes	No
AN0240		transaldolase	36	Yes	No
AN6743		hydrolase, CocE/NonD family, putative	88	Yes	No
AN5904		Acyl CoA binding protein family	16	Yes	No
AN2968		inorganic pyrophosphatase	32	Yes	No
AN4575		hypothetical protein	36	Yes	No
AN5441		ribosomal protein S13p/S18e	18	Yes	No
AN5872		alpha subunit of the 20S proteasome	27	Yes	No
AN5879		ML domain protein, putative	18	Yes	No
AN6807		conserved hypothetical protein	109	Yes	No
AN7102		hypothetical protein	19	Yes	No
AN8054		proteasome component Pre6, putative	27	Yes	No
AN6795		antigenic cell wall galactomannoprotein, putative	20	Yes	No
AN9146		integral-R membrane protein	126	Yes	No
AN4187		TBP associated factor	211	Yes	No
AN7391		conserved hypothetical protein	61	Yes	No
AN0843		similar to ribosomal protein S5	24	Yes	No
AN1638		similar to aminopeptidase	98	Yes	No
AN5534		hypothetical D-isomer specific 2-hydroxyacid dehydrogenase	37	Yes	No
AN7393		conserved hypothetical protein	20	Yes	No
AN8363		phytase, putative	58	Yes	No
AN9130		cholinesterase, putative	78	Yes	No
AN9156		endonuclease/exonuclease/phosphatase family protein	64	Yes	No
AN7725		pyridoxine biosynthesis protein	32	Yes	No
AN0458		conserved-R hypothetical protein	57	Yes	No
AN0285		6-phosphogluconolactonase, putative	29	Yes	No
AN7511		putative 1,3-beta-transglucosylase, GH72 family	58	Yes	No
AN4087		similar to 40s ribosomal protein s3	29	Yes	No
AN10230		5'-methylthioadenosine phosphorylase	40	Yes	No
AN3959		hypothetical protein	60	Yes	No
AN5975		hypothetical mannitol-1-phosphate dehydrogenase	43	Yes	No
AN8475		conserved hypothetical protein	41	Yes	No
AN4064		ADP,ATP carrier protein	34	Yes	No
AN2334		similar to fructose/tagatose bisphosphate aldolase	32	Yes	No
AN5482		GTP-binding nuclear protein GSP1/Ran	24	Yes	No
AN0759		DUF614 domain protein	15	Yes	No
AN0932		hypothetical glutathione reductase	61	Yes	No
AN10351		aspartyl aminopeptidase	54	Yes	No
AN10548		Putative-R Zn(II)2Cys6 transcription factor	91	Yes	No
AN10563		alkaline phosphatase Pho8	66	Yes	No
AN12465		dihydrolipoyl dehydrogenase	16	Yes	No
AN10734		translational-R activator, putative	292	Yes	No
AN10784		pentatricopeptide repeat protein	62	Yes	No
AN11070		vacuolar aspartyl aminopeptidase Lap4, putative	57	Yes	No
AN1124		conserved hypothetical protein	58	Yes	No
AN2012		transcription factor RfeF, putative	55	Yes	No
AN2092		prolyl aminopeptidase	50	Yes	No
AN2835		conserved FAD/FMN-containing dehydrogenase	50	Yes	No
AN3091		endothelin-converting enzyme	87	Yes	No
AN12193		predicted hydrolase activity	56	Yes	No
AN4577		hypothetical protein similar to formamidase	45	Yes	No
AN5012		exoinulinase InuD	133	Yes	No
AN5812		leukotriene A4 hydrolase	70	Yes	No
AN7187		FAD dependent oxidoreductase superfamily	30	Yes	No
AN7298		endonuclease/exonuclease/phosphatase family protein	34	Yes	No
AN7331		cyanate hydratase, putative	16	Yes	No
AN8735		conserved hypothetical protein	71	Yes	No
AN9219		MFS-R transporter, putative	59	Yes	No
AN9470		uricase	34	Yes	No
AN5442		carboxypeptidase vaculolar	62	Yes	No
AN3918		aminopeptidase, putative	54	Yes	No
AN1035		FAD binding domain protein	52	Yes	No
AN6273		allergenic cerato-platanin Asp F13	16	Yes	No
AN5942		copper-regulated protein	17	Yes	No
AN9054		conserved hypothetical protein	33	Yes	No
AN5939		Predicted GPI-anchored protein	64	Yes	No
AN6438		hypothetical dipeptidyl aminopeptidase	87	Yes	No
AN7121		conserved carboxypeptidase	59	Yes	No
AN8086		conserved hypothetical protein	17	Yes	No
AN9402		Ser/Thr protein phosphatase family	65	Yes	No
AN4041		conserved hypothetical protein	21	Yes	No
AN5749		putative acetylornithine deacetylase	45	Yes	No
AN7598		conserved hypothetical protein	28	Yes	No
AN8218		thioredoxin reductase, putative	42	Yes	No
AN6673		alpha-fucosidase	92	Yes	Yes
AN2790		conserved hypothetical protein	41	Yes	No
AN0012		conserved hypothetical protein	28	Yes	No
AN8484		cell wall serine-threonine-rich galactomannoprotein Mp1	49	Yes	No
AN8977		hypothetical protein AkeP	39	Yes	No
AN7961		conserved hypothetical protein	21	Yes	No
AN2119		similar to Neimann-Pick sphingolipid transporter	140	Yes	No
AN4809		glutaminase A	76	Yes	No
AN5937		conserved hypothetical protein	29	Yes	No
AN7307		DUF1237 domain protein	58	Yes	No
AN7349		mutanase	48	Yes	No
AN8808		hypothetical protein	37	Yes	No
AN8908		conserved hypothetical protein	30	Yes	No
AN11246		unknown protein	31	Yes	No
AN6621		conserved hypothetical protein	42	Yes	No
AN0768		Fasciclin domain family protein	55	Yes	No
AN2574		conserved hypothetical protein	56	Yes	No
AN3351		conserved oxidoreductase, FAD-binding, putative	63	Yes	No
AN7269		conserved FAD binding domain-containing protein	51	Yes	No
AN4245		neutral/alkaline nonlysosomal ceramidase, putative	80	Yes	No
AN10444		gamma-glutamyltranspeptidase	65	Yes	No
aAccession numbers along with protein information and glycosyl hydrolase (GH) family information was obtained from Pedant [50].
bHypothetical molecular weight of the proteins.
The presence or absence of miscellaneous proteins, other than phosphatase was not reported by Schinder et al (2010).
