# Supplementary material for: A time course analysis of the extracellular proteome of Aspergillus nidulans growing on sorghum stover
Source: Biotechnol Biofuels. 2012 Jul 26;5:52. doi: 10.1186/1754-6834-5-52 (PMC3413557; doi:10.1186/1754-6834-5-52)
Supplement: Additional file 3 — Table S3. Protein report of A. nidulans grown on sorghum as carbon source on day1. [file 1754-6834-5-52-S3.xls]

## Sheet: Spectrum Report for wa3D1XT
Table S3. A. nidulans grown on sorghum as carbon source on day 1. Protein report Orbitrap/Scaffold Version 3. Peptide thresholds: 95% minimum. Protein thresholds: 99% minimum and 2 minimum peptides
Protein accession numbers	Protein name	Molecular Weight (kDa)	Number of unique peptides	Number of unique spectra	Number of total spectra	Percentage sequence coverage	Peptide sequence	Mascot Ion score	X! Tandem -log(e) score	Number of enzymatic termini	Observed m/z	Charge	Peptide start index	Peptide stop index
AN5534	hypothetical D-isomer specific 2-hydroxyacid dehydrogenase	36.72	2	2	3	0.059	LGHDPENK	23	0.328	2	455.224	2	157	164
AN5534	hypothetical D-isomer specific 2-hydroxyacid dehydrogenase	36.72	2	2	3	0.059	LGHDPENK	37.4	1.14	2	455.225	2	157	164
AN5534	hypothetical D-isomer specific 2-hydroxyacid dehydrogenase	36.7211	2	2	3	0.059	VLGILGmGGIGR	26.7	2.89	2	579.837	2	165	176
AN5727	beta-1,4-endogalactanase	41.208	4	5	11	0.084	ALTYR	27.1	-0.0792	2	312.18	2	18	22
AN5727	beta-1,4-endogalactanase	41.208	4	5	11	0.084	DSSLSTTPK	21.4	0.125	2	935.472	1	184	192
AN5727	beta-1,4-endogalactanase	41.208	4	5	11	0.084	DSSLSTTPK	30.7	0.0969	2	935.472	1	184	192
AN5727	beta-1,4-endogalactanase	41.208	4	5	11	0.084	DSSLSTTPK	40.7	0	2	468.238	2	184	192
AN5727	beta-1,4-endogalactanase	41.208	4	5	11	0.084	DSSLSTTPK	37.5	0.745	2	468.238	2	184	192
AN5727	beta-1,4-endogalactanase	41.208	4	5	11	0.084	DSSLSTTPK	43.6	0.921	2	468.239	2	184	192
AN5727	beta-1,4-endogalactanase	41.208	4	5	11	0.084	DSSLSTTPK	39.6	1.62	2	468.238	2	184	192
AN5727	beta-1,4-endogalactanase	41.208	4	5	11	0.084	LLHSGAWGVK	31.8	2.35	2	534.303	2	174	183
AN5727	beta-1,4-endogalactanase	41.208	4	5	11	0.084	LLHSGAWGVK	46.5	2.89	2	534.304	2	174	183
AN5727	beta-1,4-endogalactanase	41.208	4	5	11	0.084	TSLTNLK	44.4	0	2	388.729	2	246	252
AN5727	beta-1,4-endogalactanase	41.208	4	5	11	0.084	TSLTNLK	45.3	0	2	388.729	2	246	252
AN6807	conserved hypothetical protein	108.762	2	2	4	0.0214	AAIIGTYEK	35	1.92	2	483.268	2	270	278
AN6807	conserved hypothetical protein	108.762	2	2	4	0.0214	AAIIGTYEK	41.9	4.15	2	483.269	2	270	278
AN6807	conserved hypothetical protein	108.762	2	2	4	0.0214	GGGGNAYGVVTK	39.4	0	2	540.279	2	217	228
AN6807	conserved hypothetical protein	108.762	2	2	4	0.0214	GGGGNAYGVVTK	63.3	2.57	2	540.277	2	217	228
AN5441	ribosomal protein S13p/S18e	18.0083	2	2	4	0.103	IPTWFLNR	31.4	1.59	2	523.793	2	81	88
AN5441	ribosomal protein S13p/S18e	18.0083	2	2	4	0.103	IPTWFLNR	49	1.24	2	523.793	2	81	88
AN5441	ribosomal protein S13p/S18e	18.0083	2	2	4	0.103	TNFQYILR	52.2	0	2	527.788	2	9	16
AN5441	ribosomal protein S13p/S18e	18.0083	2	2	4	0.103	TNFQYILR	49.2	1.6	2	527.788	2	9	16
AN4501	artA, 14-3-3 protein	29.1162	5	6	10	0.176	AAADASLEAYK	73.7	3.66	2	555.277	2	142	152
AN4501	artA, 14-3-3 protein	29.1162	5	6	10	0.176	AAADASLEAYK	77	3.74	2	555.278	2	142	152
AN4501	artA, 14-3-3 protein	29.1162	5	6	10	0.176	AAADASLEAYK	92.1	4.64	2	555.278	2	142	152
AN4501	artA, 14-3-3 protein	29.1162	5	6	10	0.176	GHEDAVYLAK	50.7	4.51	2	551.781	2	2	11
AN4501	artA, 14-3-3 protein	29.1162	5	6	10	0.176	GNESQVALIK	43.8	1.85	2	529.795	2	73	82
AN4501	artA, 14-3-3 protein	29.1162	5	6	10	0.176	LAEQAER	30.3	0.0915	2	408.715	2	12	18
AN4501	artA, 14-3-3 protein	29.1162	5	6	10	0.176	LAEQAER	30.7	0.208	2	408.714	2	12	18
AN4501	artA, 14-3-3 protein	29.1162	5	6	10	0.176	LAEQAER	36.8	0.456	2	408.715	2	12	18
AN4501	artA, 14-3-3 protein	29.1162	5	6	10	0.176	NLLSVAYK	34.6	0.854	2	454.266	2	42	49
AN4501	artA, 14-3-3 protein	29.1162	5	6	10	0.176	NLLSVAYK	34.8	1.8	2	907.529	1	42	49
AN7102	hypothetical protein	19.0103	2	2	4	0.0872	LVTEPTA	32.6	0	2	730.398	1	166	172
AN7102	hypothetical protein	19.0103	2	2	4	0.0872	LVTEPTA	46.7	1.32	2	730.4	1	166	172
AN7102	hypothetical protein	19.0103	2	2	4	0.0872	NPDTFYLK	49	0	2	499.254	2	27	34
AN7102	hypothetical protein	19.0103	2	2	4	0.0872	NPDTFYLK	50.7	0	2	499.254	2	27	34
AN2572	hypothetical dipeptidyl-peptidase	79.4485	6	6	9	0.0776	AASLPASFSGLK	37.9	1.52	2	574.82	2	120	131
AN2572	hypothetical dipeptidyl-peptidase	79.4485	6	6	9	0.0776	AASLPASFSGLK	50	3.12	2	574.82	2	120	131
AN2572	hypothetical dipeptidyl-peptidase	79.4485	6	6	9	0.0776	AASLPASFSGLK	57.5	3.51	2	574.82	2	120	131
AN2572	hypothetical dipeptidyl-peptidase	79.4485	6	6	9	0.0776	ATGDFIPEK	38	1.19	2	489.251	2	368	376
AN2572	hypothetical dipeptidyl-peptidase	79.4485	6	6	9	0.0776	DLDYR	26	-0.643	2	681.322	1	639	643
AN2572	hypothetical dipeptidyl-peptidase	79.4485	6	6	9	0.0776	DLDYR	26.1	-0.505	2	681.32	1	639	643
AN2572	hypothetical dipeptidyl-peptidase	79.4485	6	6	9	0.0776	DPTYESDRR	31.6	-0.623	2	569.76	2	306	314
AN2572	hypothetical dipeptidyl-peptidase	79.4485	6	6	9	0.0776	LTPEQLISAPR	0	2.85	2	612.853	2	19	29
AN2572	hypothetical dipeptidyl-peptidase	79.4485	6	6	9	0.0776	VIYIYDLASK	28.4	0.678	2	592.832	2	315	324
AN6535	conserved hypothetical protein	23.0681	8	12	32	0.329	KGYWTSAVK	30.8	0	2	520.282	2	204	212
AN6535	conserved hypothetical protein	23.0681	8	12	32	0.329	KGYWTSAVK	35.4	0	2	520.283	2	204	212
AN6535	conserved hypothetical protein	23.0681	8	12	32	0.329	KGYWTSAVK	37.3	1.28	2	520.283	2	204	212
AN6535	conserved hypothetical protein	23.0681	8	12	32	0.329	KYGLTNK	53	1.07	2	412.238	2	75	81
AN6535	conserved hypothetical protein	23.0681	8	12	32	0.329	NHFPSPGVEGK	22.9	0.699	2	584.791	2	103	113
AN6535	conserved hypothetical protein	23.0681	8	12	32	0.329	NHFPSPGVEGK	23	0.745	2	584.791	2	103	113
AN6535	conserved hypothetical protein	23.0681	8	12	32	0.329	NHFPSPGVEGK	28.8	0.824	2	584.792	2	103	113
AN6535	conserved hypothetical protein	23.0681	8	12	32	0.329	NHFPSPGVEGK	24.8	1.92	2	390.197	3	103	113
AN6535	conserved hypothetical protein	23.0681	8	12	32	0.329	NHFPSPGVEGK	27.9	1.48	2	390.197	3	103	113
AN6535	conserved hypothetical protein	23.0681	8	12	32	0.329	NHFPSPGVEGK	30.5	1.28	2	390.197	3	103	113
AN6535	conserved hypothetical protein	23.0681	8	12	32	0.329	NmQSVDFNK	31.3	1.92	2	549.748	2	117	125
AN6535	conserved hypothetical protein	23.0681	8	12	32	0.329	NmQSVDFNK	32.8	1.57	2	549.749	2	117	125
AN6535	conserved hypothetical protein	23.0681	8	12	32	0.329	NmQSVDFNKK	25.1	-0.0414	2	409.533	3	117	126
AN6535	conserved hypothetical protein	23.0681	8	12	32	0.329	NmQSVDFNKK	28.5	0.62	2	409.533	3	117	126
AN6535	conserved hypothetical protein	23.0681	8	12	32	0.329	NMQSVDFNKK	38.7	1.57	2	605.799	2	117	126
AN6535	conserved hypothetical protein	23.0681	8	12	32	0.329	NmQSVDFNKK	42.2	1.85	2	613.794	2	117	126
AN6535	conserved hypothetical protein	23.0681	8	12	32	0.329	NmQSVDFNKK	44	2.18	2	613.795	2	117	126
AN6535	conserved hypothetical protein	23.0681	8	12	32	0.329	NMQSVDFNKK	44.7	1.3	2	605.798	2	117	126
AN6535	conserved hypothetical protein	23.0681	8	12	32	0.329	NmQSVDFNKK	46.9	3.43	2	613.797	2	117	126
AN6535	conserved hypothetical protein	23.0681	8	12	32	0.329	NmQSVDFNKK	49.2	3.1	2	613.796	2	117	126
AN6535	conserved hypothetical protein	23.0681	8	12	32	0.329	PAPPSNSPSTTVTPAQILAIAPK	0	2.96	2	1129.63	2	23	45
AN6535	conserved hypothetical protein	23.0681	8	12	32	0.329	PAPPSNSPSTTVTPAQILAIAPK	0	2.48	2	753.418	3	23	45
AN6535	conserved hypothetical protein	23.0681	8	12	32	0.329	PAPPSNSPSTTVTPAQILAIAPK	0	2.68	2	753.42	3	23	45
AN6535	conserved hypothetical protein	23.0681	8	12	32	0.329	PAPPSNSPSTTVTPAQILAIAPK	0	5.96	2	1129.63	2	23	45
AN6535	conserved hypothetical protein	23.0681	8	12	32	0.329	YAASIPEIADR	34.9	1.54	2	603.311	2	127	137
AN6535	conserved hypothetical protein	23.0681	8	12	32	0.329	YAASIPEIADR	53.5	2.23	2	603.311	2	127	137
AN6535	conserved hypothetical protein	23.0681	8	12	32	0.329	YAASIPEIADR	55.8	1.6	2	603.313	2	127	137
AN6535	conserved hypothetical protein	23.0681	8	12	32	0.329	YGLTNK	22.8	-0.279	2	348.19	2	76	81
AN6535	conserved hypothetical protein	23.0681	8	12	32	0.329	YGLTNK	28.5	-0.146	2	348.19	2	76	81
AN6535	conserved hypothetical protein	23.0681	8	12	32	0.329	YGLTNK	33.3	-0.0414	2	695.373	1	76	81
AN6535	conserved hypothetical protein	23.0681	8	12	32	0.329	YGLTNK	37.2	-0.301	2	695.372	1	76	81
AN6535	conserved hypothetical protein	23.0681	8	12	32	0.329	YGLTNK	38.1	-0.114	2	695.373	1	76	81
AN9287	extracellular GDSL-like lipase/acylhydrolase, putative	46.6294	5	6	23	0.0894	FQFSNR	26.9	-0.602	2	399.698	2	90	95
AN9287	extracellular GDSL-like lipase/acylhydrolase, putative	46.6294	5	6	23	0.0894	FQFSNR	18.5	0	2	798.392	1	90	95
AN9287	extracellular GDSL-like lipase/acylhydrolase, putative	46.6294	5	6	23	0.0894	INEWILK	32.8	0	2	458.268	2	368	374
AN9287	extracellular GDSL-like lipase/acylhydrolase, putative	46.6294	5	6	23	0.0894	INEWILK	34.6	0	2	458.269	2	368	374
AN9287	extracellular GDSL-like lipase/acylhydrolase, putative	46.6294	5	6	23	0.0894	INEWILK	38.3	0	2	458.269	2	368	374
AN9287	extracellular GDSL-like lipase/acylhydrolase, putative	46.6294	5	6	23	0.0894	INEWILK	46.6	-0.279	2	458.268	2	368	374
AN9287	extracellular GDSL-like lipase/acylhydrolase, putative	46.6294	5	6	23	0.0894	INEWILK	63.8	0.131	2	458.268	2	368	374
AN9287	extracellular GDSL-like lipase/acylhydrolase, putative	46.6294	5	6	23	0.0894	TTSWmETGDR	40.5	1.74	2	600.255	2	183	192
AN9287	extracellular GDSL-like lipase/acylhydrolase, putative	46.6294	5	6	23	0.0894	TTSWmETGDR	53.3	2.34	2	600.254	2	183	192
AN9287	extracellular GDSL-like lipase/acylhydrolase, putative	46.6294	5	6	23	0.0894	TTSWmETGDR	59.2	2.66	2	600.254	2	183	192
AN9287	extracellular GDSL-like lipase/acylhydrolase, putative	46.6294	5	6	23	0.0894	TTSWMETGDR	63.4	2.47	2	592.256	2	183	192
AN9287	extracellular GDSL-like lipase/acylhydrolase, putative	46.6294	5	6	23	0.0894	TTSWmETGDR	65.7	3.12	2	600.253	2	183	192
AN9287	extracellular GDSL-like lipase/acylhydrolase, putative	46.6294	5	6	23	0.0894	VSVGAER	30.2	-0.477	2	359.199	2	81	87
AN9287	extracellular GDSL-like lipase/acylhydrolase, putative	46.6294	5	6	23	0.0894	VSVGAER	29.4	-0.342	2	359.199	2	81	87
AN9287	extracellular GDSL-like lipase/acylhydrolase, putative	46.6294	5	6	23	0.0894	VSVGAER	34.7	-0.431	2	359.199	2	81	87
AN9287	extracellular GDSL-like lipase/acylhydrolase, putative	46.6294	5	6	23	0.0894	VSVGAER	35.8	-0.279	2	359.199	2	81	87
AN9287	extracellular GDSL-like lipase/acylhydrolase, putative	46.6294	5	6	23	0.0894	VSVGAER	41.9	-0.38	2	359.199	2	81	87
AN9287	extracellular GDSL-like lipase/acylhydrolase, putative	46.6294	5	6	23	0.0894	VSVGAER	38.4	-0.114	2	359.199	2	81	87
AN9287	extracellular GDSL-like lipase/acylhydrolase, putative	46.6294	5	6	23	0.0894	VSVGAER	50.3	0.0809	2	359.199	2	81	87
AN9287	extracellular GDSL-like lipase/acylhydrolase, putative	46.6294	5	6	23	0.0894	WPDALAER	32.5	0.0605	2	479.243	2	245	252
AN9287	extracellular GDSL-like lipase/acylhydrolase, putative	46.6294	5	6	23	0.0894	WPDALAER	37.9	0.745	2	479.243	2	245	252
AN9287	extracellular GDSL-like lipase/acylhydrolase, putative	46.6294	5	6	23	0.0894	WPDALAER	41.2	1.36	2	479.244	2	245	252
AN9287	extracellular GDSL-like lipase/acylhydrolase, putative	46.6294	5	6	23	0.0894	WPDALAER	42.1	2.23	2	479.243	2	245	252
AN4695	woronin body major protein	19.7485	3	3	10	0.186	ISSSPmTDQR	39.2	1.96	2	569.264	2	59	68
AN4695	woronin body major protein	19.7485	3	3	10	0.186	ISSSPmTDQR	46.4	2.54	2	569.264	2	59	68
AN4695	woronin body major protein	19.7485	3	3	10	0.186	ISSSPmTDQR	47.5	2.82	2	569.264	2	59	68
AN4695	woronin body major protein	19.7485	3	3	10	0.186	ISSSPMTDQR	48.2	1.77	2	561.268	2	59	68
AN4695	woronin body major protein	19.7485	3	3	10	0.186	ISSSPmTDQR	50.9	2.21	2	569.264	2	59	68
AN4695	woronin body major protein	19.7485	3	3	10	0.186	SGIPVIPQGNLYQR	38.5	2.92	2	771.425	2	128	141
AN4695	woronin body major protein	19.7485	3	3	10	0.186	SGIPVIPQGNLYQR	61.9	3.06	2	771.428	2	128	141
AN4695	woronin body major protein	19.7485	3	3	10	0.186	YTGVDLFTR	30.8	1.89	2	536.278	2	70	78
AN4695	woronin body major protein	19.7485	3	3	10	0.186	YTGVDLFTR	36.5	1.66	2	536.278	2	70	78
AN4695	woronin body major protein	19.7485	3	3	10	0.186	YTGVDLFTR	39.2	1.82	2	536.278	2	70	78
AN4187	TBP associated factor (Mot1), putative	211.446	2	2	3	0.00578	DLLVK	25.6	0	2	587.377	1	476	480
AN4187	TBP associated factor (Mot1), putative	211.446	2	2	3	0.00578	VLNETR	28.8	0	2	366.207	2	931	936
AN4187	TBP associated factor (Mot1), putative	211.446	2	2	3	0.00578	VLNETR	32.8	0	2	366.207	2	931	936
AN1273	cellobiohydrolase (nonreducing end)	41.4961	3	4	12	0.0534	EYIDAIR	28.7	0.0757	2	440.232	2	143	149
AN1273	cellobiohydrolase (nonreducing end)	41.4961	3	4	12	0.0534	VPTmGEYLADIK	40.2	2.85	2	676.843	2	86	97
AN1273	cellobiohydrolase (nonreducing end)	41.4961	3	4	12	0.0534	VPTmGEYLADIK	58.8	3.7	2	676.845	2	86	97
AN1273	cellobiohydrolase (nonreducing end)	41.4961	3	4	12	0.0534	VPTmGEYLADIK	63.8	3.33	2	676.843	2	86	97
AN1273	cellobiohydrolase (nonreducing end)	41.4961	3	4	12	0.0534	VPTmGEYLADIK	64.5	2.85	2	676.844	2	86	97
AN1273	cellobiohydrolase (nonreducing end)	41.4961	3	4	12	0.0534	YKEYIDAIR	28.7	0	2	585.813	2	141	149
AN1273	cellobiohydrolase (nonreducing end)	41.4961	3	4	12	0.0534	YKEYIDAIR	30.6	0	2	585.812	2	141	149
AN1273	cellobiohydrolase (nonreducing end)	41.4961	3	4	12	0.0534	YKEYIDAIR	29.7	-0.279	2	390.877	3	141	149
AN1273	cellobiohydrolase (nonreducing end)	41.4961	3	4	12	0.0534	YKEYIDAIR	30	-0.279	2	390.877	3	141	149
AN1273	cellobiohydrolase (nonreducing end)	41.4961	3	4	12	0.0534	YKEYIDAIR	32.8	0.77	2	390.878	3	141	149
AN1273	cellobiohydrolase (nonreducing end)	41.4961	3	4	12	0.0534	YKEYIDAIR	39.8	0.102	2	585.812	2	141	149
AN1273	cellobiohydrolase (nonreducing end)	41.4961	3	4	12	0.0534	YKEYIDAIR	50.7	0.481	2	585.812	2	141	149
AN2237	carboxypeptidase S1, putative	70.3461	5	5	9	0.0863	qLAAEGDPR	17.7	1.41	2	470.23	2	361	369
AN2237	carboxypeptidase S1, putative	70.3461	5	5	9	0.0863	QLAAEGDPR	42.5	0.959	2	478.743	2	361	369
AN2237	carboxypeptidase S1, putative	70.3461	5	5	9	0.0863	QLAAEGDPR	39.7	1.24	2	478.744	2	361	369
AN2237	carboxypeptidase S1, putative	70.3461	5	5	9	0.0863	TVNAAcQAADR	86.9	3.74	2	588.775	2	376	386
AN2237	carboxypeptidase S1, putative	70.3461	5	5	9	0.0863	VALVYGDR	39.5	1.09	2	446.748	2	478	485
AN2237	carboxypeptidase S1, putative	70.3461	5	5	9	0.0863	VSIWTESYGGR	75.9	4.74	2	627.808	2	259	269
AN2237	carboxypeptidase S1, putative	70.3461	5	5	9	0.0863	VSIWTESYGGR	84.7	4.03	2	627.81	2	259	269
AN2237	carboxypeptidase S1, putative	70.3461	5	5	9	0.0863	YcSNNVEGPYPLFSGR	60.4	6.59	2	930.424	2	387	402
AN2237	carboxypeptidase S1, putative	70.3461	5	5	9	0.0863	YcSNNVEGPYPLFSGR	65.1	6.59	2	930.422	2	387	402
AN7214	NADPH-dependent FMN reductase Lot6, putative	51.246	2	2	4	0.041	ALIIDDLKR	47.5	0	2	528.823	2	373	381
AN7214	NADPH-dependent FMN reductase Lot6, putative	51.246	2	2	4	0.041	MSSAGTFGIK	31.7	0	2	499.753	2	382	391
AN7214	NADPH-dependent FMN reductase Lot6, putative	51.246	2	2	4	0.041	MSSAGTFGIK	51.8	2.51	2	499.752	2	382	391
AN7214	NADPH-dependent FMN reductase Lot6, putative	51.246	2	2	4	0.041	mSSAGTFGIK	53.9	2.03	2	507.75	2	382	391
AN0224	membrane dipeptidase GliJ	46.0832	4	5	7	0.0819	HTFESSPTK	28.8	0	2	517.251	2	163	171
AN0224	membrane dipeptidase GliJ	46.0832	4	5	7	0.0819	LYHSLGAR	32.1	0	2	458.754	2	193	200
AN0224	membrane dipeptidase GliJ	46.0832	4	5	7	0.0819	TmHDALDTSK	25.5	0	2	378.841	3	253	262
AN0224	membrane dipeptidase GliJ	46.0832	4	5	7	0.0819	TmHDALDTSK	34.9	0	2	567.759	2	253	262
AN0224	membrane dipeptidase GliJ	46.0832	4	5	7	0.0819	TmHDALDTSK	33.9	1.74	2	567.76	2	253	262
AN0224	membrane dipeptidase GliJ	46.0832	4	5	7	0.0819	VmGEIER	29	0	2	425.211	2	385	391
AN0224	membrane dipeptidase GliJ	46.0832	4	5	7	0.0819	VmGEIER	32.7	0	2	425.21	2	385	391
AN4102	beta-glucosidase	92.3056	28	40	78	0.347	AAPTFGTIGEAEDYVFPDSITR	86.9	8.77	2	1179.07	2	683	704
AN4102	beta-glucosidase	92.3056	28	40	78	0.347	AAPTFGTIGEAEDYVFPDSITR	102	7.3	2	1179.07	2	683	704
AN4102	beta-glucosidase	92.3056	28	40	78	0.347	cVGQTGSVPR	69.8	1.92	2	530.765	2	75	84
AN4102	beta-glucosidase	92.3056	28	40	78	0.347	cVGQTGSVPR	73.6	2.11	2	530.764	2	75	84
AN4102	beta-glucosidase	92.3056	28	40	78	0.347	DGSPQDVLPSGGGAGGNPR	36.8	1.12	2	579.944	3	741	759
AN4102	beta-glucosidase	92.3056	28	40	78	0.347	DGSPQDVLPSGGGAGGNPR	40.5	1.7	2	579.944	3	741	759
AN4102	beta-glucosidase	92.3056	28	40	78	0.347	DGSPQDVLPSGGGAGGNPR	97.9	7.62	2	869.415	2	741	759
AN4102	beta-glucosidase	92.3056	28	40	78	0.347	DGSPQDVLPSGGGAGGNPR	115	6.54	2	869.413	2	741	759
AN4102	beta-glucosidase	92.3056	28	40	78	0.347	DSIVLLK	41.3	0.161	2	394.25	2	400	406
AN4102	beta-glucosidase	92.3056	28	40	78	0.347	DSIVLLK	36	0.854	2	787.493	1	400	406
AN4102	beta-glucosidase	92.3056	28	40	78	0.347	ESSGDPNYGWDDEDYIPEGAK	69.2	5.48	2	1172.48	2	720	740
AN4102	beta-glucosidase	92.3056	28	40	78	0.347	FPDGGR	27.3	0.268	2	324.659	2	153	158
AN4102	beta-glucosidase	92.3056	28	40	78	0.347	GHAmGQEFSDK	26.9	0.337	2	408.178	3	127	137
AN4102	beta-glucosidase	92.3056	28	40	78	0.347	GHAmGQEFSDK	34.5	1.38	2	408.177	3	127	137
AN4102	beta-glucosidase	92.3056	28	40	78	0.347	GHAmGQEFSDK	46.1	4.96	2	611.763	2	127	137
AN4102	beta-glucosidase	92.3056	28	40	78	0.347	GIDVQLGPAAGPLGR	95	4.52	2	710.901	2	138	152
AN4102	beta-glucosidase	92.3056	28	40	78	0.347	GIQDAGVIATAK	48	1.37	2	1143.64	1	180	191
AN4102	beta-glucosidase	92.3056	28	40	78	0.347	GIQDAGVIATAK	75.8	5.11	2	572.322	2	180	191
AN4102	beta-glucosidase	92.3056	28	40	78	0.347	GIQDAGVIATAK	88.2	4.16	2	572.322	2	180	191
AN4102	beta-glucosidase	92.3056	28	40	78	0.347	GIQDAGVIATAK	96.7	3.85	2	572.323	2	180	191
AN4102	beta-glucosidase	92.3056	28	40	78	0.347	GIQDAGVIATAK	113	4.36	2	572.324	2	180	191
AN4102	beta-glucosidase	92.3056	28	40	78	0.347	GNVFAVTDNWALDK	25.8	0.347	2	775.386	2	477	490
AN4102	beta-glucosidase	92.3056	28	40	78	0.347	HYLLNEQEHFR	47.5	2.33	2	495.913	3	192	202
AN4102	beta-glucosidase	92.3056	28	40	78	0.347	HYLLNEQEHFR	51.8	2.16	2	495.912	3	192	202
AN4102	beta-glucosidase	92.3056	28	40	78	0.347	ITAIIK	30.7	-0.255	2	658.451	1	767	772
AN4102	beta-glucosidase	92.3056	28	40	78	0.347	LATPPNFSSWTR	81.1	3.25	2	688.852	2	351	362
AN4102	beta-glucosidase	92.3056	28	40	78	0.347	LATPPNFSSWTR	81.2	2.82	2	688.852	2	351	362
AN4102	beta-glucosidase	92.3056	28	40	78	0.347	LGINSIcLQDGPLGIR	86.8	5.09	2	863.47	2	85	100
AN4102	beta-glucosidase	92.3056	28	40	78	0.347	LGINSIcLQDGPLGIR	91.7	5.28	2	863.472	2	85	100
AN4102	beta-glucosidase	92.3056	28	40	78	0.347	LNAPAYSPASGQTK	72.2	5.64	2	702.862	2	669	682
AN4102	beta-glucosidase	92.3056	28	40	78	0.347	LVIQPGEER	29.6	0.824	2	520.791	2	805	813
AN4102	beta-glucosidase	92.3056	28	40	78	0.347	LVIQPGEER	29.6	0.721	2	520.79	2	805	813
AN4102	beta-glucosidase	92.3056	28	40	78	0.347	LVIQPGEER	30.2	0.77	2	520.791	2	805	813
AN4102	beta-glucosidase	92.3056	28	40	78	0.347	LVIQPGEER	38.1	0.721	2	520.79	2	805	813
AN4102	beta-glucosidase	92.3056	28	40	78	0.347	LVIQPGEER	41.2	1.15	2	520.79	2	805	813
AN4102	beta-glucosidase	92.3056	28	40	78	0.347	LYDDLFR	27.8	0	2	471.24	2	760	766
AN4102	beta-glucosidase	92.3056	28	40	78	0.347	LYDDLFR	28.2	-0.398	2	471.24	2	760	766
AN4102	beta-glucosidase	92.3056	28	40	78	0.347	LYDDLFR	31.3	0.0862	2	471.242	2	760	766
AN4102	beta-glucosidase	92.3056	28	40	78	0.347	LYDDLFR	40.8	0.523	2	941.474	1	760	766
AN4102	beta-glucosidase	92.3056	28	40	78	0.347	LYDDLFR	40.5	0.0969	2	471.24	2	760	766
AN4102	beta-glucosidase	92.3056	28	40	78	0.347	LYDDLFR	41	0.481	2	471.241	2	760	766
AN4102	beta-glucosidase	92.3056	28	40	78	0.347	LYDDLFR	41.1	0.398	2	471.24	2	760	766
AN4102	beta-glucosidase	92.3056	28	40	78	0.347	LYDDLFR	42.8	0.678	2	471.241	2	760	766
AN4102	beta-glucosidase	92.3056	28	40	78	0.347	LYDDLFR	39.2	1.6	2	941.472	1	760	766
AN4102	beta-glucosidase	92.3056	28	40	78	0.347	NGENLIK	25	-0.0414	2	787.433	1	531	537
AN4102	beta-glucosidase	92.3056	28	40	78	0.347	NGENLIK	30	0.319	2	787.435	1	531	537
AN4102	beta-glucosidase	92.3056	28	40	78	0.347	NGENLIK	32.8	-0.0414	2	394.219	2	531	537
AN4102	beta-glucosidase	92.3056	28	40	78	0.347	NVAILGEDAGSNPYGANGcDDR	0	4.27	2	1133.49	2	419	440
AN4102	beta-glucosidase	92.3056	28	40	78	0.347	NVAILGEDAGSNPYGANGcDDR	0	5.21	2	1133.49	2	419	440
AN4102	beta-glucosidase	92.3056	28	40	78	0.347	NVAILGEDAGSNPYGANGCDDRG	0	4.27	2	1133.49	2	419	441
AN4102	beta-glucosidase	92.3056	28	40	78	0.347	NVAILGEDAGSNPYGANGCDDRG	0	5.21	2	1133.49	2	419	441
AN4102	beta-glucosidase	92.3056	28	40	78	0.347	QLAYIR	28.2	0	2	382.227	2	121	126
AN4102	beta-glucosidase	92.3056	28	40	78	0.347	QLAYIR	20.5	-0.462	2	763.448	1	121	126
AN4102	beta-glucosidase	92.3056	28	40	78	0.347	QLAYIR	24.2	-0.398	2	763.447	1	121	126
AN4102	beta-glucosidase	92.3056	28	40	78	0.347	RVGADSIVLLK	40.4	1.06	2	585.865	2	396	406
AN4102	beta-glucosidase	92.3056	28	40	78	0.347	RVGADSIVLLK	40.5	1.3	2	585.864	2	396	406
AN4102	beta-glucosidase	92.3056	28	40	78	0.347	SPFTWGK	27.4	-0.0414	2	822.418	1	598	604
AN4102	beta-glucosidase	92.3056	28	40	78	0.347	SPFTWGK	32.1	0.114	2	822.416	1	598	604
AN4102	beta-glucosidase	92.3056	28	40	78	0.347	SPFTWGK	38.6	0.0269	2	411.711	2	598	604
AN4102	beta-glucosidase	92.3056	28	40	78	0.347	TLHELYLWPFADAVR	20.4	1.35	2	610.99	3	226	240
AN4102	beta-glucosidase	92.3056	28	40	78	0.347	TLHELYLWPFADAVR	44.5	2	2	610.991	3	226	240
AN4102	beta-glucosidase	92.3056	28	40	78	0.347	VDDmAVR	21.1	-0.255	2	821.385	1	332	338
AN4102	beta-glucosidase	92.3056	28	40	78	0.347	VDDmAVR	21.9	-0.204	2	821.385	1	332	338
AN4102	beta-glucosidase	92.3056	28	40	78	0.347	VDDmAVR	42	0.602	2	411.196	2	332	338
AN4102	beta-glucosidase	92.3056	28	40	78	0.347	VDDMAVR	43.1	1.19	2	403.197	2	332	338
AN4102	beta-glucosidase	92.3056	28	40	78	0.347	VDDmAVR	45.3	0.921	2	411.195	2	332	338
AN4102	beta-glucosidase	92.3056	28	40	78	0.347	VDDMAVR	46.5	1.28	2	403.198	2	332	338
AN4102	beta-glucosidase	92.3056	28	40	78	0.347	VFTTTLTR	25.8	0.456	2	469.769	2	814	821
AN4102	beta-glucosidase	92.3056	28	40	78	0.347	VFTTTLTR	21.8	-0.732	2	938.534	1	814	821
AN4102	beta-glucosidase	92.3056	28	40	78	0.347	VFTTTLTR	29.8	0.921	2	469.769	2	814	821
AN4102	beta-glucosidase	92.3056	28	40	78	0.347	VFTTTLTR	28.2	1.43	2	469.77	2	814	821
AN4102	beta-glucosidase	92.3056	28	40	78	0.347	VGADSIVLLK	31.5	0.167	2	1014.62	1	397	406
AN4102	beta-glucosidase	92.3056	28	40	78	0.347	VGADSIVLLK	63.7	2.17	2	507.814	2	397	406
AN4102	beta-glucosidase	92.3056	28	40	78	0.347	VGADSIVLLK	77.7	1.6	2	507.814	2	397	406
AN4102	beta-glucosidase	92.3056	28	40	78	0.347	VGADSIVLLK	93.2	2.92	2	507.813	2	397	406
AN4102	beta-glucosidase	92.3056	28	40	78	0.347	VmAAFYK	34.8	0.602	2	845.426	1	339	345
AN4102	beta-glucosidase	92.3056	28	40	78	0.347	VmAAFYK	32.4	0.638	2	845.426	1	339	345
AN4102	beta-glucosidase	92.3056	28	40	78	0.347	VmAAFYK	46	0.208	2	423.216	2	339	345
AN8007	endoarabinanase	34.3741	2	3	6	0.0844	AGSYDTNPPATGEEYR	70.3	7.43	2	864.382	2	218	233
AN8007	endoarabinanase	34.3741	2	3	6	0.0844	AGSYDTNPPATGEEYR	82	5.92	2	864.381	2	218	233
AN8007	endoarabinanase	34.3741	2	3	6	0.0844	SASGTGDFVDK	26.6	0.854	2	1083.5	1	239	249
AN8007	endoarabinanase	34.3741	2	3	6	0.0844	SASGTGDFVDK	34.5	1.85	2	542.251	2	239	249
AN8007	endoarabinanase	34.3741	2	3	6	0.0844	SASGTGDFVDK	80.4	3.6	2	542.253	2	239	249
AN8007	endoarabinanase	34.3741	2	3	6	0.0844	SASGTGDFVDK	83.7	3.49	2	542.253	2	239	249
AN9380	polysaccharide deacetylase family protein	26.0149	2	3	8	0.0928	DLDYR	26	-0.643	2	681.322	1	151	155
AN9380	polysaccharide deacetylase family protein	26.0149	2	3	8	0.0928	DLDYR	26.1	-0.505	2	681.32	1	151	155
AN9380	polysaccharide deacetylase family protein	26.0149	2	3	8	0.0928	MLQEVNAR	38.2	0	2	480.75	2	210	217
AN9380	polysaccharide deacetylase family protein	26.0149	2	3	8	0.0928	MLQEVNAR	40	0	2	480.75	2	210	217
AN9380	polysaccharide deacetylase family protein	26.0149	2	3	8	0.0928	MLQEVNAR	44.7	0	2	480.75	2	210	217
AN9380	polysaccharide deacetylase family protein	26.0149	2	3	8	0.0928	MLQEVNAR	49.9	0	2	480.75	2	210	217
AN9380	polysaccharide deacetylase family protein	26.0149	2	3	8	0.0928	mLQEVNAR	55	0	2	488.747	2	210	217
AN9380	polysaccharide deacetylase family protein	26.0149	2	3	8	0.0928	VISASVDTK	36.5	0	2	460.258	2	156	164
AN9380	polysaccharide deacetylase family protein	26.0149	2	3	8	0.0928	VISASVDTK	42.8	1.64	2	919.514	1	156	164
AN9380	polysaccharide deacetylase family protein	26.0149	2	3	8	0.0928	VISASVDTK	44	1.82	2	919.512	1	156	164
AN6819	glucanase	32.0276	4	5	9	0.122	DPTNHIR	26.2	0	2	426.719	2	184	190
AN6819	glucanase	32.0276	4	5	9	0.122	DPTNHIR	28	-1.08	2	852.436	1	184	190
AN6819	glucanase	32.0276	4	5	9	0.122	DPTNHIR	30.2	-0.176	2	426.721	2	184	190
AN6819	glucanase	32.0276	4	5	9	0.122	DPTNHIR	38	-0.362	2	426.721	2	184	190
AN6819	glucanase	32.0276	4	5	9	0.122	DPTNHIR	39.7	0.187	2	426.721	2	184	190
AN6819	glucanase	32.0276	4	5	9	0.122	GVTAATYTNR	0	2.2	2	527.269	2	29	38
AN6819	glucanase	32.0276	4	5	9	0.122	IYHDFR	35.8	-0.398	2	425.714	2	39	44
AN6819	glucanase	32.0276	4	5	9	0.122	NADFVSTAEIDSK	76	4.96	2	698.835	2	129	141
AN6819	glucanase	32.0276	4	5	9	0.122	NADFVSTAEIDSK	92.1	5.11	2	698.835	2	129	141
AN1502	hypothetical protein similar to N-acetylglucosaminidase	67.9837	4	4	11	0.0514	AGSDAIDITAK	44.8	2	2	531.278	2	137	147
AN1502	hypothetical protein similar to N-acetylglucosaminidase	67.9837	4	4	11	0.0514	AGSDAIDITAK	47.8	1.92	2	531.279	2	137	147
AN1502	hypothetical protein similar to N-acetylglucosaminidase	67.9837	4	4	11	0.0514	AGSDAIDITAK	59.5	2.18	2	531.277	2	137	147
AN1502	hypothetical protein similar to N-acetylglucosaminidase	67.9837	4	4	11	0.0514	AGSDAIDITAK	94.8	3.13	2	531.277	2	137	147
AN1502	hypothetical protein similar to N-acetylglucosaminidase	67.9837	4	4	11	0.0514	AGSDAIDITAK	98.8	2.31	2	531.278	2	137	147
AN1502	hypothetical protein similar to N-acetylglucosaminidase	67.9837	4	4	11	0.0514	NFISVR	31.4	0	2	368.211	2	197	202
AN1502	hypothetical protein similar to N-acetylglucosaminidase	67.9837	4	4	11	0.0514	NVVAYAR	23.5	-0.23	2	396.723	2	257	263
AN1502	hypothetical protein similar to N-acetylglucosaminidase	67.9837	4	4	11	0.0514	TTLFTQR	27	-0.301	2	433.74	2	557	563
AN1502	hypothetical protein similar to N-acetylglucosaminidase	67.9837	4	4	11	0.0514	TTLFTQR	29.6	0.678	2	433.74	2	557	563
AN1502	hypothetical protein similar to N-acetylglucosaminidase	67.9837	4	4	11	0.0514	TTLFTQR	32.2	0.62	2	433.74	2	557	563
AN1502	hypothetical protein similar to N-acetylglucosaminidase	67.9837	4	4	11	0.0514	TTLFTQR	43.4	1.15	2	433.74	2	557	563
AN2060	exo-arabinanase	42.6308	4	6	17	0.104	SSDHGETWTEISR	26.6	1.05	2	502.225	3	78	90
AN2060	exo-arabinanase	42.6308	4	6	17	0.104	SSDHGETWTEISR	25.5	1.49	2	502.227	3	78	90
AN2060	exo-arabinanase	42.6308	4	6	17	0.104	SSDHGETWTEISR	28.7	1.66	2	502.226	3	78	90
AN2060	exo-arabinanase	42.6308	4	6	17	0.104	SSDHGETWTEISR	37	1.28	2	502.227	3	78	90
AN2060	exo-arabinanase	42.6308	4	6	17	0.104	SSDHGETWTEISR	82.6	5.52	2	752.839	2	78	90
AN2060	exo-arabinanase	42.6308	4	6	17	0.104	TLYAR	28.9	-0.806	2	312.18	2	44	48
AN2060	exo-arabinanase	42.6308	4	6	17	0.104	TLYAR	27.7	-0.255	2	312.18	2	44	48
AN2060	exo-arabinanase	42.6308	4	6	17	0.104	VHDTANGLGLR	21.8	1.14	2	384.876	3	91	101
AN2060	exo-arabinanase	42.6308	4	6	17	0.104	VHDTANGLGLR	56.9	4.47	2	576.809	2	91	101
AN2060	exo-arabinanase	42.6308	4	6	17	0.104	VHDTANGLGLR	61	4.77	2	576.81	2	91	101
AN2060	exo-arabinanase	42.6308	4	6	17	0.104	VHDTANGLGLR	62.1	4.15	2	576.809	2	91	101
AN2060	exo-arabinanase	42.6308	4	6	17	0.104	VHDTANGLGLR	71.6	4.85	2	576.81	2	91	101
AN2060	exo-arabinanase	42.6308	4	6	17	0.104	VHDTANGLGLR	71.9	5.02	2	576.811	2	91	101
AN2060	exo-arabinanase	42.6308	4	6	17	0.104	YQPFLYYLPER	20.5	1.74	2	744.881	2	102	112
AN2060	exo-arabinanase	42.6308	4	6	17	0.104	YQPFLYYLPER	29.2	2.59	2	744.881	2	102	112
AN2060	exo-arabinanase	42.6308	4	6	17	0.104	YQPFLYYLPER	39	2.44	2	744.882	2	102	112
AN2060	exo-arabinanase	42.6308	4	6	17	0.104	YQPFLYYLPER	45.2	1.55	2	744.879	2	102	112
AN5879	ML domain protein, putative	18.2976	2	2	4	0.107	EVDLPSQIPR	37.7	0	2	577.315	2	133	142
AN5879	ML domain protein, putative	18.2976	2	2	4	0.107	EVDLPSQIPR	46.2	2.18	2	577.315	2	133	142
AN5879	ML domain protein, putative	18.2976	2	2	4	0.107	YGLITLLR	57.7	1.89	2	474.798	2	98	105
AN5879	ML domain protein, putative	18.2976	2	2	4	0.107	YGLITLLR	65.4	2.06	2	474.798	2	98	105
AN8216	nucleoside diphosphate kinase SwoH	16.909	7	9	12	0.51	GDFAIDVGR	39.5	0.854	2	475.241	2	105	113
AN8216	nucleoside diphosphate kinase SwoH	16.909	7	9	12	0.51	GDFAIDVGR	38.3	0.921	2	949.477	1	105	113
AN8216	nucleoside diphosphate kinase SwoH	16.909	7	9	12	0.51	GLVGPIISR	22.3	0.509	2	911.569	1	18	26
AN8216	nucleoside diphosphate kinase SwoH	16.909	7	9	12	0.51	LAAMK	28.4	-1.04	2	533.312	1	34	38
AN8216	nucleoside diphosphate kinase SwoH	16.909	7	9	12	0.51	LAAMK	28.5	0	2	533.312	1	34	38
AN8216	nucleoside diphosphate kinase SwoH	16.909	7	9	12	0.51	LNAFGWIYEKE	40.6	2.09	2	685.346	2	143	153
AN8216	nucleoside diphosphate kinase SwoH	16.909	7	9	12	0.51	SLLEQHYSDLK	49	2.7	2	666.844	2	45	55
AN8216	nucleoside diphosphate kinase SwoH	16.909	7	9	12	0.51	TILGATNPLASAPGTIR	43.4	0	2	551.642	3	88	104
AN8216	nucleoside diphosphate kinase SwoH	16.909	7	9	12	0.51	TILGATNPLASAPGTIR	87.2	3.46	2	826.972	2	88	104
AN8216	nucleoside diphosphate kinase SwoH	16.909	7	9	12	0.51	TILGATNPLASAPGTIR	109	6.42	2	826.971	2	88	104
AN8216	nucleoside diphosphate kinase SwoH	16.909	7	9	12	0.51	tSEQTFIAIKPDGVQR	53.8	3.24	2	916.484	2	2	17
AN8216	nucleoside diphosphate kinase SwoH	16.909	7	9	12	0.51	tSEQTFIAIKPDGVQR	60.5	3.72	2	916.485	2	2	17
AN1285	beta-1,4-endoglucanase	35.8124	4	6	21	0.0982	ALTDPQDK	31	0	2	444.227	2	202	209
AN1285	beta-1,4-endoglucanase	35.8124	4	6	21	0.0982	ALTDPQDK	32.9	0	2	887.451	1	202	209
AN1285	beta-1,4-endoglucanase	35.8124	4	6	21	0.0982	ALTDPQDK	36.5	0	2	444.227	2	202	209
AN1285	beta-1,4-endoglucanase	35.8124	4	6	21	0.0982	ALTDPQDK	25.8	1.64	2	444.228	2	202	209
AN1285	beta-1,4-endoglucanase	35.8124	4	6	21	0.0982	ALTDPQDK	27.9	1.07	2	887.45	1	202	209
AN1285	beta-1,4-endoglucanase	35.8124	4	6	21	0.0982	NEGMNIFR	27.5	0	2	490.735	2	59	66
AN1285	beta-1,4-endoglucanase	35.8124	4	6	21	0.0982	NEGMNIFR	30.5	0	2	490.736	2	59	66
AN1285	beta-1,4-endoglucanase	35.8124	4	6	21	0.0982	NEGmNIFR	30.3	0	2	996.46	1	59	66
AN1285	beta-1,4-endoglucanase	35.8124	4	6	21	0.0982	NEGmNIFR	35.8	0	2	498.733	2	59	66
AN1285	beta-1,4-endoglucanase	35.8124	4	6	21	0.0982	NEGMNIFR	38.1	0	2	490.735	2	59	66
AN1285	beta-1,4-endoglucanase	35.8124	4	6	21	0.0982	NEGMNIFR	24	1.54	2	490.735	2	59	66
AN1285	beta-1,4-endoglucanase	35.8124	4	6	21	0.0982	NEGmNIFR	35.5	1.41	2	498.732	2	59	66
AN1285	beta-1,4-endoglucanase	35.8124	4	6	21	0.0982	NEGmNIFR	50.7	1.27	2	498.732	2	59	66
AN1285	beta-1,4-endoglucanase	35.8124	4	6	21	0.0982	NEGmNIFR	52	1.66	2	498.733	2	59	66
AN1285	beta-1,4-endoglucanase	35.8124	4	6	21	0.0982	VAFSmER	27.6	0	2	428.205	2	67	73
AN1285	beta-1,4-endoglucanase	35.8124	4	6	21	0.0982	VAFSmER	37.6	0	2	428.205	2	67	73
AN1285	beta-1,4-endoglucanase	35.8124	4	6	21	0.0982	VAFSMER	51.3	1.43	2	420.208	2	67	73
AN1285	beta-1,4-endoglucanase	35.8124	4	6	21	0.0982	VAFSMER	55.8	1.31	2	420.208	2	67	73
AN1285	beta-1,4-endoglucanase	35.8124	4	6	21	0.0982	VTAATNWLR	48	0	2	516.285	2	239	247
AN1285	beta-1,4-endoglucanase	35.8124	4	6	21	0.0982	VTAATNWLR	68.7	0	2	516.286	2	239	247
AN1285	beta-1,4-endoglucanase	35.8124	4	6	21	0.0982	VTAATNWLR	69.4	1.42	2	516.287	2	239	247
AN7828	unsaturated rhamnogalacturonan hydrolase	44.2436	4	4	11	0.104	DPGGTGLLVHGFDESK	37.4	0.959	2	543.602	3	186	201
AN7828	unsaturated rhamnogalacturonan hydrolase	44.2436	4	4	11	0.104	DPGGTGLLVHGFDESK	42.5	4.31	2	543.602	3	186	201
AN7828	unsaturated rhamnogalacturonan hydrolase	44.2436	4	4	11	0.104	DPGGTGLLVHGFDESK	43.2	2.01	2	543.602	3	186	201
AN7828	unsaturated rhamnogalacturonan hydrolase	44.2436	4	4	11	0.104	HLIDDFVTK	27.6	1.33	2	544.293	2	319	327
AN7828	unsaturated rhamnogalacturonan hydrolase	44.2436	4	4	11	0.104	HLIDDFVTK	43.8	3.52	2	544.292	2	319	327
AN7828	unsaturated rhamnogalacturonan hydrolase	44.2436	4	4	11	0.104	LAADSIR	36	0.00877	2	373.214	2	112	118
AN7828	unsaturated rhamnogalacturonan hydrolase	44.2436	4	4	11	0.104	TFSKPAAR	23.1	0.0809	2	439.249	2	308	315
AN7828	unsaturated rhamnogalacturonan hydrolase	44.2436	4	4	11	0.104	TFSKPAAR	28.9	0.921	2	439.248	2	308	315
AN7828	unsaturated rhamnogalacturonan hydrolase	44.2436	4	4	11	0.104	TFSKPAAR	30.2	1.18	2	439.248	2	308	315
AN7828	unsaturated rhamnogalacturonan hydrolase	44.2436	4	4	11	0.104	TFSKPAAR	31.6	0.585	2	439.248	2	308	315
AN7828	unsaturated rhamnogalacturonan hydrolase	44.2436	4	4	11	0.104	TFSKPAAR	28.4	1.6	2	439.248	2	308	315
AN2217	beta-1,4-xylosidase	82.706	14	20	39	0.202	AAVGDSATVHYAQGcER	67.3	5.66	2	597.941	3	443	459
AN2217	beta-1,4-xylosidase	82.706	14	20	39	0.202	AAVGDSATVHYAQGcER	73.7	4.92	2	597.942	3	443	459
AN2217	beta-1,4-xylosidase	82.706	14	20	39	0.202	DPNAAIEDR	39.6	0.0506	2	1000.47	1	31	39
AN2217	beta-1,4-xylosidase	82.706	14	20	39	0.202	DPNAAIEDR	54.5	2.42	2	500.739	2	31	39
AN2217	beta-1,4-xylosidase	82.706	14	20	39	0.202	DPNAAIEDR	64.9	2.64	2	500.739	2	31	39
AN2217	beta-1,4-xylosidase	82.706	14	20	39	0.202	EAVDLAR	38.1	0.215	2	773.418	1	378	384
AN2217	beta-1,4-xylosidase	82.706	14	20	39	0.202	EAVDLAR	45.5	0.796	2	773.418	1	378	384
AN2217	beta-1,4-xylosidase	82.706	14	20	39	0.202	EEWDNLIHSK	50.5	2.01	2	635.808	2	368	377
AN2217	beta-1,4-xylosidase	82.706	14	20	39	0.202	EEWDNLIHSK	50.5	1.6	2	635.807	2	368	377
AN2217	beta-1,4-xylosidase	82.706	14	20	39	0.202	FALGLFENPYPGAPK	73.5	3.74	2	810.926	2	353	367
AN2217	beta-1,4-xylosidase	82.706	14	20	39	0.202	FALGLFENPYPGAPK	79.8	4.26	2	810.925	2	353	367
AN2217	beta-1,4-xylosidase	82.706	14	20	39	0.202	GVTPLDGIK	26.4	-0.0792	2	899.522	1	434	442
AN2217	beta-1,4-xylosidase	82.706	14	20	39	0.202	GVTPLDGIK	35.6	0.796	2	450.263	2	434	442
AN2217	beta-1,4-xylosidase	82.706	14	20	39	0.202	GVTPLDGIK	22.3	1.32	2	899.523	1	434	442
AN2217	beta-1,4-xylosidase	82.706	14	20	39	0.202	GVTPLDGIK	38.3	0.167	2	450.264	2	434	442
AN2217	beta-1,4-xylosidase	82.706	14	20	39	0.202	HYAGFSQPEQGINTAPVHGGER	32.9	1.59	2	588.784	4	201	222
AN2217	beta-1,4-xylosidase	82.706	14	20	39	0.202	HYAGFSQPEQGINTAPVHGGER	60.3	2.59	2	588.783	4	201	222
AN2217	beta-1,4-xylosidase	82.706	14	20	39	0.202	MNFVVEK	33.2	0.0862	2	866.447	1	730	736
AN2217	beta-1,4-xylosidase	82.706	14	20	39	0.202	MTLEDK	26.3	-0.114	2	736.355	1	47	52
AN2217	beta-1,4-xylosidase	82.706	14	20	39	0.202	MTLEDK	27.9	0.0706	2	736.356	1	47	52
AN2217	beta-1,4-xylosidase	82.706	14	20	39	0.202	MTLEDK	29.8	-0.342	2	368.681	2	47	52
AN2217	beta-1,4-xylosidase	82.706	14	20	39	0.202	PLYKDPNAAIEDR	0	2.35	2	501.259	3	27	39
AN2217	beta-1,4-xylosidase	82.706	14	20	39	0.202	PLYKDPNAAIEDR	0	2.66	2	501.26	3	27	39
AN2217	beta-1,4-xylosidase	82.706	14	20	39	0.202	VFVPAGK	28	0.721	2	359.218	2	704	710
AN2217	beta-1,4-xylosidase	82.706	14	20	39	0.202	VFVPAGK	29.9	0.721	2	359.219	2	704	710
AN2217	beta-1,4-xylosidase	82.706	14	20	39	0.202	VFVPAGK	22.8	0.796	2	717.432	1	704	710
AN2217	beta-1,4-xylosidase	82.706	14	20	39	0.202	VFVPAGK	25.6	0.77	2	717.433	1	704	710
AN2217	beta-1,4-xylosidase	82.706	14	20	39	0.202	VSDLLGR	29	0	2	380.221	2	40	46
AN2217	beta-1,4-xylosidase	82.706	14	20	39	0.202	VSDLLGR	21.4	-0.255	2	759.437	1	40	46
AN2217	beta-1,4-xylosidase	82.706	14	20	39	0.202	VSDLLGR	30.6	0.0458	2	380.222	2	40	46
AN2217	beta-1,4-xylosidase	82.706	14	20	39	0.202	VSDLLGR	38.2	0.62	2	380.223	2	40	46
AN2217	beta-1,4-xylosidase	82.706	14	20	39	0.202	VSDLLGR	40.8	0.602	2	380.222	2	40	46
AN2217	beta-1,4-xylosidase	82.706	14	20	39	0.202	WSNDQSGFEEAIAAAEK	107	8.64	2	926.924	2	460	476
AN2217	beta-1,4-xylosidase	82.706	14	20	39	0.202	WSNDQSGFEEAIAAAEK	132	7.22	2	926.923	2	460	476
AN2217	beta-1,4-xylosidase	82.706	14	20	39	0.202	YVGDLPIYYDYLNSGR	0	5.19	2	954.958	2	588	603
AN2217	beta-1,4-xylosidase	82.706	14	20	39	0.202	YVGDLPIYYDYLNSGR	59.1	4.26	2	636.645	3	588	603
AN2217	beta-1,4-xylosidase	82.706	14	20	39	0.202	YVGDLPIYYDYLNSGR	64.6	5.18	2	636.645	3	588	603
AN2217	beta-1,4-xylosidase	82.706	14	20	39	0.202	YVGDLPIYYDYLNSGR	90.2	5.25	2	954.465	2	588	603
AN2217	beta-1,4-xylosidase	82.706	14	20	39	0.202	YVGDLPIYYDYLNSGR	103	6.21	2	954.465	2	588	603
AN9339	catalase B precursor	79.3213	23	29	58	0.316	DGAGQmFIPLNPDAYSPNTLK	61.7	5.72	2	1133.05	2	419	439
AN9339	catalase B precursor	79.3213	23	29	58	0.316	DGAGQmFIPLNPDAYSPNTLK	63.3	6.35	2	1133.05	2	419	439
AN9339	catalase B precursor	79.3213	23	29	58	0.316	DGAGQMFIPLNPDAYSPNTLK	66.6	4.28	2	1125.05	2	419	439
AN9339	catalase B precursor	79.3213	23	29	58	0.316	DVHGFATR	26.8	1.92	2	451.727	2	153	160
AN9339	catalase B precursor	79.3213	23	29	58	0.316	DVHGFATR	34.9	2.14	2	451.727	2	153	160
AN9339	catalase B precursor	79.3213	23	29	58	0.316	FALDSDE	39.5	0.745	2	796.338	1	716	722
AN9339	catalase B precursor	79.3213	23	29	58	0.316	FALDSDE	43.7	1.19	2	796.337	1	716	722
AN9339	catalase B precursor	79.3213	23	29	58	0.316	FENANVK	28.8	-0.591	2	411.212	2	502	508
AN9339	catalase B precursor	79.3213	23	29	58	0.316	FENANVK	33.6	-0.255	2	411.212	2	502	508
AN9339	catalase B precursor	79.3213	23	29	58	0.316	FGFDLFDPTK	38.8	1.85	2	1186.58	1	321	330
AN9339	catalase B precursor	79.3213	23	29	58	0.316	FGFDLFDPTK	44.3	2.42	2	1186.58	1	321	330
AN9339	catalase B precursor	79.3213	23	29	58	0.316	FGFDLFDPTK	59	2.96	2	593.793	2	321	330
AN9339	catalase B precursor	79.3213	23	29	58	0.316	FSTVAGSR	31.4	0	2	412.718	2	138	145
AN9339	catalase B precursor	79.3213	23	29	58	0.316	FSTVAGSR	30.2	0.268	2	824.429	1	138	145
AN9339	catalase B precursor	79.3213	23	29	58	0.316	GFFTAPDR	20.2	1.62	2	910.443	1	453	460
AN9339	catalase B precursor	79.3213	23	29	58	0.316	GFFTAPDR	31.7	1.41	2	910.445	1	453	460
AN9339	catalase B precursor	79.3213	23	29	58	0.316	GSTLLEDFIFR	77.8	1.51	2	649.345	2	73	83
AN9339	catalase B precursor	79.3213	23	29	58	0.316	HVDGFGVHTFR	41.5	3.06	2	424.548	3	240	250
AN9339	catalase B precursor	79.3213	23	29	58	0.316	HVDGFGVHTFR	69.3	4.37	2	636.318	2	240	250
AN9339	catalase B precursor	79.3213	23	29	58	0.316	HVDGFGVHTFR	59	1.82	2	424.548	3	240	250
AN9339	catalase B precursor	79.3213	23	29	58	0.316	ISNDLATR	45.9	0.469	2	445.241	2	523	530
AN9339	catalase B precursor	79.3213	23	29	58	0.316	ISNDLATR	56.8	0.678	2	445.241	2	523	530
AN9339	catalase B precursor	79.3213	23	29	58	0.316	ISNDLATR	58.3	0.77	2	445.241	2	523	530
AN9339	catalase B precursor	79.3213	23	29	58	0.316	ISNDLATR	69.1	0.721	2	445.241	2	523	530
AN9339	catalase B precursor	79.3213	23	29	58	0.316	IVPEEYVPLTPLGK	31.8	4.09	2	777.943	2	331	344
AN9339	catalase B precursor	79.3213	23	29	58	0.316	IVPEEYVPLTPLGK	48.3	3.8	2	777.942	2	331	344
AN9339	catalase B precursor	79.3213	23	29	58	0.316	LFGAK	26.4	0	2	535.324	1	634	638
AN9339	catalase B precursor	79.3213	23	29	58	0.316	LFGAK	26.5	0	2	535.326	1	634	638
AN9339	catalase B precursor	79.3213	23	29	58	0.316	LFSYLDTQLNR	79.1	3.8	2	685.361	2	385	395
AN9339	catalase B precursor	79.3213	23	29	58	0.316	LFSYLDTQLNR	81.7	3.92	2	685.358	2	385	395
AN9339	catalase B precursor	79.3213	23	29	58	0.316	LFWNSLLPAEK	61	0.721	2	659.364	2	483	493
AN9339	catalase B precursor	79.3213	23	29	58	0.316	LVTEDGSTK	23.7	0.796	2	475.246	2	251	259
AN9339	catalase B precursor	79.3213	23	29	58	0.316	LVTEDGSTK	30.2	1.64	2	949.486	1	251	259
AN9339	catalase B precursor	79.3213	23	29	58	0.316	LVTEDGSTK	31.1	1.72	2	475.246	2	251	259
AN9339	catalase B precursor	79.3213	23	29	58	0.316	LVTEDGSTK	35.7	1.22	2	949.486	1	251	259
AN9339	catalase B precursor	79.3213	23	29	58	0.316	LVTEDGSTK	37.5	2.08	2	475.245	2	251	259
AN9339	catalase B precursor	79.3213	23	29	58	0.316	NGGPNFEQLPINQPR	0	3.31	2	841.422	2	396	410
AN9339	catalase B precursor	79.3213	23	29	58	0.316	NGGPNFEQLPINQPR	28.4	1.92	2	840.93	2	396	410
AN9339	catalase B precursor	79.3213	23	29	58	0.316	NGGPNFEQLPINQPR	45.8	1.82	2	840.928	2	396	410
AN9339	catalase B precursor	79.3213	23	29	58	0.316	NNVIVQLNR	43.9	1.4	2	535.309	2	514	522
AN9339	catalase B precursor	79.3213	23	29	58	0.316	NPDYmR	26.7	0.886	2	406.175	2	286	291
AN9339	catalase B precursor	79.3213	23	29	58	0.316	NPDYmR	29.5	-0.398	2	811.344	1	286	291
AN9339	catalase B precursor	79.3213	23	29	58	0.316	NPDYmR	26.7	1.48	2	406.174	2	286	291
AN9339	catalase B precursor	79.3213	23	29	58	0.316	PLEILVDAFR	0	3.64	2	586.838	2	653	662
AN9339	catalase B precursor	79.3213	23	29	58	0.316	qDLFESIEAGR	32.9	1.07	2	624.299	2	292	302
AN9339	catalase B precursor	79.3213	23	29	58	0.316	qDLFESIEAGR	53.6	2	2	624.299	2	292	302
AN9339	catalase B precursor	79.3213	23	29	58	0.316	QDLFESIEAGR	69.1	1.47	2	632.812	2	292	302
AN9339	catalase B precursor	79.3213	23	29	58	0.316	qFVVNAIR	26.2	0	2	929.522	1	494	501
AN9339	catalase B precursor	79.3213	23	29	58	0.316	QFVVNAIR	26.2	-0.204	2	473.778	2	494	501
AN9339	catalase B precursor	79.3213	23	29	58	0.316	QFVVNAIR	34.5	0	2	473.778	2	494	501
AN9339	catalase B precursor	79.3213	23	29	58	0.316	QFVVNAIR	37.3	0.252	2	473.777	2	494	501
AN9339	catalase B precursor	79.3213	23	29	58	0.316	QFVVNAIR	26.5	0.796	2	946.548	1	494	501
AN9339	catalase B precursor	79.3213	23	29	58	0.316	qFVVNAIR	45.8	0	2	465.263	2	494	501
AN9339	catalase B precursor	79.3213	23	29	58	0.316	qFVVNAIR	51.2	0	2	465.263	2	494	501
AN9339	catalase B precursor	79.3213	23	29	58	0.316	SSTFDDAWSQPR	68.3	3.89	2	698.811	2	471	482
AN9339	catalase B precursor	79.3213	23	29	58	0.316	SSTFDDAWSQPR	82.9	4.49	2	698.811	2	471	482
AN9339	catalase B precursor	79.3213	23	29	58	0.316	TANGNLVR	38.3	1.42	2	422.736	2	461	468
AN9339	catalase B precursor	79.3213	23	29	58	0.316	TANGNLVR	43.8	1.7	2	422.736	2	461	468
AN5309	cutinase, putative	22.4133	4	6	10	0.169	GVVLFGDTR	38.8	0.155	2	963.527	1	150	158
AN5309	cutinase, putative	22.4133	4	6	10	0.169	GVVLFGDTR	26.2	1.48	2	482.267	2	150	158
AN5309	cutinase, putative	22.4133	4	6	10	0.169	GVVLFGDTR	33.1	0.921	2	963.527	1	150	158
AN5309	cutinase, putative	22.4133	4	6	10	0.169	GVVLFGDTR	33.2	1.41	2	482.267	2	150	158
AN5309	cutinase, putative	22.4133	4	6	10	0.169	GVVLFGDTR	41.2	1.21	2	482.266	2	150	158
AN5309	cutinase, putative	22.4133	4	6	10	0.169	GVVLFGDTR	59.2	2	2	482.268	2	150	158
AN5309	cutinase, putative	22.4133	4	6	10	0.169	GVVLFGDTR	61.7	1.92	2	482.268	2	150	158
AN5309	cutinase, putative	22.4133	4	6	10	0.169	IPNFPTDK	30.7	0	2	931.49	1	166	173
AN5309	cutinase, putative	22.4133	4	6	10	0.169	IPNFPTDK	30.9	0	2	931.492	1	166	173
AN5309	cutinase, putative	22.4133	4	6	10	0.169	IPNFPTDKTK	24.8	0	2	387.549	3	166	175
AN5309	cutinase, putative	22.4133	4	6	10	0.169	IPNFPTDKTK	44.7	0	2	580.821	2	166	175
AN5309	cutinase, putative	22.4133	4	6	10	0.169	IPNFPTDKTK	33.6	2	2	580.82	2	166	175
AN5309	cutinase, putative	22.4133	4	6	10	0.169	qITGNELR	28.5	0	2	457.241	2	27	34
AN5309	cutinase, putative	22.4133	4	6	10	0.169	SLFELAASK	30.1	0	2	483.268	2	107	115
AN5309	cutinase, putative	22.4133	4	6	10	0.169	SLFELAASK	39.5	0	2	965.533	1	107	115
AN5309	cutinase, putative	22.4133	4	6	10	0.169	SLFELAASK	34.9	0	2	483.269	2	107	115
AN5309	cutinase, putative	22.4133	4	6	10	0.169	SLFELAASK	47	0	2	483.268	2	107	115
AN2569	Pectin lyase A precursor	39.3504	5	6	32	0.137	AGVTGSAEGFAK	0	3.14	2	547.778	2	20	31
AN2569	Pectin lyase A precursor	39.3504	5	6	32	0.137	AGVTGSAEGFAK	0	3.22	2	547.779	2	20	31
AN2569	Pectin lyase A precursor	39.3504	5	6	32	0.137	AGVTGSAEGFAK	0	3.36	2	547.779	2	20	31
AN2569	Pectin lyase A precursor	39.3504	5	6	32	0.137	AGVTGSAEGFAK	0	3.49	2	547.779	2	20	31
AN2569	Pectin lyase A precursor	39.3504	5	6	32	0.137	AGVTGSAEGFAK	0	3.66	2	547.779	2	20	31
AN2569	Pectin lyase A precursor	39.3504	5	6	32	0.137	GNYIYHmSGR	45.2	0.229	2	607.275	2	246	255
AN2569	Pectin lyase A precursor	39.3504	5	6	32	0.137	GNYIYHmSGR	48	1.17	2	607.277	2	246	255
AN2569	Pectin lyase A precursor	39.3504	5	6	32	0.137	GNYIYHmSGR	49	1.04	2	607.274	2	246	255
AN2569	Pectin lyase A precursor	39.3504	5	6	32	0.137	GNYIYHmSGR	53.2	1.35	2	607.275	2	246	255
AN2569	Pectin lyase A precursor	39.3504	5	6	32	0.137	QHLVLGTSASNR	52	1.17	2	641.848	2	196	207
AN2569	Pectin lyase A precursor	39.3504	5	6	32	0.137	qHLVLGTSASNR	47.7	2.17	2	633.334	2	196	207
AN2569	Pectin lyase A precursor	39.3504	5	6	32	0.137	QHLVLGTSASNR	52.3	2.77	2	641.848	2	196	207
AN2569	Pectin lyase A precursor	39.3504	5	6	32	0.137	QHLVLGTSASNR	54.3	3.46	2	641.847	2	196	207
AN2569	Pectin lyase A precursor	39.3504	5	6	32	0.137	QHLVLGTSASNR	56.1	3.27	2	641.849	2	196	207
AN2569	Pectin lyase A precursor	39.3504	5	6	32	0.137	qHLVLGTSASNR	59.6	1.54	2	633.335	2	196	207
AN2569	Pectin lyase A precursor	39.3504	5	6	32	0.137	qHLVLGTSASNR	62.1	1.68	2	633.333	2	196	207
AN2569	Pectin lyase A precursor	39.3504	5	6	32	0.137	QHLVLGTSASNR	65	3.52	2	641.849	2	196	207
AN2569	Pectin lyase A precursor	39.3504	5	6	32	0.137	SLVGEGSSGVIK	41.8	1.4	2	566.815	2	130	141
AN2569	Pectin lyase A precursor	39.3504	5	6	32	0.137	SLVGEGSSGVIK	47.5	4.14	2	566.813	2	130	141
AN2569	Pectin lyase A precursor	39.3504	5	6	32	0.137	SLVGEGSSGVIK	50.5	3.55	2	566.814	2	130	141
AN2569	Pectin lyase A precursor	39.3504	5	6	32	0.137	SLVGEGSSGVIK	66.8	3.77	2	566.815	2	130	141
AN2569	Pectin lyase A precursor	39.3504	5	6	32	0.137	SLVGEGSSGVIK	69.3	3.85	2	566.815	2	130	141
AN2569	Pectin lyase A precursor	39.3504	5	6	32	0.137	SLVGEGSSGVIK	81.7	4.33	2	566.814	2	130	141
AN2569	Pectin lyase A precursor	39.3504	5	6	32	0.137	SLVGEGSSGVIK	82.3	4.48	2	566.816	2	130	141
AN2569	Pectin lyase A precursor	39.3504	5	6	32	0.137	SLVGEGSSGVIK	93.4	3.89	2	566.815	2	130	141
AN2569	Pectin lyase A precursor	39.3504	5	6	32	0.137	VIVLTK	23.3	1.59	2	672.468	1	61	66
AN2569	Pectin lyase A precursor	39.3504	5	6	32	0.137	VIVLTK	27.4	1.59	2	672.466	1	61	66
AN2569	Pectin lyase A precursor	39.3504	5	6	32	0.137	VIVLTK	28.7	1.39	2	672.466	1	61	66
AN2569	Pectin lyase A precursor	39.3504	5	6	32	0.137	VIVLTK	28.7	1.59	2	672.467	1	61	66
AN2569	Pectin lyase A precursor	39.3504	5	6	32	0.137	VIVLTK	30.7	1.59	2	672.466	1	61	66
AN2569	Pectin lyase A precursor	39.3504	5	6	32	0.137	VIVLTK	33.1	1.52	2	336.737	2	61	66
AN2569	Pectin lyase A precursor	39.3504	5	6	32	0.137	VIVLTK	37.3	1.6	2	672.467	1	61	66
AN8891	exopolygalacturonase	48.6613	7	12	30	0.157	AWAGEDVGYGR	58.7	1.05	2	1180.54	1	321	331
AN8891	exopolygalacturonase	48.6613	7	12	30	0.157	AWAGEDVGYGR	43.1	4.22	2	590.773	2	321	331
AN8891	exopolygalacturonase	48.6613	7	12	30	0.157	AWAGEDVGYGR	59.7	4.17	2	590.772	2	321	331
AN8891	exopolygalacturonase	48.6613	7	12	30	0.157	AWAGEDVGYGR	72.5	4.66	2	590.773	2	321	331
AN8891	exopolygalacturonase	48.6613	7	12	30	0.157	AWAGEDVGYGR	74.5	4.39	2	590.773	2	321	331
AN8891	exopolygalacturonase	48.6613	7	12	30	0.157	GINLTTPEGEK	29.2	0.959	2	579.802	2	410	420
AN8891	exopolygalacturonase	48.6613	7	12	30	0.157	GINLTTPEGEK	32.8	0.921	2	579.804	2	410	420
AN8891	exopolygalacturonase	48.6613	7	12	30	0.157	GINLTTPEGEK	37.9	1.24	2	1158.6	1	410	420
AN8891	exopolygalacturonase	48.6613	7	12	30	0.157	GINLTTPEGEK	38.4	1.49	2	1158.6	1	410	420
AN8891	exopolygalacturonase	48.6613	7	12	30	0.157	GINLTTPEGEK	47.1	1.96	2	579.804	2	410	420
AN8891	exopolygalacturonase	48.6613	7	12	30	0.157	GINLTTPEGEK	48.1	2.6	2	579.805	2	410	420
AN8891	exopolygalacturonase	48.6613	7	12	30	0.157	GINLTTPEGEK	55.5	2.04	2	579.805	2	410	420
AN8891	exopolygalacturonase	48.6613	7	12	30	0.157	NTDGFDSLNVNGLSVTNTR	0	3.28	2	1012.98	2	237	255
AN8891	exopolygalacturonase	48.6613	7	12	30	0.157	NTDGFDSLNVNGLSVTNTR	0	3.85	2	1012.98	2	237	255
AN8891	exopolygalacturonase	48.6613	7	12	30	0.157	NTDGFDSLNVNGLSVTNTR	0	4.74	2	1012.98	2	237	255
AN8891	exopolygalacturonase	48.6613	7	12	30	0.157	NTDGFDSLNVNGLSVTNTR	0	4.82	2	1012.98	2	237	255
AN8891	exopolygalacturonase	48.6613	7	12	30	0.157	NTDGFDSLNVNGLSVTNTR	54.2	3.24	2	675.328	3	237	255
AN8891	exopolygalacturonase	48.6613	7	12	30	0.157	NTDGFDSLNVNGLSVTNTR	67.6	3.96	2	675.327	3	237	255
AN8891	exopolygalacturonase	48.6613	7	12	30	0.157	NTDGFDSLNVNGLSVTNTR	121	7.08	2	1012.49	2	237	255
AN8891	exopolygalacturonase	48.6613	7	12	30	0.157	NTDGFDSLNVNGLSVTNTR	122	5.19	2	1012.49	2	237	255
AN8891	exopolygalacturonase	48.6613	7	12	30	0.157	RTVTIR	23.9	-0.23	2	373.238	2	56	61
AN8891	exopolygalacturonase	48.6613	7	12	30	0.157	SVNDAAGLKR	0	2.8	2	515.786	2	35	44
AN8891	exopolygalacturonase	48.6613	7	12	30	0.157	WGGHDVR	26.9	0.301	2	413.702	2	144	150
AN8891	exopolygalacturonase	48.6613	7	12	30	0.157	WGGHDVR	33.3	0.638	2	413.702	2	144	150
AN8891	exopolygalacturonase	48.6613	7	12	30	0.157	WGGHDVR	24.8	1.22	2	413.702	2	144	150
AN8891	exopolygalacturonase	48.6613	7	12	30	0.157	WGGHDVR	25.6	0.721	2	826.397	1	144	150
AN8891	exopolygalacturonase	48.6613	7	12	30	0.157	WGGHDVR	32.8	1.3	2	413.702	2	144	150
AN8891	exopolygalacturonase	48.6613	7	12	30	0.157	YVIGR	19.1	0.208	2	607.358	1	95	99
AN8891	exopolygalacturonase	48.6613	7	12	30	0.157	YVIGR	20.1	-0.204	2	607.357	1	95	99
AN8891	exopolygalacturonase	48.6613	7	12	30	0.157	YVIGR	26.3	0.523	2	304.183	2	95	99
AN5311	tyrosinase, putative	42.3863	5	5	14	0.123	GYQPYWSWPK	38.6	2.12	2	656.313	2	144	153
AN5311	tyrosinase, putative	42.3863	5	5	14	0.123	GYQPYWSWPK	39.1	3.22	2	656.311	2	144	153
AN5311	tyrosinase, putative	42.3863	5	5	14	0.123	GYQPYWSWPK	44.6	2.77	2	656.313	2	144	153
AN5311	tyrosinase, putative	42.3863	5	5	14	0.123	GYQPYWSWPK	50.9	2.89	2	656.313	2	144	153
AN5311	tyrosinase, putative	42.3863	5	5	14	0.123	IDPSFAPGAR	31	0.284	2	515.77	2	89	98
AN5311	tyrosinase, putative	42.3863	5	5	14	0.123	IDPSFAPGAR	36	0.77	2	515.77	2	89	98
AN5311	tyrosinase, putative	42.3863	5	5	14	0.123	IDPSFAPGAR	38.3	0.959	2	515.769	2	89	98
AN5311	tyrosinase, putative	42.3863	5	5	14	0.123	IDPSFAPGAR	40.8	1.43	2	515.769	2	89	98
AN5311	tyrosinase, putative	42.3863	5	5	14	0.123	qVEYQFVKPR	39.8	0.824	2	638.837	2	38	47
AN5311	tyrosinase, putative	42.3863	5	5	14	0.123	REWGALSK	27.9	0.62	2	473.759	2	62	69
AN5311	tyrosinase, putative	42.3863	5	5	14	0.123	TTIGEFQDR	43	1.62	2	533.762	2	263	271
AN5311	tyrosinase, putative	42.3863	5	5	14	0.123	TTIGEFQDR	50.2	1.66	2	533.763	2	263	271
AN5311	tyrosinase, putative	42.3863	5	5	14	0.123	TTIGEFQDR	65.5	1.7	2	533.762	2	263	271
AN5311	tyrosinase, putative	42.3863	5	5	14	0.123	TTIGEFQDR	83.7	1.54	2	533.762	2	263	271
AN2366	serine protease similarity, trypsin family	25.4504	2	4	11	0.0924	AGYPGVYSSPAYFR	28	2.47	2	512.25	3	227	240
AN2366	serine protease similarity, trypsin family	25.4504	2	4	11	0.0924	AGYPGVYSSPAYFR	37.6	4.39	2	512.248	3	227	240
AN2366	serine protease similarity, trypsin family	25.4504	2	4	11	0.0924	AGYPGVYSSPAYFR	58	5.62	2	767.872	2	227	240
AN2366	serine protease similarity, trypsin family	25.4504	2	4	11	0.0924	AGYPGVYSSPAYFR	78.1	3.57	2	767.87	2	227	240
AN2366	serine protease similarity, trypsin family	25.4504	2	4	11	0.0924	AGYPGVYSSPAYFR	80.5	5.33	2	767.87	2	227	240
AN2366	serine protease similarity, trypsin family	25.4504	2	4	11	0.0924	AGYPGVYSSPAYFR	83.5	5.8	2	767.873	2	227	240
AN2366	serine protease similarity, trypsin family	25.4504	2	4	11	0.0924	DFIQQVTGL	29.8	0	2	1020.54	1	241	249
AN2366	serine protease similarity, trypsin family	25.4504	2	4	11	0.0924	DFIQQVTGL	34	0.108	2	510.772	2	241	249
AN2366	serine protease similarity, trypsin family	25.4504	2	4	11	0.0924	DFIQQVTGL	37	1.15	2	510.772	2	241	249
AN2366	serine protease similarity, trypsin family	25.4504	2	4	11	0.0924	DFIQQVTGL	36.2	1.35	2	510.772	2	241	249
AN2366	serine protease similarity, trypsin family	25.4504	2	4	11	0.0924	DFIQQVTGL	49	0.367	2	510.773	2	241	249
AN7691	phosphoesterase superfamily protein	49.829	9	11	23	0.244	AALVSGSSHGHGLNDDGFTNHELPNR	28.3	2.96	2	676.323	4	193	218
AN7691	phosphoesterase superfamily protein	49.829	9	11	23	0.244	ARDDTIEVLPEPEAF	0	3.4	2	851.421	2	436	450
AN7691	phosphoesterase superfamily protein	49.829	9	11	23	0.244	ARDDTIEVLPEPEAF	0	3.8	2	851.423	2	436	450
AN7691	phosphoesterase superfamily protein	49.829	9	11	23	0.244	GFAHEQmR	20.2	-0.279	2	331.152	3	133	140
AN7691	phosphoesterase superfamily protein	49.829	9	11	23	0.244	GFAHEQmR	27.4	0.796	2	496.225	2	133	140
AN7691	phosphoesterase superfamily protein	49.829	9	11	23	0.244	GFAHEQmR	28.6	1.09	2	496.224	2	133	140
AN7691	phosphoesterase superfamily protein	49.829	9	11	23	0.244	GFAHEQmR	26.4	1.43	2	496.225	2	133	140
AN7691	phosphoesterase superfamily protein	49.829	9	11	23	0.244	GFAHEQmR	28.4	2.01	2	496.225	2	133	140
AN7691	phosphoesterase superfamily protein	49.829	9	11	23	0.244	GFAHEQmR	28.9	2.4	2	496.225	2	133	140
AN7691	phosphoesterase superfamily protein	49.829	9	11	23	0.244	IPTLLISPWVAK	53.1	3.01	2	669.413	2	372	383
AN7691	phosphoesterase superfamily protein	49.829	9	11	23	0.244	NDVVSYSATSILR	80.7	4.8	2	712.874	2	395	407
AN7691	phosphoesterase superfamily protein	49.829	9	11	23	0.244	NDVVSYSATSILR	104	6.38	2	712.874	2	395	407
AN7691	phosphoesterase superfamily protein	49.829	9	11	23	0.244	NDVVSYSATSILR	124	6.32	2	712.873	2	395	407
AN7691	phosphoesterase superfamily protein	49.829	9	11	23	0.244	NVVILVmENR	47.4	2.34	2	601.832	2	40	49
AN7691	phosphoesterase superfamily protein	49.829	9	11	23	0.244	SISNLK	18.3	-0.255	2	661.39	1	30	35
AN7691	phosphoesterase superfamily protein	49.829	9	11	23	0.244	SISNLK	29.7	-0.724	2	661.39	1	30	35
AN7691	phosphoesterase superfamily protein	49.829	9	11	23	0.244	SISNLK	31.6	-0.255	2	661.389	1	30	35
AN7691	phosphoesterase superfamily protein	49.829	9	11	23	0.244	SVYDALR	33.3	0.319	2	412.22	2	308	314
AN7691	phosphoesterase superfamily protein	49.829	9	11	23	0.244	SVYDALR	35.6	0.721	2	412.22	2	308	314
AN7691	phosphoesterase superfamily protein	49.829	9	11	23	0.244	SVYDALR	25.5	1.46	2	823.435	1	308	314
AN7691	phosphoesterase superfamily protein	49.829	9	11	23	0.244	SVYDALR	28.3	1.32	2	823.432	1	308	314
AN7691	phosphoesterase superfamily protein	49.829	9	11	23	0.244	VEHAASFEHLITAR	50.8	3.64	2	527.612	3	422	435
AN7691	phosphoesterase superfamily protein	49.829	9	11	23	0.244	VEHAASFEHLITAR	52.2	2.77	2	527.611	3	422	435
AN2227	beta-1,4-glucosidase	91.8802	2	2	3	0.0288	ELISK	26.2	-1.23	2	589.357	1	544	548
AN2227	beta-1,4-glucosidase	91.8802	2	2	3	0.0288	ELISK	26.3	-1.04	2	589.356	1	544	548
AN2227	beta-1,4-glucosidase	91.8802	2	2	3	0.0288	ELISK	26.6	-1.4	2	589.356	1	544	548
AN2227	beta-1,4-glucosidase	91.8802	2	2	3	0.0288	ELISK	31.3	-0.845	2	589.358	1	544	548
AN2227	beta-1,4-glucosidase	91.8802	2	2	3	0.0288	ELISK	26.8	-0.146	2	589.358	1	544	548
AN2227	beta-1,4-glucosidase	91.8802	2	2	3	0.0288	ELISK	28.6	-0.792	2	589.356	1	544	548
AN2227	beta-1,4-glucosidase	91.8802	2	2	3	0.0288	GVVIFGPGGFR	42.3	1.41	2	553.313	2	523	533
AN2227	beta-1,4-glucosidase	91.8802	2	2	3	0.0288	LPLTFPVR	37	1.28	2	471.792	2	648	655
AN2227	beta-1,4-glucosidase	91.8802	2	2	3	0.0288	LPLTFPVR	39	1.68	2	471.792	2	648	655
AN7046	hypothetical protein similar to triacylglycerol lipase	24.9543	2	2	3	0.0885	LAAFGFLDSEEVR	118	4.51	2	727.369	2	200	212
AN7046	hypothetical protein similar to triacylglycerol lipase	24.9543	2	2	3	0.0885	YADKPVR	25.6	0.284	2	424.736	2	66	72
AN7046	hypothetical protein similar to triacylglycerol lipase	24.9543	2	2	3	0.0885	YADKPVR	26.9	1.15	2	424.735	2	66	72
AN9388	conserved hypothetical protein	37.3579	2	2	7	0.05	SGLDGTANR	26.5	0	2	445.72	2	61	69
AN9388	conserved hypothetical protein	37.3579	2	2	7	0.05	SGLDGTANR	37.9	0	2	445.721	2	61	69
AN9388	conserved hypothetical protein	37.3579	2	2	7	0.05	SGLDGTANR	43.7	0	2	445.721	2	61	69
AN9388	conserved hypothetical protein	37.3579	2	2	7	0.05	SGLDGTANR	52	0	2	445.72	2	61	69
AN9388	conserved hypothetical protein	37.3579	2	2	7	0.05	SGLDGTANR	53	0	2	445.721	2	61	69
AN9388	conserved hypothetical protein	37.3579	2	2	7	0.05	YFVASYEK	28.8	0	2	503.748	2	96	103
AN9388	conserved hypothetical protein	37.3579	2	2	7	0.05	YFVASYEK	36	1.77	2	503.748	2	96	103
AN8692	unknown protein	18.5276	5	5	7	0.28	LPEIR	28.2	-0.763	2	314.196	2	73	77
AN8692	unknown protein	18.5276	5	5	7	0.28	NDDILFLSDPEAK	71.1	3.77	2	738.867	2	106	118
AN8692	unknown protein	18.5276	5	5	7	0.28	SIGWADEEGR	28.5	0.796	2	560.259	2	122	131
AN8692	unknown protein	18.5276	5	5	7	0.28	SIGWADEEGR	43	1.62	2	560.258	2	122	131
AN8692	unknown protein	18.5276	5	5	7	0.28	VTYAALEPAK	36.7	1.89	2	1062.58	1	144	153
AN8692	unknown protein	18.5276	5	5	7	0.28	YAIVLDHGK	41	2.49	2	508.283	2	135	143
AN8692	unknown protein	18.5276	5	5	7	0.28	YAIVLDHGK	44.8	3.1	2	508.283	2	135	143
AN9130	cholinesterase, putative	77.5301	2	2	3	0.0343	FLGIPFADPPVGELR	38.8	3.31	2	814.449	2	181	195
AN9130	cholinesterase, putative	77.5301	2	2	3	0.0343	LVSENTLPNR	71.2	1.42	2	571.813	2	474	483
AN9130	cholinesterase, putative	77.5301	2	2	3	0.0343	LVSENTLPNR	82.8	1.34	2	571.813	2	474	483
AN7657	1,3-beta-glucanosyltransferase Gel1	48.8842	7	7	14	0.134	ASPEISYNDK	34.4	0	2	562.268	2	125	134
AN7657	1,3-beta-glucanosyltransferase Gel1	48.8842	7	7	14	0.134	ASPEISYNDK	38.7	1.33	2	562.267	2	125	134
AN7657	1,3-beta-glucanosyltransferase Gel1	48.8842	7	7	14	0.134	ASPEISYNDK	53.1	1.54	2	562.268	2	125	134
AN7657	1,3-beta-glucanosyltransferase Gel1	48.8842	7	7	14	0.134	DDVTPITVK	26.9	0	2	494.272	2	27	35
AN7657	1,3-beta-glucanosyltransferase Gel1	48.8842	7	7	14	0.134	DDVTPITVK	31.2	0	2	494.272	2	27	35
AN7657	1,3-beta-glucanosyltransferase Gel1	48.8842	7	7	14	0.134	DDVTPITVK	38.3	0	2	494.272	2	27	35
AN7657	1,3-beta-glucanosyltransferase Gel1	48.8842	7	7	14	0.134	DFGEVEALYSTK	30.6	2.6	2	679.828	2	270	281
AN7657	1,3-beta-glucanosyltransferase Gel1	48.8842	7	7	14	0.134	GNAFFK	32.7	0	2	342.179	2	36	41
AN7657	1,3-beta-glucanosyltransferase Gel1	48.8842	7	7	14	0.134	GNAFFK	39	0	2	342.179	2	36	41
AN7657	1,3-beta-glucanosyltransferase Gel1	48.8842	7	7	14	0.134	NYLSAR	33.5	0	2	362.193	2	183	188
AN7657	1,3-beta-glucanosyltransferase Gel1	48.8842	7	7	14	0.134	TGGANPcPAR	47.3	2.25	2	500.736	2	339	348
AN7657	1,3-beta-glucanosyltransferase Gel1	48.8842	7	7	14	0.134	TGGANPcPAR	49.6	1.59	2	500.735	2	339	348
AN7657	1,3-beta-glucanosyltransferase Gel1	48.8842	7	7	14	0.134	TGGANPcPAR	57	2.19	2	500.737	2	339	348
AN7657	1,3-beta-glucanosyltransferase Gel1	48.8842	7	7	14	0.134	VYSVDNSK	28.2	0	2	456.227	2	88	95
AN1152	conserved hypothetical protein	18.281	4	4	5	0.179	DTNLQVIPFSK	78.7	3.48	2	631.345	2	29	39
AN1152	conserved hypothetical protein	18.281	4	4	5	0.179	FNVQK	26.2	-0.903	2	635.351	1	148	152
AN1152	conserved hypothetical protein	18.281	4	4	5	0.179	FNVQK	27.9	-0.799	2	635.353	1	148	152
AN1152	conserved hypothetical protein	18.281	4	4	5	0.179	VAQVVHA	29.8	0.456	2	723.419	1	162	168
AN1152	conserved hypothetical protein	18.281	4	4	5	0.179	YKDLENR	42.6	0.658	2	469.241	2	134	140
AN7541	cutinase, putative	26.2688	5	9	23	0.195	ELFELAASK	41.6	0.509	2	1007.54	1	112	120
AN7541	cutinase, putative	26.2688	5	9	23	0.195	ELFELAASK	41.7	0	2	504.275	2	112	120
AN7541	cutinase, putative	26.2688	5	9	23	0.195	ELFELAASK	40.1	-0.176	2	504.275	2	112	120
AN7541	cutinase, putative	26.2688	5	9	23	0.195	ELFELAASK	43	0.921	2	504.275	2	112	120
AN7541	cutinase, putative	26.2688	5	9	23	0.195	ELFELAASK	54.1	0.328	2	504.275	2	112	120
AN7541	cutinase, putative	26.2688	5	9	23	0.195	GVVLFGDTR	38.8	0.155	2	963.527	1	155	163
AN7541	cutinase, putative	26.2688	5	9	23	0.195	GVVLFGDTR	26.2	1.48	2	482.267	2	155	163
AN7541	cutinase, putative	26.2688	5	9	23	0.195	GVVLFGDTR	33.1	0.921	2	963.527	1	155	163
AN7541	cutinase, putative	26.2688	5	9	23	0.195	GVVLFGDTR	33.2	1.41	2	482.267	2	155	163
AN7541	cutinase, putative	26.2688	5	9	23	0.195	GVVLFGDTR	41.2	1.21	2	482.266	2	155	163
AN7541	cutinase, putative	26.2688	5	9	23	0.195	GVVLFGDTR	59.2	2	2	482.268	2	155	163
AN7541	cutinase, putative	26.2688	5	9	23	0.195	GVVLFGDTR	61.7	1.92	2	482.268	2	155	163
AN7541	cutinase, putative	26.2688	5	9	23	0.195	IAGVVLFGDTR	18.8	-0.732	2	1147.65	1	153	163
AN7541	cutinase, putative	26.2688	5	9	23	0.195	IAGVVLFGDTR	72.3	3.54	2	574.329	2	153	163
AN7541	cutinase, putative	26.2688	5	9	23	0.195	IAGVVLFGDTR	89.1	3.62	2	574.328	2	153	163
AN7541	cutinase, putative	26.2688	5	9	23	0.195	IAGVVLFGDTR	89.4	3.7	2	574.328	2	153	163
AN7541	cutinase, putative	26.2688	5	9	23	0.195	qDGGQIK	25.4	-0.146	2	728.357	1	166	172
AN7541	cutinase, putative	26.2688	5	9	23	0.195	qDGGQIK	25.9	0.0706	2	728.361	1	166	172
AN7541	cutinase, putative	26.2688	5	9	23	0.195	YTAGLAENALPQGTSSAAINEAK	47.8	2.36	2	759.719	3	89	111
AN7541	cutinase, putative	26.2688	5	9	23	0.195	YTAGLAENALPQGTSSAAINEAK	58.5	2.62	2	759.719	3	89	111
AN7541	cutinase, putative	26.2688	5	9	23	0.195	YTAGLAENALPQGTSSAAINEAK	85.8	6.47	2	1139.07	2	89	111
AN7541	cutinase, putative	26.2688	5	9	23	0.195	YTAGLAENALPQGTSSAAINEAK	90.6	7.74	2	1139.07	2	89	111
AN7541	cutinase, putative	26.2688	5	9	23	0.195	YTAGLAENALPQGTSSAAINEAK	131	7.15	2	1139.07	2	89	111
AN5904	Acyl CoA binding protein family	15.5643	2	2	3	0.146	SSPGNDDKLK	47.6	0	2	530.767	2	76	85
AN5904	Acyl CoA binding protein family	15.5643	2	2	3	0.146	SSPGNDDKLK	39.1	2	2	530.768	2	76	85
AN5904	Acyl CoA binding protein family	15.5643	2	2	3	0.146	VNALLESIGTN	25.6	1.38	2	565.807	2	134	144
AN4218	elongation factor 1-alpha	50.537	4	4	15	0.0705	ISGIGTVPVGR	53.4	1.92	2	528.314	2	263	273
AN4218	elongation factor 1-alpha	50.537	4	4	15	0.0705	ISGIGTVPVGR	53.6	1.66	2	528.314	2	263	273
AN4218	elongation factor 1-alpha	50.537	4	4	15	0.0705	ISGIGTVPVGR	55.5	1.8	2	528.315	2	263	273
AN4218	elongation factor 1-alpha	50.537	4	4	15	0.0705	ISGIGTVPVGR	57.5	1.72	2	528.314	2	263	273
AN4218	elongation factor 1-alpha	50.537	4	4	15	0.0705	LPLQDVYK	30.3	2.54	2	488.279	2	255	262
AN4218	elongation factor 1-alpha	50.537	4	4	15	0.0705	LPLQDVYK	34	1.26	2	488.28	2	255	262
AN4218	elongation factor 1-alpha	50.537	4	4	15	0.0705	LPLQDVYK	48.5	1.96	2	488.28	2	255	262
AN4218	elongation factor 1-alpha	50.537	4	4	15	0.0705	LPLQDVYK	49.2	2.02	2	488.28	2	255	262
AN4218	elongation factor 1-alpha	50.537	4	4	15	0.0705	LPLQDVYK	53.6	1.6	2	488.28	2	255	262
AN4218	elongation factor 1-alpha	50.537	4	4	15	0.0705	SGDAAIVK	51.5	0	2	380.714	2	403	410
AN4218	elongation factor 1-alpha	50.537	4	4	15	0.0705	SGDAAIVK	44.3	1.42	2	380.715	2	403	410
AN4218	elongation factor 1-alpha	50.537	4	4	15	0.0705	SGDAAIVK	58.4	1.21	2	380.714	2	403	410
AN4218	elongation factor 1-alpha	50.537	4	4	15	0.0705	SGDAAIVK	62	1.57	2	380.714	2	403	410
AN4218	elongation factor 1-alpha	50.537	4	4	15	0.0705	SGDAAIVK	67.8	1.68	2	380.715	2	403	410
AN4218	elongation factor 1-alpha	50.537	4	4	15	0.0705	YNEIVK	41.3	0	2	383.211	2	174	179
AN8657	fructosyl amino acid oxidase, putative	66.8472	8	8	11	0.112	DGDGGSSITAVR	80	2.77	2	567.773	2	348	359
AN8657	fructosyl amino acid oxidase, putative	66.8472	8	8	11	0.112	DGDGGSSITAVR	81.8	2.19	2	567.773	2	348	359
AN8657	fructosyl amino acid oxidase, putative	66.8472	8	8	11	0.112	GGLAGGSDFIR	38.7	0.854	2	525.272	2	251	261
AN8657	fructosyl amino acid oxidase, putative	66.8472	8	8	11	0.112	LFTGSNSR	22.9	0.854	2	441.228	2	571	578
AN8657	fructosyl amino acid oxidase, putative	66.8472	8	8	11	0.112	LQAGLR	30.2	-0.869	2	329.206	2	477	482
AN8657	fructosyl amino acid oxidase, putative	66.8472	8	8	11	0.112	LQAGLR	43.2	0	2	329.206	2	477	482
AN8657	fructosyl amino acid oxidase, putative	66.8472	8	8	11	0.112	LVSSPPGR	34.7	-0.724	2	406.736	2	453	460
AN8657	fructosyl amino acid oxidase, putative	66.8472	8	8	11	0.112	TLSPELTQK	25	0.222	2	508.784	2	548	556
AN8657	fructosyl amino acid oxidase, putative	66.8472	8	8	11	0.112	VYAQLGK	31.6	0.721	2	389.727	2	217	223
AN8657	fructosyl amino acid oxidase, putative	66.8472	8	8	11	0.112	YIASAFQR	34.3	1.2	2	478.253	2	540	547
AN8657	fructosyl amino acid oxidase, putative	66.8472	8	8	11	0.112	YIASAFQR	38.4	2.27	2	478.253	2	540	547
AN10230	5'-methylthioadenosine phosphorylase (Meu1), putative	39.5506	2	2	2	0.0563	DFVVPDQVIDR	31.2	0.602	2	651.839	2	137	147
AN10230	5'-methylthioadenosine phosphorylase (Meu1), putative	39.5506	2	2	2	0.0563	TVAVAFLSR	19.1	2.92	2	482.285	2	83	91
AN7908	arabinoxylan arabinofuranohydrolase	35.5616	8	10	27	0.225	ANSGATWTDDISHGDLVR	55.6	3.16	2	638.971	3	266	283
AN7908	arabinoxylan arabinofuranohydrolase	35.5616	8	10	27	0.225	ANSGATWTDDISHGDLVR	65.3	3.43	2	638.97	3	266	283
AN7908	arabinoxylan arabinofuranohydrolase	35.5616	8	10	27	0.225	ANSGATWTDDISHGDLVR	67.3	2.7	2	638.971	3	266	283
AN7908	arabinoxylan arabinofuranohydrolase	35.5616	8	10	27	0.225	ANSGATWTDDISHGDLVR	102	5.66	2	957.953	2	266	283
AN7908	arabinoxylan arabinofuranohydrolase	35.5616	8	10	27	0.225	ANSGATWTDDISHGDLVR	105	6.12	2	957.954	2	266	283
AN7908	arabinoxylan arabinofuranohydrolase	35.5616	8	10	27	0.225	DGWASLK	31.8	0.155	2	388.702	2	43	49
AN7908	arabinoxylan arabinofuranohydrolase	35.5616	8	10	27	0.225	DGWASLK	38.5	0.215	2	776.395	1	43	49
AN7908	arabinoxylan arabinofuranohydrolase	35.5616	8	10	27	0.225	DGWASLK	41.9	0.161	2	776.394	1	43	49
AN7908	arabinoxylan arabinofuranohydrolase	35.5616	8	10	27	0.225	DGWASLK	36.1	0.721	2	388.701	2	43	49
AN7908	arabinoxylan arabinofuranohydrolase	35.5616	8	10	27	0.225	DGWASLK	48	0.137	2	776.395	1	43	49
AN7908	arabinoxylan arabinofuranohydrolase	35.5616	8	10	27	0.225	DGWASLK	47.9	0.0223	2	776.397	1	43	49
AN7908	arabinoxylan arabinofuranohydrolase	35.5616	8	10	27	0.225	DGWASLK	42.5	0	2	388.701	2	43	49
AN7908	arabinoxylan arabinofuranohydrolase	35.5616	8	10	27	0.225	DGWASLK	41.9	0.638	2	776.397	1	43	49
AN7908	arabinoxylan arabinofuranohydrolase	35.5616	8	10	27	0.225	DGWASLK	48.5	0.509	2	388.701	2	43	49
AN7908	arabinoxylan arabinofuranohydrolase	35.5616	8	10	27	0.225	DGWASLK	54.4	0.222	2	388.701	2	43	49
AN7908	arabinoxylan arabinofuranohydrolase	35.5616	8	10	27	0.225	SFTADSLGGSWTPQ	0	2.55	2	727.334	2	241	254
AN7908	arabinoxylan arabinofuranohydrolase	35.5616	8	10	27	0.225	SFTADSLGGSWTPQ	0	3.44	2	727.335	2	241	254
AN7908	arabinoxylan arabinofuranohydrolase	35.5616	8	10	27	0.225	SFTADSLGGSWTPQAATESAPFAGK	99.5	10.7	2	1242.59	2	241	265
AN7908	arabinoxylan arabinofuranohydrolase	35.5616	8	10	27	0.225	SFTADSLGGSWTPQAATESAPFAGK	119	9.66	2	1242.59	2	241	265
AN7908	arabinoxylan arabinofuranohydrolase	35.5616	8	10	27	0.225	STVAPTLFYFEPK	0	3.04	2	750.394	2	98	110
AN7908	arabinoxylan arabinofuranohydrolase	35.5616	8	10	27	0.225	STVAPTLFYFEPK	0	3.96	2	750.395	2	98	110
AN7908	arabinoxylan arabinofuranohydrolase	35.5616	8	10	27	0.225	STVAPTLFYFEPK	0	4.44	2	750.392	2	98	110
AN7908	arabinoxylan arabinofuranohydrolase	35.5616	8	10	27	0.225	TDDISHGDLVR	0	4.4	2	614.303	2	273	283
AN7908	arabinoxylan arabinofuranohydrolase	35.5616	8	10	27	0.225	TDDISHGDLVR	0	4.85	2	614.303	2	273	283
AN7908	arabinoxylan arabinofuranohydrolase	35.5616	8	10	27	0.225	TPQAATESAPFAGK	0	5.2	2	688.347	2	252	265
AN7908	arabinoxylan arabinofuranohydrolase	35.5616	8	10	27	0.225	TSTGPLAEPK	0	2.24	2	500.77	2	33	42
AN7908	arabinoxylan arabinofuranohydrolase	35.5616	8	10	27	0.225	TSTGPLAEPK	0	3	2	500.77	2	33	42
AN5267	feruloyl esterase	27.9773	8	8	21	0.196	AVSVLSGGLISG	0	2.24	2	530.307	2	161	172
AN5267	feruloyl esterase	27.9773	8	8	21	0.196	AVSVLSGGLISG	0	4.29	2	530.307	2	161	172
AN5267	feruloyl esterase	27.9773	8	8	21	0.196	AVSVLSGGLISG	0	4.39	2	530.307	2	161	172
AN5267	feruloyl esterase	27.9773	8	8	21	0.196	DSIQPWYGLEAR	0	2.82	2	717.855	2	79	90
AN5267	feruloyl esterase	27.9773	8	8	21	0.196	EYVLK	24.3	-1.11	2	651.374	1	44	48
AN5267	feruloyl esterase	27.9773	8	8	21	0.196	EYVLK	26.8	-1.28	2	651.373	1	44	48
AN5267	feruloyl esterase	27.9773	8	8	21	0.196	EYVLK	26.8	-0.898	2	651.372	1	44	48
AN5267	feruloyl esterase	27.9773	8	8	21	0.196	EYVLK	29.7	0	2	651.373	1	44	48
AN5267	feruloyl esterase	27.9773	8	8	21	0.196	EYVLK	29.8	-1.11	2	651.373	1	44	48
AN5267	feruloyl esterase	27.9773	8	8	21	0.196	GGNmYNVVNGDSIQPWYGLEAR	0	3.51	2	1229.06	2	69	90
AN5267	feruloyl esterase	27.9773	8	8	21	0.196	GGNmYNVVNGDSIQPWYGLEAR	0	5.55	2	1229.06	2	69	90
AN5267	feruloyl esterase	27.9773	8	8	21	0.196	GGNmYNVVNGDSIQPWYGLEAR	0	6.13	2	1229.06	2	69	90
AN5267	feruloyl esterase	27.9773	8	8	21	0.196	NVVNGDSIQPWYGLEAR	0	5.01	2	959.481	2	74	90
AN5267	feruloyl esterase	27.9773	8	8	21	0.196	NVVNGDSIQPWYGLEAR	0	6.82	2	959.971	2	74	90
AN5267	feruloyl esterase	27.9773	8	8	21	0.196	QPTLTNGVNQINGR	0	2.44	2	756.893	2	30	43
AN5267	feruloyl esterase	27.9773	8	8	21	0.196	SIQPWYGLEAR	0	2.23	2	660.343	2	80	90
AN5267	feruloyl esterase	27.9773	8	8	21	0.196	SIQPWYGLEAR	0	2.68	2	660.343	2	80	90
AN5267	feruloyl esterase	27.9773	8	8	21	0.196	SIQPWYGLEAR	0	3.09	2	660.343	2	80	90
AN5267	feruloyl esterase	27.9773	8	8	21	0.196	SIQPWYGLEAR	0	3.3	2	660.341	2	80	90
AN5267	feruloyl esterase	27.9773	8	8	21	0.196	YGLEAR	35.1	-0.176	2	354.688	2	85	90
AN5267	feruloyl esterase	27.9773	8	8	21	0.196	YGLEAR	38.3	0.357	2	354.687	2	85	90
AN7511	putative 1,3-beta-transglucosylase	58.2114	2	2	3	0.039	ADLPVIASK	0	2.39	2	457.272	2	19	27
AN7511	putative 1,3-beta-transglucosylase	58.2114	2	2	3	0.039	TYAVNPDKNHDR	30.6	0	2	477.233	3	90	101
AN7511	putative 1,3-beta-transglucosylase	58.2114	2	2	3	0.039	TYAVNPDKNHDR	27.6	1.72	2	477.233	3	90	101
AN7152	alpha-1,4-galactosidase	69.2506	15	25	67	0.253	ALVDTGLADLGYR	0	5.64	2	682.367	2	58	70
AN7152	alpha-1,4-galactosidase	69.2506	15	25	67	0.253	GTNELVLSNEGGEGGFTK	58.8	3.55	2	603.626	3	611	628
AN7152	alpha-1,4-galactosidase	69.2506	15	25	67	0.253	GTNELVLSNEGGEGGFTK	93.8	6.32	2	904.938	2	611	628
AN7152	alpha-1,4-galactosidase	69.2506	15	25	67	0.253	GTNELVLSNEGGEGGFTK	105	7.12	2	904.94	2	611	628
AN7152	alpha-1,4-galactosidase	69.2506	15	25	67	0.253	GTNELVLSNEGGEGGFTK	117	7.16	2	904.941	2	611	628
AN7152	alpha-1,4-galactosidase	69.2506	15	25	67	0.253	GTNELVLSNEGGEGGFTK	120	7.72	2	904.938	2	611	628
AN7152	alpha-1,4-galactosidase	69.2506	15	25	67	0.253	HSELFGPGLGWWDSGR	25	2.96	2	600.954	3	585	600
AN7152	alpha-1,4-galactosidase	69.2506	15	25	67	0.253	HSELFGPGLGWWDSGR	38.4	2.85	2	600.954	3	585	600
AN7152	alpha-1,4-galactosidase	69.2506	15	25	67	0.253	HSELFGPGLGWWDSGR	81.3	9.85	2	900.928	2	585	600
AN7152	alpha-1,4-galactosidase	69.2506	15	25	67	0.253	HSELFGPGLGWWDSGR	94.9	8.35	2	900.926	2	585	600
AN7152	alpha-1,4-galactosidase	69.2506	15	25	67	0.253	IGNDIIPHWR	27.6	0.854	2	407.556	3	201	210
AN7152	alpha-1,4-galactosidase	69.2506	15	25	67	0.253	IGNDIIPHWR	24.8	1.21	2	407.556	3	201	210
AN7152	alpha-1,4-galactosidase	69.2506	15	25	67	0.253	IGNDIIPHWR	37.8	1.7	2	407.557	3	201	210
AN7152	alpha-1,4-galactosidase	69.2506	15	25	67	0.253	IGNDIIPHWR	59.4	2.55	2	610.83	2	201	210
AN7152	alpha-1,4-galactosidase	69.2506	15	25	67	0.253	LDDGLAR	27.5	0	2	380.204	2	25	31
AN7152	alpha-1,4-galactosidase	69.2506	15	25	67	0.253	LDDGLAR	28.6	0	2	380.204	2	25	31
AN7152	alpha-1,4-galactosidase	69.2506	15	25	67	0.253	LDDGLAR	28.7	-0.672	2	759.401	1	25	31
AN7152	alpha-1,4-galactosidase	69.2506	15	25	67	0.253	LDDGLAR	30.3	-0.699	2	759.403	1	25	31
AN7152	alpha-1,4-galactosidase	69.2506	15	25	67	0.253	LDDGLAR	31.7	-0.146	2	380.204	2	25	31
AN7152	alpha-1,4-galactosidase	69.2506	15	25	67	0.253	LDDGLAR	40	0.0177	2	380.204	2	25	31
AN7152	alpha-1,4-galactosidase	69.2506	15	25	67	0.253	LDDGLAR	45.5	-0.204	2	380.204	2	25	31
AN7152	alpha-1,4-galactosidase	69.2506	15	25	67	0.253	LDDGLAR	50.5	-0.301	2	380.204	2	25	31
AN7152	alpha-1,4-galactosidase	69.2506	15	25	67	0.253	LEVPLSGR	27.8	0.108	2	435.756	2	577	584
AN7152	alpha-1,4-galactosidase	69.2506	15	25	67	0.253	LEVPLSGR	25.5	-0.146	2	870.508	1	577	584
AN7152	alpha-1,4-galactosidase	69.2506	15	25	67	0.253	LEVPLSGR	28.1	0.108	2	870.508	1	577	584
AN7152	alpha-1,4-galactosidase	69.2506	15	25	67	0.253	LGVLTDGWIK	22	0.678	2	1101.63	1	601	610
AN7152	alpha-1,4-galactosidase	69.2506	15	25	67	0.253	LGVLTDGWIK	34.7	1.02	2	1101.63	1	601	610
AN7152	alpha-1,4-galactosidase	69.2506	15	25	67	0.253	LGVLTDGWIK	53.2	3.19	2	551.32	2	601	610
AN7152	alpha-1,4-galactosidase	69.2506	15	25	67	0.253	LGVLTDGWIK	53.7	3.77	2	551.319	2	601	610
AN7152	alpha-1,4-galactosidase	69.2506	15	25	67	0.253	LGVLTDGWIK	59.1	2.41	2	551.319	2	601	610
AN7152	alpha-1,4-galactosidase	69.2506	15	25	67	0.253	LGVLTDGWIK	62.6	3.44	2	551.319	2	601	610
AN7152	alpha-1,4-galactosidase	69.2506	15	25	67	0.253	LGVLTDGWIK	62.8	3.55	2	551.32	2	601	610
AN7152	alpha-1,4-galactosidase	69.2506	15	25	67	0.253	LGVLTDGWIK	64.1	2.57	2	551.32	2	601	610
AN7152	alpha-1,4-galactosidase	69.2506	15	25	67	0.253	RWSDEGYEVWSGPLEGGR	41.3	2.35	2	693.988	3	303	320
AN7152	alpha-1,4-galactosidase	69.2506	15	25	67	0.253	RWSDEGYEVWSGPLEGGR	45.1	2.41	2	693.99	3	303	320
AN7152	alpha-1,4-galactosidase	69.2506	15	25	67	0.253	SPLTIGAAIPGmR	24.7	0.252	2	433.908	3	262	274
AN7152	alpha-1,4-galactosidase	69.2506	15	25	67	0.253	SPLTIGAAIPGmR	41.7	2.01	2	650.357	2	262	274
AN7152	alpha-1,4-galactosidase	69.2506	15	25	67	0.253	SPLTIGAAIPGmR	48.6	1.62	2	650.358	2	262	274
AN7152	alpha-1,4-galactosidase	69.2506	15	25	67	0.253	SPLTIGAAIPGMR	69.5	3.55	2	642.362	2	262	274
AN7152	alpha-1,4-galactosidase	69.2506	15	25	67	0.253	SPLTIGAAIPGMR	78.3	2.96	2	642.362	2	262	274
AN7152	alpha-1,4-galactosidase	69.2506	15	25	67	0.253	SPLTIGAAIPGmR	85.9	3.92	2	650.359	2	262	274
AN7152	alpha-1,4-galactosidase	69.2506	15	25	67	0.253	TIAAVINWR	38.2	1.8	2	522.304	2	321	329
AN7152	alpha-1,4-galactosidase	69.2506	15	25	67	0.253	TIAAVINWR	59	1.82	2	522.303	2	321	329
AN7152	alpha-1,4-galactosidase	69.2506	15	25	67	0.253	TIAAVINWR	59.2	1.32	2	522.304	2	321	329
AN7152	alpha-1,4-galactosidase	69.2506	15	25	67	0.253	VNDNNPVR	28.8	1.15	2	464.236	2	569	576
AN7152	alpha-1,4-galactosidase	69.2506	15	25	67	0.253	VNDNNPVR	33.4	0.131	2	927.468	1	569	576
AN7152	alpha-1,4-galactosidase	69.2506	15	25	67	0.253	VNDNNPVR	27.7	1.24	2	927.469	1	569	576
AN7152	alpha-1,4-galactosidase	69.2506	15	25	67	0.253	VNDNNPVR	45	2.41	2	464.236	2	569	576
AN7152	alpha-1,4-galactosidase	69.2506	15	25	67	0.253	VNDNNPVR	46.1	1.77	2	464.236	2	569	576
AN7152	alpha-1,4-galactosidase	69.2506	15	25	67	0.253	VNDNNPVR	47.5	1.92	2	464.236	2	569	576
AN7152	alpha-1,4-galactosidase	69.2506	15	25	67	0.253	VNDNNPVR	48.2	1.77	2	464.236	2	569	576
AN7152	alpha-1,4-galactosidase	69.2506	15	25	67	0.253	VNDNNPVR	49.9	1.59	2	464.236	2	569	576
AN7152	alpha-1,4-galactosidase	69.2506	15	25	67	0.253	VNDNNPVR	51	1.66	2	464.236	2	569	576
AN7152	alpha-1,4-galactosidase	69.2506	15	25	67	0.253	VNDNNPVR	60.7	1.85	2	464.236	2	569	576
AN7152	alpha-1,4-galactosidase	69.2506	15	25	67	0.253	VNDNNPVR	65.7	2.42	2	464.236	2	569	576
AN7152	alpha-1,4-galactosidase	69.2506	15	25	67	0.253	VNDNNPVR	70.7	2.62	2	464.236	2	569	576
AN7152	alpha-1,4-galactosidase	69.2506	15	25	67	0.253	WSDEGYEVWSGPLEGGR	92.9	5.42	2	962.432	2	304	320
AN7152	alpha-1,4-galactosidase	69.2506	15	25	67	0.253	WSDEGYEVWSGPLEGGR	106	5.92	2	962.432	2	304	320
AN7152	alpha-1,4-galactosidase	69.2506	15	25	67	0.253	YAPDVVGIAVYD	29	0.102	2	641.323	2	629	640
AN7152	alpha-1,4-galactosidase	69.2506	15	25	67	0.253	YAPDVVGIAVYD	20.2	0.699	2	1281.64	1	629	640
AN7152	alpha-1,4-galactosidase	69.2506	15	25	67	0.253	YAPDVVGIAVYD	50.4	1.52	2	1281.64	1	629	640
AN7152	alpha-1,4-galactosidase	69.2506	15	25	67	0.253	YIQAQDR	37.4	-0.568	2	447.228	2	168	174
AN7152	alpha-1,4-galactosidase	69.2506	15	25	67	0.253	YIQAQDR	35.5	0.538	2	447.228	2	168	174
AN7152	alpha-1,4-galactosidase	69.2506	15	25	67	0.253	YIQAQDR	23.6	1.6	2	893.451	1	168	174
AN7152	alpha-1,4-galactosidase	69.2506	15	25	67	0.253	YIQAQDR	39.1	0.244	2	447.228	2	168	174
AN7152	alpha-1,4-galactosidase	69.2506	15	25	67	0.253	YIQAQDR	39.6	0.347	2	447.228	2	168	174
AN7152	alpha-1,4-galactosidase	69.2506	15	25	67	0.253	YVTIDcGWGVEDR	65.2	4.77	2	785.356	2	71	83
AN0741	Pectate lyase precursor (327	34.5808	2	3	7	0.0245	RVSNVIMR	31.9	0	2	487.782	2	113	120
AN0741	Pectate lyase precursor (327	34.5808	2	3	7	0.0245	VSNVIMR	36.3	0	2	818.459	1	114	120
AN0741	Pectate lyase precursor (327	34.5808	2	3	7	0.0245	VSNVIMR	38.2	0	2	818.459	1	114	120
AN0741	Pectate lyase precursor (327	34.5808	2	3	7	0.0245	VSNVImR	34.5	0	2	417.73	2	114	120
AN0741	Pectate lyase precursor (327	34.5808	2	3	7	0.0245	VSNVImR	40	0	2	417.729	2	114	120
AN0741	Pectate lyase precursor (327	34.5808	2	3	7	0.0245	VSNVIMR	44	0	2	409.732	2	114	120
AN0741	Pectate lyase precursor (327	34.5808	2	3	7	0.0245	VSNVIMR	44.4	0	2	409.733	2	114	120
AN7950	GPI-anchored cell wall beta-1,3-endoglucanase EglC	46.6857	4	6	17	0.101	AAINQYGDEFAK	54	4.39	2	663.821	2	107	118
AN7950	GPI-anchored cell wall beta-1,3-endoglucanase EglC	46.6857	4	6	17	0.101	AAINQYGDEFAK	54.2	4.38	2	663.821	2	107	118
AN7950	GPI-anchored cell wall beta-1,3-endoglucanase EglC	46.6857	4	6	17	0.101	AAINQYGDEFAK	57.6	5.14	2	663.821	2	107	118
AN7950	GPI-anchored cell wall beta-1,3-endoglucanase EglC	46.6857	4	6	17	0.101	AAINQYGDEFAK	59.4	4.74	2	663.821	2	107	118
AN7950	GPI-anchored cell wall beta-1,3-endoglucanase EglC	46.6857	4	6	17	0.101	AAINQYGDEFAK	61	5.01	2	663.821	2	107	118
AN7950	GPI-anchored cell wall beta-1,3-endoglucanase EglC	46.6857	4	6	17	0.101	AAINQYGDEFAK	61.1	4.92	2	663.821	2	107	118
AN7950	GPI-anchored cell wall beta-1,3-endoglucanase EglC	46.6857	4	6	17	0.101	ALFDESVQK	29.1	1.17	2	518.771	2	217	225
AN7950	GPI-anchored cell wall beta-1,3-endoglucanase EglC	46.6857	4	6	17	0.101	ALFDESVQK	34.3	0.523	2	1036.53	1	217	225
AN7950	GPI-anchored cell wall beta-1,3-endoglucanase EglC	46.6857	4	6	17	0.101	ALFDESVQK	37.9	0.921	2	518.77	2	217	225
AN7950	GPI-anchored cell wall beta-1,3-endoglucanase EglC	46.6857	4	6	17	0.101	ALFDESVQK	35.4	1.64	2	518.769	2	217	225
AN7950	GPI-anchored cell wall beta-1,3-endoglucanase EglC	46.6857	4	6	17	0.101	ALFDESVQK	54.6	0.77	2	518.769	2	217	225
AN7950	GPI-anchored cell wall beta-1,3-endoglucanase EglC	46.6857	4	6	17	0.101	ALFDESVQK	47.1	1.6	2	518.77	2	217	225
AN7950	GPI-anchored cell wall beta-1,3-endoglucanase EglC	46.6857	4	6	17	0.101	ALFDESVQK	66.4	1.14	2	518.77	2	217	225
AN7950	GPI-anchored cell wall beta-1,3-endoglucanase EglC	46.6857	4	6	17	0.101	GFNYGANKPDGTLK	27.1	0.854	2	494.585	3	23	36
AN7950	GPI-anchored cell wall beta-1,3-endoglucanase EglC	46.6857	4	6	17	0.101	GFNYGANKPDGTLK	27.1	1.92	2	494.585	3	23	36
AN7950	GPI-anchored cell wall beta-1,3-endoglucanase EglC	46.6857	4	6	17	0.101	GFNYGANKPDGTLK	77.8	4.17	2	741.374	2	23	36
AN7950	GPI-anchored cell wall beta-1,3-endoglucanase EglC	46.6857	4	6	17	0.101	NLETTSGFNSAR	79	3.77	2	648.813	2	50	61
AN6470	N,O-diacetyl muramidase, putative	23.3308	10	15	32	0.449	ATEGTSFIDPLFNTHYPGAT	0	6.26	2	1070.01	2	46	65
AN6470	N,O-diacetyl muramidase, putative	23.3308	10	15	32	0.449	ATEGTSFIDPLFNTHYPGATSAGLIR	80.9	5.12	2	912.796	3	46	71
AN6470	N,O-diacetyl muramidase, putative	23.3308	10	15	32	0.449	ATEGTSFIDPLFNTHYPGATSAGLIR	85.1	4.21	2	912.798	3	46	71
AN6470	N,O-diacetyl muramidase, putative	23.3308	10	15	32	0.449	AVQGFDISNWQPTVDYK	0	3.05	2	656.657	3	16	32
AN6470	N,O-diacetyl muramidase, putative	23.3308	10	15	32	0.449	AVQGFDISNWQPTVDYK	0	8.19	2	984.482	2	16	32
AN6470	N,O-diacetyl muramidase, putative	23.3308	10	15	32	0.449	AVQGFDISNWQPTVDYK	0	8.37	2	984.482	2	16	32
AN6470	N,O-diacetyl muramidase, putative	23.3308	10	15	32	0.449	DFGETYK	31.2	0.215	2	859.386	1	129	135
AN6470	N,O-diacetyl muramidase, putative	23.3308	10	15	32	0.449	DFGETYK	31.8	0.26	2	859.385	1	129	135
AN6470	N,O-diacetyl muramidase, putative	23.3308	10	15	32	0.449	FVmIK	26.8	-0.799	2	327.188	2	41	45
AN6470	N,O-diacetyl muramidase, putative	23.3308	10	15	32	0.449	FVmIK	27.2	0	2	653.371	1	41	45
AN6470	N,O-diacetyl muramidase, putative	23.3308	10	15	32	0.449	FVMIK	29	-0.544	2	637.375	1	41	45
AN6470	N,O-diacetyl muramidase, putative	23.3308	10	15	32	0.449	FVMIK	29	-0.415	2	637.376	1	41	45
AN6470	N,O-diacetyl muramidase, putative	23.3308	10	15	32	0.449	GAYASGAR	27.9	0.602	2	752.371	1	33	40
AN6470	N,O-diacetyl muramidase, putative	23.3308	10	15	32	0.449	GAYASGAR	31.9	0.0269	2	752.37	1	33	40
AN6470	N,O-diacetyl muramidase, putative	23.3308	10	15	32	0.449	GAYASGAR	17.5	0.921	2	752.371	1	33	40
AN6470	N,O-diacetyl muramidase, putative	23.3308	10	15	32	0.449	GAYASGAR	32.7	0.921	2	752.37	1	33	40
AN6470	N,O-diacetyl muramidase, putative	23.3308	10	15	32	0.449	GAYASGAR	47.8	0.31	2	376.688	2	33	40
AN6470	N,O-diacetyl muramidase, putative	23.3308	10	15	32	0.449	GAYASGAR	37	1.8	2	376.688	2	33	40
AN6470	N,O-diacetyl muramidase, putative	23.3308	10	15	32	0.449	GAYASGAR	50.8	0.208	2	376.689	2	33	40
AN6470	N,O-diacetyl muramidase, putative	23.3308	10	15	32	0.449	GFGEYPLVLAR	0	3.33	2	611.336	2	160	170
AN6470	N,O-diacetyl muramidase, putative	23.3308	10	15	32	0.449	GFGEYPLVLAR	0	3.57	2	611.336	2	160	170
AN6470	N,O-diacetyl muramidase, putative	23.3308	10	15	32	0.449	GGYHFAHPDSSSGSAQAK	36.2	4.44	2	601.94	3	72	89
AN6470	N,O-diacetyl muramidase, putative	23.3308	10	15	32	0.449	GGYHFAHPDSSSGSAQAK	54.4	3.64	2	601.939	3	72	89
AN6470	N,O-diacetyl muramidase, putative	23.3308	10	15	32	0.449	GGYHFAHPDSSSGSAQAK	70.9	7.23	2	902.408	2	72	89
AN6470	N,O-diacetyl muramidase, putative	23.3308	10	15	32	0.449	GGYHFAHPDSSSGSAQAK	80.2	8.8	2	902.408	2	72	89
AN6470	N,O-diacetyl muramidase, putative	23.3308	10	15	32	0.449	IFASG	23.5	-0.982	2	494.262	1	212	216
AN6470	N,O-diacetyl muramidase, putative	23.3308	10	15	32	0.449	IFASG	23.6	-1.04	2	494.262	1	212	216
AN6470	N,O-diacetyl muramidase, putative	23.3308	10	15	32	0.449	IFASG	23.6	-1.04	2	494.262	1	212	216
AN6470	N,O-diacetyl muramidase, putative	23.3308	10	15	32	0.449	IFASG	23.8	-0.94	2	494.262	1	212	216
AN6470	N,O-diacetyl muramidase, putative	23.3308	10	15	32	0.449	PLFNTHYPGATSAGLIR	0	3.36	2	907.983	2	55	71
AN6470	N,O-diacetyl muramidase, putative	23.3308	10	15	32	0.449	PLFNTHYPGATSAGLIR	0	2.77	2	605.657	3	55	71
AN6470	N,O-diacetyl muramidase, putative	23.3308	10	15	32	0.449	PLFNTHYPGATSAGLIR	0	7.57	2	907.986	2	55	71
AN2359	beta-xylosidase	87.1968	17	25	53	0.303	AFSNAGLGGVDVYSPNINTFR	67.5	5.34	2	733.7	3	157	177
AN2359	beta-xylosidase	87.1968	17	25	53	0.303	AFSNAGLGGVDVYSPNINTFR	70.9	6.62	2	733.7	3	157	177
AN2359	beta-xylosidase	87.1968	17	25	53	0.303	AFSNAGLGGVDVYSPNINTFR	121	9.72	2	1100.05	2	157	177
AN2359	beta-xylosidase	87.1968	17	25	53	0.303	AFSNAGLGGVDVYSPNINTFR	123	9.18	2	1100.05	2	157	177
AN2359	beta-xylosidase	87.1968	17	25	53	0.303	ENITWPGNQLDLISK	43.4	2.6	2	864.455	2	514	528
AN2359	beta-xylosidase	87.1968	17	25	53	0.303	ENITWPGNQLDLISK	52.9	1.92	2	864.455	2	514	528
AN2359	beta-xylosidase	87.1968	17	25	53	0.303	FFLQTLLR	21.8	0.0915	2	1037.62	1	286	293
AN2359	beta-xylosidase	87.1968	17	25	53	0.303	FFLQTLLR	50.8	1.06	2	519.311	2	286	293
AN2359	beta-xylosidase	87.1968	17	25	53	0.303	FFLQTLLR	50.9	1.22	2	519.312	2	286	293
AN2359	beta-xylosidase	87.1968	17	25	53	0.303	HPVWGR	22.8	0.699	2	376.204	2	178	183
AN2359	beta-xylosidase	87.1968	17	25	53	0.303	HPVWGR	20.6	1.14	2	751.402	1	178	183
AN2359	beta-xylosidase	87.1968	17	25	53	0.303	HPVWGR	20.8	1.14	2	751.4	1	178	183
AN2359	beta-xylosidase	87.1968	17	25	53	0.303	IIATAK	25.1	-0.146	2	616.404	1	217	222
AN2359	beta-xylosidase	87.1968	17	25	53	0.303	IIATAK	29	-0.447	2	616.404	1	217	222
AN2359	beta-xylosidase	87.1968	17	25	53	0.303	KWVVGFDR	27.4	0.638	2	503.778	2	709	716
AN2359	beta-xylosidase	87.1968	17	25	53	0.303	KWVVGFDR	38.5	0.62	2	503.778	2	709	716
AN2359	beta-xylosidase	87.1968	17	25	53	0.303	LGGLEPGDSQTLTVPVTVESVAR	80.1	7.85	2	1163.12	2	717	739
AN2359	beta-xylosidase	87.1968	17	25	53	0.303	LGGLEPGDSQTLTVPVTVESVAR	72.5	4.64	2	775.75	3	717	739
AN2359	beta-xylosidase	87.1968	17	25	53	0.303	LGGLEPGDSQTLTVPVTVESVAR	92.6	4.19	2	775.75	3	717	739
AN2359	beta-xylosidase	87.1968	17	25	53	0.303	LGGLEPGDSQTLTVPVTVESVAR	115	8.55	2	1163.12	2	717	739
AN2359	beta-xylosidase	87.1968	17	25	53	0.303	LGLPNYQVWGEALHGVGR	57.2	3.52	2	656.016	3	97	114
AN2359	beta-xylosidase	87.1968	17	25	53	0.303	LGNDmQITQQELSEYYTPPFIVASR	54.4	2.82	2	972.809	3	238	262
AN2359	beta-xylosidase	87.1968	17	25	53	0.303	LGNDmQITQQELSEYYTPPFIVASR	64.9	5.62	2	972.809	3	238	262
AN2359	beta-xylosidase	87.1968	17	25	53	0.303	LSELGKPLVVLQmGGGQVDSSSLK	84.1	9.57	2	1229.66	2	529	552
AN2359	beta-xylosidase	87.1968	17	25	53	0.303	LSELGKPLVVLQmGGGQVDSSSLK	96	7.8	2	1229.67	2	529	552
AN2359	beta-xylosidase	87.1968	17	25	53	0.303	LSELGKPLVVLQmGGGQVDSSSLK	79.1	8.42	2	820.113	3	529	552
AN2359	beta-xylosidase	87.1968	17	25	53	0.303	LSELGKPLVVLQmGGGQVDSSSLK	85.8	10.6	2	820.115	3	529	552
AN2359	beta-xylosidase	87.1968	17	25	53	0.303	LYSNLVQAGYFDGEDAPYR	74.2	5.49	2	726.679	3	369	387
AN2359	beta-xylosidase	87.1968	17	25	53	0.303	LYSNLVQAGYFDGEDAPYR	89.8	8.04	2	1089.51	2	369	387
AN2359	beta-xylosidase	87.1968	17	25	53	0.303	LYSNLVQAGYFDGEDAPYR	95.7	9.7	2	1089.51	2	369	387
AN2359	beta-xylosidase	87.1968	17	25	53	0.303	LYSNLVQAGYFDGEDAPYR	81.2	4.06	2	726.678	3	369	387
AN2359	beta-xylosidase	87.1968	17	25	53	0.303	LYSNLVQAGYFDGEDAPYR	85.7	4.59	2	726.678	3	369	387
AN2359	beta-xylosidase	87.1968	17	25	53	0.303	LYSNLVQAGYFDGEDAPYR	109	8.3	2	1089.51	2	369	387
AN2359	beta-xylosidase	87.1968	17	25	53	0.303	NDETLPLSK	18.5	0.0132	2	1016.53	1	416	424
AN2359	beta-xylosidase	87.1968	17	25	53	0.303	NDETLPLSK	24.2	0.959	2	508.767	2	416	424
AN2359	beta-xylosidase	87.1968	17	25	53	0.303	NDETLPLSK	26.1	0.244	2	508.767	2	416	424
AN2359	beta-xylosidase	87.1968	17	25	53	0.303	NDETLPLSK	26.4	-0.176	2	1016.53	1	416	424
AN2359	beta-xylosidase	87.1968	17	25	53	0.303	NDETLPLSK	33	0.523	2	508.769	2	416	424
AN2359	beta-xylosidase	87.1968	17	25	53	0.303	STSGFEEALTAAK	0	3	2	656.325	2	479	491
AN2359	beta-xylosidase	87.1968	17	25	53	0.303	STSGFEEALTAAK	0	5.62	2	656.324	2	479	491
AN2359	beta-xylosidase	87.1968	17	25	53	0.303	SVMcSYNAVNGVPScANK	0	2.82	2	979.926	2	268	285
AN2359	beta-xylosidase	87.1968	17	25	53	0.303	SVmcSYNAVNGVPScANK	20.7	2.06	2	987.431	2	268	285
AN2359	beta-xylosidase	87.1968	17	25	53	0.303	SVmcSYNAVNGVPScANK	0	6.47	2	987.924	2	268	285
AN2359	beta-xylosidase	87.1968	17	25	53	0.303	SVmcSYNAVNGVPScANK	0	7.64	2	987.924	2	268	285
AN2359	beta-xylosidase	87.1968	17	25	53	0.303	TLIHQIGTIVSTQLR	27.9	0.62	2	560.664	3	142	156
AN2359	beta-xylosidase	87.1968	17	25	53	0.303	TLIHQIGTIVSTQLR	37.3	0.745	2	560.665	3	142	156
AN2359	beta-xylosidase	87.1968	17	25	53	0.303	VLYPGSYELALNNER	0	4.59	2	869.939	2	747	761
AN2359	beta-xylosidase	87.1968	17	25	53	0.303	VLYPGSYELALNNER	0	4.7	2	869.936	2	747	761
AN2359	beta-xylosidase	87.1968	17	25	53	0.303	VLYPGSYELALNNER	48.5	3.35	2	579.965	3	747	761
AN2359	beta-xylosidase	87.1968	17	25	53	0.303	VLYPGSYELALNNER	51.6	2.15	2	579.965	3	747	761
AN2359	beta-xylosidase	87.1968	17	25	53	0.303	VLYPGSYELALNNER	91.7	5.43	2	869.445	2	747	761
AN2359	beta-xylosidase	87.1968	17	25	53	0.303	VLYPGSYELALNNER	110	4.68	2	869.446	2	747	761
AN2359	beta-xylosidase	87.1968	17	25	53	0.303	WVVGFDR	31.1	-0.0792	2	878.454	1	710	716
AN4390	GPI-anchored cell wall organization protein Ecm33	40.9776	2	2	4	0.0404	ATLPSLK	29.6	0	2	365.229	2	301	307
AN4390	GPI-anchored cell wall organization protein Ecm33	40.9776	2	2	4	0.0404	DNTIHGTYK	31.3	1.31	2	524.757	2	331	339
AN4390	GPI-anchored cell wall organization protein Ecm33	40.9776	2	2	4	0.0404	DNTIHGTYK	45.3	1.6	2	524.755	2	331	339
AN4390	GPI-anchored cell wall organization protein Ecm33	40.9776	2	2	4	0.0404	DNTIHGTYK	47.2	1.92	2	524.756	2	331	339
AN8664	dienelactone hydrolase family protein	27.593	6	6	8	0.25	GVNIPmALLASK	35.9	1.7	2	615.351	2	180	191
AN8664	dienelactone hydrolase family protein	27.593	6	6	8	0.25	GYQTALDFLAK	71.6	3.24	2	613.824	2	240	250
AN8664	dienelactone hydrolase family protein	27.593	6	6	8	0.25	GYQTALDFLAK	84.7	4.11	2	613.825	2	240	250
AN8664	dienelactone hydrolase family protein	27.593	6	6	8	0.25	ITVLSSGSENK	65.8	4.52	2	567.805	2	150	160
AN8664	dienelactone hydrolase family protein	27.593	6	6	8	0.25	LGNFFQTK	53.2	1.15	2	477.757	2	102	109
AN8664	dienelactone hydrolase family protein	27.593	6	6	8	0.25	LGNFFQTK	61	1.08	2	477.756	2	102	109
AN8664	dienelactone hydrolase family protein	27.593	6	6	8	0.25	SQLEDEQVRK	23.7	0	2	411.215	3	226	235
AN8664	dienelactone hydrolase family protein	27.593	6	6	8	0.25	TYVTGPSDATK	70.1	4.34	2	570.283	2	33	43
AN7181	conserved hypothetical protein	49.1753	13	16	52	0.243	DLSAPK	30	-0.38	2	630.348	1	341	346
AN7181	conserved hypothetical protein	49.1753	13	16	52	0.243	DLSAPK	40	-0.204	2	630.348	1	341	346
AN7181	conserved hypothetical protein	49.1753	13	16	52	0.243	DLSAPK	43.5	-0.771	2	630.348	1	341	346
AN7181	conserved hypothetical protein	49.1753	13	16	52	0.243	DLSAPK	43.1	-0.204	2	630.347	1	341	346
AN7181	conserved hypothetical protein	49.1753	13	16	52	0.243	DLSAPK	43.2	-0.322	2	630.346	1	341	346
AN7181	conserved hypothetical protein	49.1753	13	16	52	0.243	DLTAWYR	28.7	0.215	2	462.733	2	183	189
AN7181	conserved hypothetical protein	49.1753	13	16	52	0.243	DLTAWYR	31.5	0.409	2	462.732	2	183	189
AN7181	conserved hypothetical protein	49.1753	13	16	52	0.243	DLTAWYR	40.7	0.215	2	924.46	1	183	189
AN7181	conserved hypothetical protein	49.1753	13	16	52	0.243	DLTAWYR	43.3	0.495	2	924.462	1	183	189
AN7181	conserved hypothetical protein	49.1753	13	16	52	0.243	DLTAWYR	37.9	-0.23	2	462.733	2	183	189
AN7181	conserved hypothetical protein	49.1753	13	16	52	0.243	EGNDVWGWTSAEGR	34.4	1.8	2	782.348	2	88	101
AN7181	conserved hypothetical protein	49.1753	13	16	52	0.243	EGNDVWGWTSAEGR	55.3	3.92	2	782.347	2	88	101
AN7181	conserved hypothetical protein	49.1753	13	16	52	0.243	GIYSLK	18.1	0.509	2	680.398	1	439	444
AN7181	conserved hypothetical protein	49.1753	13	16	52	0.243	GIYSLK	21.1	0.167	2	680.397	1	439	444
AN7181	conserved hypothetical protein	49.1753	13	16	52	0.243	GIYSLK	22.5	1.4	2	340.703	2	439	444
AN7181	conserved hypothetical protein	49.1753	13	16	52	0.243	HTGTYQSPVR	51.3	0.108	2	573.29	2	347	356
AN7181	conserved hypothetical protein	49.1753	13	16	52	0.243	HTGTYQSPVR	40.2	2.52	2	573.29	2	347	356
AN7181	conserved hypothetical protein	49.1753	13	16	52	0.243	HTGTYQSPVR	42.5	3.32	2	573.288	2	347	356
AN7181	conserved hypothetical protein	49.1753	13	16	52	0.243	HTGTYQSPVR	44.4	3	2	573.288	2	347	356
AN7181	conserved hypothetical protein	49.1753	13	16	52	0.243	HTGTYQSPVR	47.4	3.1	2	573.29	2	347	356
AN7181	conserved hypothetical protein	49.1753	13	16	52	0.243	HTGTYQSPVR	49.4	2.54	2	573.289	2	347	356
AN7181	conserved hypothetical protein	49.1753	13	16	52	0.243	HTGTYQSPVR	50.6	1.72	2	573.289	2	347	356
AN7181	conserved hypothetical protein	49.1753	13	16	52	0.243	KDLTAWYR	35.4	0	2	526.782	2	182	189
AN7181	conserved hypothetical protein	49.1753	13	16	52	0.243	KDLTAWYR	38.7	0.108	2	526.781	2	182	189
AN7181	conserved hypothetical protein	49.1753	13	16	52	0.243	KDLTAWYR	40.8	0.77	2	526.78	2	182	189
AN7181	conserved hypothetical protein	49.1753	13	16	52	0.243	KNPIQISK	33.6	1.15	2	464.285	2	282	289
AN7181	conserved hypothetical protein	49.1753	13	16	52	0.243	KNPIQISK	44	0.495	2	464.285	2	282	289
AN7181	conserved hypothetical protein	49.1753	13	16	52	0.243	LGSQTEPSTWR	43.5	2.3	2	631.313	2	129	139
AN7181	conserved hypothetical protein	49.1753	13	16	52	0.243	LGSQTEPSTWR	57.3	3.37	2	631.314	2	129	139
AN7181	conserved hypothetical protein	49.1753	13	16	52	0.243	LGSQTEPSTWR	57.8	3.92	2	631.313	2	129	139
AN7181	conserved hypothetical protein	49.1753	13	16	52	0.243	LGSQTEPSTWR	61.7	2.82	2	631.312	2	129	139
AN7181	conserved hypothetical protein	49.1753	13	16	52	0.243	LGSQTEPSTWR	61.8	4.17	2	631.313	2	129	139
AN7181	conserved hypothetical protein	49.1753	13	16	52	0.243	LGSQTEPSTWR	64.1	2.74	2	631.313	2	129	139
AN7181	conserved hypothetical protein	49.1753	13	16	52	0.243	LGSQTEPSTWR	64.6	4.85	2	631.312	2	129	139
AN7181	conserved hypothetical protein	49.1753	13	16	52	0.243	LTTASSSKPTVFSTK	21.4	0.678	2	518.951	3	167	181
AN7181	conserved hypothetical protein	49.1753	13	16	52	0.243	LTTASSSKPTVFSTK	22.8	0.538	2	518.952	3	167	181
AN7181	conserved hypothetical protein	49.1753	13	16	52	0.243	LTTASSSKPTVFSTK	24.4	0.921	2	518.951	3	167	181
AN7181	conserved hypothetical protein	49.1753	13	16	52	0.243	LTTASSSKPTVFSTK	17.5	1.32	2	518.95	3	167	181
AN7181	conserved hypothetical protein	49.1753	13	16	52	0.243	LTTASSSKPTVFSTK	21.6	1.89	2	518.951	3	167	181
AN7181	conserved hypothetical protein	49.1753	13	16	52	0.243	LTTASSSKPTVFSTK	62.5	3.89	2	777.922	2	167	181
AN7181	conserved hypothetical protein	49.1753	13	16	52	0.243	LTTASSSKPTVFSTK	66.6	4.27	2	777.923	2	167	181
AN7181	conserved hypothetical protein	49.1753	13	16	52	0.243	LTTASSSKPTVFSTK	69	3.48	2	777.925	2	167	181
AN7181	conserved hypothetical protein	49.1753	13	16	52	0.243	LTTASSSKPTVFSTK	69.8	4.85	2	777.925	2	167	181
AN7181	conserved hypothetical protein	49.1753	13	16	52	0.243	LTTASSSKPTVFSTK	70.1	3.68	2	777.923	2	167	181
AN7181	conserved hypothetical protein	49.1753	13	16	52	0.243	LTTASSSKPTVFSTK	75.4	4.68	2	777.923	2	167	181
AN7181	conserved hypothetical protein	49.1753	13	16	52	0.243	NPIQISK	37	0.284	2	400.237	2	283	289
AN7181	conserved hypothetical protein	49.1753	13	16	52	0.243	NPIQISK	37.6	0.469	2	400.238	2	283	289
AN7181	conserved hypothetical protein	49.1753	13	16	52	0.243	VVDVSSVFEDPTASSFK	84.7	8.66	2	907.446	2	380	396
AN7181	conserved hypothetical protein	49.1753	13	16	52	0.243	VVDVSSVFEDPTASSFK	104	9.85	2	907.448	2	380	396
AN7181	conserved hypothetical protein	49.1753	13	16	52	0.243	YPDEGAK	23.2	0.18	2	390.183	2	50	56
AN7181	conserved hypothetical protein	49.1753	13	16	52	0.243	YTGPAAEN	19.4	-0.38	2	822.365	1	445	452
AN7181	conserved hypothetical protein	49.1753	13	16	52	0.243	YTGPAAEN	21.6	0.0862	2	822.366	1	445	452
AN9340	acid trehalase TreA	109.269	7	7	10	0.0639	AVSEALDAGYQR	101	3.74	2	640.318	2	297	308
AN9340	acid trehalase TreA	109.269	7	7	10	0.0639	FVGAASTDAFPDPQATAK	107	8.27	2	897.441	2	278	295
AN9340	acid trehalase TreA	109.269	7	7	10	0.0639	HVDLSSR	23.9	2.01	2	407.216	2	237	243
AN9340	acid trehalase TreA	109.269	7	7	10	0.0639	HVDLSSR	36.2	1.85	2	407.215	2	237	243
AN9340	acid trehalase TreA	109.269	7	7	10	0.0639	IELAQEVPVGR	72.6	3.37	2	605.843	2	944	954
AN9340	acid trehalase TreA	109.269	7	7	10	0.0639	IELAQEVPVGR	86.3	2.74	2	605.844	2	944	954
AN9340	acid trehalase TreA	109.269	7	7	10	0.0639	ILGPK	26.3	-0.949	2	527.356	1	984	988
AN9340	acid trehalase TreA	109.269	7	7	10	0.0639	KNIETTYTGSK	64.4	4.44	2	621.323	2	430	440
AN9340	acid trehalase TreA	109.269	7	7	10	0.0639	NIETTYTGSK	34.4	0.678	2	557.275	2	431	440
AN9340	acid trehalase TreA	109.269	7	7	10	0.0639	NIETTYTGSK	36	0.602	2	557.276	2	431	440
AN7193	D-xylose reductases	37.2657	2	2	4	0.0509	AVAEEASKR	56.9	0	2	480.759	2	237	245
AN7193	D-xylose reductases	37.2657	2	2	4	0.0509	AVAEEASKR	52.1	1.54	2	480.759	2	237	245
AN7193	D-xylose reductases	37.2657	2	2	4	0.0509	EVAEGIKR	35.9	0	2	451.259	2	56	63
AN7193	D-xylose reductases	37.2657	2	2	4	0.0509	EVAEGIKR	36.1	0	2	451.259	2	56	63
AN8046	extracellular lipase, putative	31.2912	3	4	11	0.143	AGYAIELYPYGSPR	82.9	4.85	2	778.892	2	189	202
AN8046	extracellular lipase, putative	31.2912	3	4	11	0.143	AGYAIELYPYGSPR	85.3	5.57	2	778.893	2	189	202
AN8046	extracellular lipase, putative	31.2912	3	4	11	0.143	VGNEALAQYITDQGANYR	41.7	5.29	2	661.659	3	203	220
AN8046	extracellular lipase, putative	31.2912	3	4	11	0.143	VTHTNDIVPR	27.3	1.62	2	384.544	3	221	230
AN8046	extracellular lipase, putative	31.2912	3	4	11	0.143	VTHTNDIVPR	28.6	1.72	2	384.544	3	221	230
AN8046	extracellular lipase, putative	31.2912	3	4	11	0.143	VTHTNDIVPR	47.1	2.64	2	576.314	2	221	230
AN8046	extracellular lipase, putative	31.2912	3	4	11	0.143	VTHTNDIVPR	53.8	2.38	2	576.312	2	221	230
AN8046	extracellular lipase, putative	31.2912	3	4	11	0.143	VTHTNDIVPR	60.4	2.85	2	576.311	2	221	230
AN8046	extracellular lipase, putative	31.2912	3	4	11	0.143	VTHTNDIVPR	62.2	3.15	2	576.314	2	221	230
AN8046	extracellular lipase, putative	31.2912	3	4	11	0.143	VTHTNDIVPR	67.4	2.8	2	576.313	2	221	230
AN8046	extracellular lipase, putative	31.2912	3	4	11	0.143	VTHTNDIVPR	69	2.85	2	576.312	2	221	230
AN10223	putative 1-Cys peroxiredoxin	23.2831	6	7	17	0.263	AEVLR	25	-0.799	2	587.352	1	161	165
AN10223	putative 1-Cys peroxiredoxin	23.2831	6	7	17	0.263	AEVLR	20.9	-0.58	2	587.352	1	161	165
AN10223	putative 1-Cys peroxiredoxin	23.2831	6	7	17	0.263	DIDEVTGSK	23.4	0.678	2	482.234	2	89	97
AN10223	putative 1-Cys peroxiredoxin	23.2831	6	7	17	0.263	LIMTYPASTGR	35.4	0.409	2	605.318	2	148	158
AN10223	putative 1-Cys peroxiredoxin	23.2831	6	7	17	0.263	LImTYPASTGR	35.8	1.18	2	613.316	2	148	158
AN10223	putative 1-Cys peroxiredoxin	23.2831	6	7	17	0.263	LImTYPASTGR	44.6	1.05	2	613.317	2	148	158
AN10223	putative 1-Cys peroxiredoxin	23.2831	6	7	17	0.263	LImTYPASTGR	42	2.24	2	613.316	2	148	158
AN10223	putative 1-Cys peroxiredoxin	23.2831	6	7	17	0.263	LImTYPASTGR	44.6	1.34	2	613.317	2	148	158
AN10223	putative 1-Cys peroxiredoxin	23.2831	6	7	17	0.263	LTFPIISDPER	46.3	2.54	2	644.351	2	98	108
AN10223	putative 1-Cys peroxiredoxin	23.2831	6	7	17	0.263	LTFPIISDPER	54.7	2.55	2	644.352	2	98	108
AN10223	putative 1-Cys peroxiredoxin	23.2831	6	7	17	0.263	LTFPIISDPER	61.3	2.44	2	644.352	2	98	108
AN10223	putative 1-Cys peroxiredoxin	23.2831	6	7	17	0.263	SVFIIDPAK	32.7	1.2	2	495.288	2	136	144
AN10223	putative 1-Cys peroxiredoxin	23.2831	6	7	17	0.263	SVFIIDPAK	35	0.824	2	495.288	2	136	144
AN10223	putative 1-Cys peroxiredoxin	23.2831	6	7	17	0.263	SVFIIDPAK	36.5	0.553	2	495.289	2	136	144
AN10223	putative 1-Cys peroxiredoxin	23.2831	6	7	17	0.263	SVFIIDPAK	35.3	1.59	2	989.571	1	136	144
AN10223	putative 1-Cys peroxiredoxin	23.2831	6	7	17	0.263	SVFIIDPAKK	31.2	0.824	2	559.334	2	136	145
AN10223	putative 1-Cys peroxiredoxin	23.2831	6	7	17	0.263	SVFIIDPAKK	32.7	0.569	2	559.335	2	136	145
AN10223	putative 1-Cys peroxiredoxin	23.2831	6	7	17	0.263	VVDALQTTEK	46.2	2.77	2	552.301	2	166	175
AN10223	putative 1-Cys peroxiredoxin	23.2831	6	7	17	0.263	VVDALQTTEK	78.8	4.23	2	552.3	2	166	175
AN9304	translation elongation factor eEF-1B gamma subunit, putative	23.9724	3	3	4	0.132	FIEKR	26.7	0	2	346.709	2	211	215
AN9304	translation elongation factor eEF-1B gamma subunit, putative	23.9724	3	3	4	0.132	FIEKR	29	0	2	346.708	2	211	215
AN9304	translation elongation factor eEF-1B gamma subunit, putative	23.9724	3	3	4	0.132	TLGALER	42.7	-0.0792	2	380.222	2	139	145
AN9304	translation elongation factor eEF-1B gamma subunit, putative	23.9724	3	3	4	0.132	VGLVPYNAETDNQALEK	79.9	5.68	2	930.974	2	119	135
AN0687	spermidine synthase, putrecine aminopropyltransferase	33.3075	3	3	4	0.089	ASFVLPNFAR	26.8	0	2	561.309	2	278	287
AN0687	spermidine synthase, putrecine aminopropyltransferase	33.3075	3	3	4	0.089	ASFVLPNFAR	29.2	0	2	561.308	2	278	287
AN0687	spermidine synthase, putrecine aminopropyltransferase	33.3075	3	3	4	0.089	NVKEPVR	34.5	0	2	421.249	2	251	257
AN0687	spermidine synthase, putrecine aminopropyltransferase	33.3075	3	3	4	0.089	sEITHPTIK	32.7	0	2	534.291	2	2	10
AN5482	GTP-binding nuclear protein GSP1/Ran	24.1769	2	2	2	0.0884	aEQQVPTFK	26.5	0	2	545.283	2	2	10
AN5482	GTP-binding nuclear protein GSP1/Ran	24.1769	2	2	2	0.0884	NLQYYDISAK	38.7	1.72	2	607.808	2	141	150
AN7962	penicillolysin/deuterolysin metalloprotease, putative	37.4231	16	20	170	0.263	AASAASQGGSTFTTFFK	29.9	0.678	2	560.275	3	206	222
AN7962	penicillolysin/deuterolysin metalloprotease, putative	37.4231	16	20	170	0.263	AASAASQGGSTFTTFFK	44.2	4	2	560.274	3	206	222
AN7962	penicillolysin/deuterolysin metalloprotease, putative	37.4231	16	20	170	0.263	AASAASQGGSTFTTFFK	44.8	3.07	2	560.275	3	206	222
AN7962	penicillolysin/deuterolysin metalloprotease, putative	37.4231	16	20	170	0.263	AASAASQGGSTFTTFFK	46.9	2.77	2	560.275	3	206	222
AN7962	penicillolysin/deuterolysin metalloprotease, putative	37.4231	16	20	170	0.263	AASAASQGGSTFTTFFK	74.2	7.09	2	839.91	2	206	222
AN7962	penicillolysin/deuterolysin metalloprotease, putative	37.4231	16	20	170	0.263	AASAASQGGSTFTTFFK	82.6	7.18	2	839.915	2	206	222
AN7962	penicillolysin/deuterolysin metalloprotease, putative	37.4231	16	20	170	0.263	AASAASQGGSTFTTFFK	82.6	6.85	2	839.911	2	206	222
AN7962	penicillolysin/deuterolysin metalloprotease, putative	37.4231	16	20	170	0.263	AASAASQGGSTFTTFFK	84.4	7.4	2	839.91	2	206	222
AN7962	penicillolysin/deuterolysin metalloprotease, putative	37.4231	16	20	170	0.263	AASAASQGGSTFTTFFK	87.2	7.02	2	839.911	2	206	222
AN7962	penicillolysin/deuterolysin metalloprotease, putative	37.4231	16	20	170	0.263	AASAASQGGSTFTTFFK	88.1	8.77	2	839.911	2	206	222
AN7962	penicillolysin/deuterolysin metalloprotease, putative	37.4231	16	20	170	0.263	AASAASQGGSTFTTFFK	90.1	7.96	2	839.909	2	206	222
AN7962	penicillolysin/deuterolysin metalloprotease, putative	37.4231	16	20	170	0.263	AASAASQGGSTFTTFFK	90.2	7.23	2	839.91	2	206	222
AN7962	penicillolysin/deuterolysin metalloprotease, putative	37.4231	16	20	170	0.263	AASAASQGGSTFTTFFK	90.3	8.23	2	839.909	2	206	222
AN7962	penicillolysin/deuterolysin metalloprotease, putative	37.4231	16	20	170	0.263	AASAASQGGSTFTTFFK	90.7	9.08	2	839.91	2	206	222
AN7962	penicillolysin/deuterolysin metalloprotease, putative	37.4231	16	20	170	0.263	AASAASQGGSTFTTFFK	90.8	7.85	2	839.909	2	206	222
AN7962	penicillolysin/deuterolysin metalloprotease, putative	37.4231	16	20	170	0.263	AASAASQGGSTFTTFFK	92.7	7.41	2	839.912	2	206	222
AN7962	penicillolysin/deuterolysin metalloprotease, putative	37.4231	16	20	170	0.263	AASAASQGGSTFTTFFK	94.8	6.85	2	839.911	2	206	222
AN7962	penicillolysin/deuterolysin metalloprotease, putative	37.4231	16	20	170	0.263	AASAASQGGSTFTTFFK	94.9	8.59	2	839.907	2	206	222
AN7962	penicillolysin/deuterolysin metalloprotease, putative	37.4231	16	20	170	0.263	AASAASQGGSTFTTFFK	94.9	7.72	2	839.912	2	206	222
AN7962	penicillolysin/deuterolysin metalloprotease, putative	37.4231	16	20	170	0.263	AASAASQGGSTFTTFFK	95.9	6.35	2	839.912	2	206	222
AN7962	penicillolysin/deuterolysin metalloprotease, putative	37.4231	16	20	170	0.263	AASAASQGGSTFTTFFK	96.4	8	2	839.913	2	206	222
AN7962	penicillolysin/deuterolysin metalloprotease, putative	37.4231	16	20	170	0.263	AASAASQGGSTFTTFFK	96.8	8.51	2	839.911	2	206	222
AN7962	penicillolysin/deuterolysin metalloprotease, putative	37.4231	16	20	170	0.263	AASAASQGGSTFTTFFK	97.1	6.49	2	839.91	2	206	222
AN7962	penicillolysin/deuterolysin metalloprotease, putative	37.4231	16	20	170	0.263	AASAASQGGSTFTTFFK	98.7	7.82	2	839.91	2	206	222
AN7962	penicillolysin/deuterolysin metalloprotease, putative	37.4231	16	20	170	0.263	AASAASQGGSTFTTFFK	99.3	9.06	2	839.912	2	206	222
AN7962	penicillolysin/deuterolysin metalloprotease, putative	37.4231	16	20	170	0.263	AASAASQGGSTFTTFFK	103	8.24	2	839.91	2	206	222
AN7962	penicillolysin/deuterolysin metalloprotease, putative	37.4231	16	20	170	0.263	AASAASQGGSTFTTFFK	104	7.41	2	839.911	2	206	222
AN7962	penicillolysin/deuterolysin metalloprotease, putative	37.4231	16	20	170	0.263	AASAASQGGSTFTTFFK	107	8.1	2	839.911	2	206	222
AN7962	penicillolysin/deuterolysin metalloprotease, putative	37.4231	16	20	170	0.263	AASAASQGGSTFTTFFK	108	8.92	2	839.912	2	206	222
AN7962	penicillolysin/deuterolysin metalloprotease, putative	37.4231	16	20	170	0.263	AASAASQGGSTFTTFFK	108	9.29	2	839.91	2	206	222
AN7962	penicillolysin/deuterolysin metalloprotease, putative	37.4231	16	20	170	0.263	AASAASQGGSTFTTFFK	109	6.72	2	839.909	2	206	222
AN7962	penicillolysin/deuterolysin metalloprotease, putative	37.4231	16	20	170	0.263	AASAASQGGSTFTTFFK	113	8.68	2	839.91	2	206	222
AN7962	penicillolysin/deuterolysin metalloprotease, putative	37.4231	16	20	170	0.263	AASAASQGGSTFTTFFK	115	8.41	2	839.911	2	206	222
AN7962	penicillolysin/deuterolysin metalloprotease, putative	37.4231	16	20	170	0.263	AASAASQGGSTFTTFFK	123	8.44	2	839.91	2	206	222
AN7962	penicillolysin/deuterolysin metalloprotease, putative	37.4231	16	20	170	0.263	AASLASR	14.1	0.854	2	675.38	1	199	205
AN7962	penicillolysin/deuterolysin metalloprotease, putative	37.4231	16	20	170	0.263	AASLASR	29.8	0.432	2	675.378	1	199	205
AN7962	penicillolysin/deuterolysin metalloprotease, putative	37.4231	16	20	170	0.263	APGVYSPGTDDLGYGYDAATR	0	6.92	2	1073.49	2	310	330
AN7962	penicillolysin/deuterolysin metalloprotease, putative	37.4231	16	20	170	0.263	ATALQTALR	24.6	0.444	2	472.781	2	189	197
AN7962	penicillolysin/deuterolysin metalloprotease, putative	37.4231	16	20	170	0.263	ATALQTALR	28.4	0.31	2	472.781	2	189	197
AN7962	penicillolysin/deuterolysin metalloprotease, putative	37.4231	16	20	170	0.263	ATALQTALR	35.9	0.347	2	472.781	2	189	197
AN7962	penicillolysin/deuterolysin metalloprotease, putative	37.4231	16	20	170	0.263	ATALQTALR	21.3	1.24	2	944.557	1	189	197
AN7962	penicillolysin/deuterolysin metalloprotease, putative	37.4231	16	20	170	0.263	ATALQTALR	36.7	0.131	2	472.78	2	189	197
AN7962	penicillolysin/deuterolysin metalloprotease, putative	37.4231	16	20	170	0.263	ATALQTALR	24	0.678	2	944.556	1	189	197
AN7962	penicillolysin/deuterolysin metalloprotease, putative	37.4231	16	20	170	0.263	ATALQTALR	38.2	1.03	2	472.78	2	189	197
AN7962	penicillolysin/deuterolysin metalloprotease, putative	37.4231	16	20	170	0.263	ATALQTALR	25.4	1.72	2	944.555	1	189	197
AN7962	penicillolysin/deuterolysin metalloprotease, putative	37.4231	16	20	170	0.263	ATALQTALR	25.5	1.12	2	944.556	1	189	197
AN7962	penicillolysin/deuterolysin metalloprotease, putative	37.4231	16	20	170	0.263	ATALQTALR	40.9	0.276	2	472.78	2	189	197
AN7962	penicillolysin/deuterolysin metalloprotease, putative	37.4231	16	20	170	0.263	ATALQTALR	46.5	-0.519	2	472.78	2	189	197
AN7962	penicillolysin/deuterolysin metalloprotease, putative	37.4231	16	20	170	0.263	ATALQTALR	43.5	0.149	2	472.779	2	189	197
AN7962	penicillolysin/deuterolysin metalloprotease, putative	37.4231	16	20	170	0.263	ATALQTALR	43.8	0.237	2	472.78	2	189	197
AN7962	penicillolysin/deuterolysin metalloprotease, putative	37.4231	16	20	170	0.263	ATALQTALR	45.4	0.921	2	472.78	2	189	197
AN7962	penicillolysin/deuterolysin metalloprotease, putative	37.4231	16	20	170	0.263	ATALQTALR	47.8	0.796	2	472.78	2	189	197
AN7962	penicillolysin/deuterolysin metalloprotease, putative	37.4231	16	20	170	0.263	ATALQTALR	49.7	0.959	2	472.78	2	189	197
AN7962	penicillolysin/deuterolysin metalloprotease, putative	37.4231	16	20	170	0.263	ATALQTALR	38.4	1.64	2	472.78	2	189	197
AN7962	penicillolysin/deuterolysin metalloprotease, putative	37.4231	16	20	170	0.263	ATALQTALR	52.2	-0.0792	2	472.781	2	189	197
AN7962	penicillolysin/deuterolysin metalloprotease, putative	37.4231	16	20	170	0.263	ATALQTALR	52.8	0.699	2	472.781	2	189	197
AN7962	penicillolysin/deuterolysin metalloprotease, putative	37.4231	16	20	170	0.263	ATALQTALR	52.9	0.824	2	472.78	2	189	197
AN7962	penicillolysin/deuterolysin metalloprotease, putative	37.4231	16	20	170	0.263	ATALQTALR	53.6	0.959	2	472.781	2	189	197
AN7962	penicillolysin/deuterolysin metalloprotease, putative	37.4231	16	20	170	0.263	ATALQTALR	53.8	0.886	2	472.78	2	189	197
AN7962	penicillolysin/deuterolysin metalloprotease, putative	37.4231	16	20	170	0.263	ATALQTALR	53.9	0.495	2	472.781	2	189	197
AN7962	penicillolysin/deuterolysin metalloprotease, putative	37.4231	16	20	170	0.263	ATALQTALR	54.5	0.367	2	472.781	2	189	197
AN7962	penicillolysin/deuterolysin metalloprotease, putative	37.4231	16	20	170	0.263	ATALQTALR	56	0.367	2	472.78	2	189	197
AN7962	penicillolysin/deuterolysin metalloprotease, putative	37.4231	16	20	170	0.263	ATALQTALR	56.2	1.1	2	472.78	2	189	197
AN7962	penicillolysin/deuterolysin metalloprotease, putative	37.4231	16	20	170	0.263	ATALQTALR	56.5	1	2	472.779	2	189	197
AN7962	penicillolysin/deuterolysin metalloprotease, putative	37.4231	16	20	170	0.263	ATALQTALR	56.5	1.14	2	472.78	2	189	197
AN7962	penicillolysin/deuterolysin metalloprotease, putative	37.4231	16	20	170	0.263	ATALQTALR	56.9	0.854	2	472.78	2	189	197
AN7962	penicillolysin/deuterolysin metalloprotease, putative	37.4231	16	20	170	0.263	ATALQTALR	58	0.678	2	472.781	2	189	197
AN7962	penicillolysin/deuterolysin metalloprotease, putative	37.4231	16	20	170	0.263	ATALQTALR	58	1.17	2	472.781	2	189	197
AN7962	penicillolysin/deuterolysin metalloprotease, putative	37.4231	16	20	170	0.263	ATALQTALR	58.3	0.921	2	472.78	2	189	197
AN7962	penicillolysin/deuterolysin metalloprotease, putative	37.4231	16	20	170	0.263	ATALQTALR	58.3	1.06	2	472.78	2	189	197
AN7962	penicillolysin/deuterolysin metalloprotease, putative	37.4231	16	20	170	0.263	ATALQTALR	58.4	1.08	2	472.78	2	189	197
AN7962	penicillolysin/deuterolysin metalloprotease, putative	37.4231	16	20	170	0.263	ATALQTALR	59.7	0.921	2	472.781	2	189	197
AN7962	penicillolysin/deuterolysin metalloprotease, putative	37.4231	16	20	170	0.263	ATALQTALR	60.3	0.921	2	472.78	2	189	197
AN7962	penicillolysin/deuterolysin metalloprotease, putative	37.4231	16	20	170	0.263	ATALQTALR	61.8	0.854	2	472.78	2	189	197
AN7962	penicillolysin/deuterolysin metalloprotease, putative	37.4231	16	20	170	0.263	ATALQTALR	49.3	1.52	2	472.779	2	189	197
AN7962	penicillolysin/deuterolysin metalloprotease, putative	37.4231	16	20	170	0.263	ATALQTALR	63.2	0.854	2	472.779	2	189	197
AN7962	penicillolysin/deuterolysin metalloprotease, putative	37.4231	16	20	170	0.263	ATALQTALR	64.1	1	2	472.78	2	189	197
AN7962	penicillolysin/deuterolysin metalloprotease, putative	37.4231	16	20	170	0.263	ATALQTALR	65.4	1.15	2	472.78	2	189	197
AN7962	penicillolysin/deuterolysin metalloprotease, putative	37.4231	16	20	170	0.263	ATALQTALR	52.3	1.89	2	472.779	2	189	197
AN7962	penicillolysin/deuterolysin metalloprotease, putative	37.4231	16	20	170	0.263	ATALQTALR	53.1	1.35	2	472.78	2	189	197
AN7962	penicillolysin/deuterolysin metalloprotease, putative	37.4231	16	20	170	0.263	ATALQTALR	53.8	1.62	2	472.779	2	189	197
AN7962	penicillolysin/deuterolysin metalloprotease, putative	37.4231	16	20	170	0.263	ATALQTALR	55.3	1.59	2	472.78	2	189	197
AN7962	penicillolysin/deuterolysin metalloprotease, putative	37.4231	16	20	170	0.263	ATALQTALR	56	1.32	2	472.781	2	189	197
AN7962	penicillolysin/deuterolysin metalloprotease, putative	37.4231	16	20	170	0.263	ATALQTALR	56.5	1.49	2	472.78	2	189	197
AN7962	penicillolysin/deuterolysin metalloprotease, putative	37.4231	16	20	170	0.263	ATALQTALR	70.5	1.06	2	472.78	2	189	197
AN7962	penicillolysin/deuterolysin metalloprotease, putative	37.4231	16	20	170	0.263	ATALQTALR	71.4	0.745	2	472.781	2	189	197
AN7962	penicillolysin/deuterolysin metalloprotease, putative	37.4231	16	20	170	0.263	ATALQTALR	58.3	1.31	2	472.78	2	189	197
AN7962	penicillolysin/deuterolysin metalloprotease, putative	37.4231	16	20	170	0.263	ATALQTALR	58.4	1.24	2	472.78	2	189	197
AN7962	penicillolysin/deuterolysin metalloprotease, putative	37.4231	16	20	170	0.263	ATALQTALR	60.4	1.32	2	472.781	2	189	197
AN7962	penicillolysin/deuterolysin metalloprotease, putative	37.4231	16	20	170	0.263	ATALQTALR	74.3	1	2	472.781	2	189	197
AN7962	penicillolysin/deuterolysin metalloprotease, putative	37.4231	16	20	170	0.263	ATALQTALR	60.9	1.28	2	472.781	2	189	197
AN7962	penicillolysin/deuterolysin metalloprotease, putative	37.4231	16	20	170	0.263	ATALQTALR	61.2	1.35	2	472.781	2	189	197
AN7962	penicillolysin/deuterolysin metalloprotease, putative	37.4231	16	20	170	0.263	ATALQTALR	63.3	1.37	2	472.78	2	189	197
AN7962	penicillolysin/deuterolysin metalloprotease, putative	37.4231	16	20	170	0.263	ATALQTALR	63.5	1.21	2	472.781	2	189	197
AN7962	penicillolysin/deuterolysin metalloprotease, putative	37.4231	16	20	170	0.263	ATALQTALR	79.1	0.721	2	472.781	2	189	197
AN7962	penicillolysin/deuterolysin metalloprotease, putative	37.4231	16	20	170	0.263	ATALQTALR	65.5	1.47	2	472.781	2	189	197
AN7962	penicillolysin/deuterolysin metalloprotease, putative	37.4231	16	20	170	0.263	ATALQTALR	65.6	1.24	2	472.78	2	189	197
AN7962	penicillolysin/deuterolysin metalloprotease, putative	37.4231	16	20	170	0.263	ATALQTALR	79.2	0.699	2	472.779	2	189	197
AN7962	penicillolysin/deuterolysin metalloprotease, putative	37.4231	16	20	170	0.263	ATALQTALR	66.7	1.42	2	472.78	2	189	197
AN7962	penicillolysin/deuterolysin metalloprotease, putative	37.4231	16	20	170	0.263	ATALQTALR	67.2	1.32	2	472.78	2	189	197
AN7962	penicillolysin/deuterolysin metalloprotease, putative	37.4231	16	20	170	0.263	ATALQTALR	81	1.19	2	472.78	2	189	197
AN7962	penicillolysin/deuterolysin metalloprotease, putative	37.4231	16	20	170	0.263	ATALQTALR	68.6	1.82	2	472.781	2	189	197
AN7962	penicillolysin/deuterolysin metalloprotease, putative	37.4231	16	20	170	0.263	ATALQTALR	70	1.22	2	472.78	2	189	197
AN7962	penicillolysin/deuterolysin metalloprotease, putative	37.4231	16	20	170	0.263	ATALQTALR	77.1	1.51	2	472.781	2	189	197
AN7962	penicillolysin/deuterolysin metalloprotease, putative	37.4231	16	20	170	0.263	ATALQTALR	81.2	1.24	2	472.779	2	189	197
AN7962	penicillolysin/deuterolysin metalloprotease, putative	37.4231	16	20	170	0.263	ATALQTALR	86.3	1.57	2	472.781	2	189	197
AN7962	penicillolysin/deuterolysin metalloprotease, putative	37.4231	16	20	170	0.263	AVASESSSTSSG	0	2.96	2	535.236	2	238	249
AN7962	penicillolysin/deuterolysin metalloprotease, putative	37.4231	16	20	170	0.263	AVASESSSTSSG	0	4.55	2	535.236	2	238	249
AN7962	penicillolysin/deuterolysin metalloprotease, putative	37.4231	16	20	170	0.263	AVASESSSTSSGS	0	3.11	2	578.751	2	238	250
AN7962	penicillolysin/deuterolysin metalloprotease, putative	37.4231	16	20	170	0.263	LGYGYDAATR	0	2.7	2	543.765	2	321	330
AN7962	penicillolysin/deuterolysin metalloprotease, putative	37.4231	16	20	170	0.263	LGYGYDAATR	0	2.8	2	543.765	2	321	330
AN7962	penicillolysin/deuterolysin metalloprotease, putative	37.4231	16	20	170	0.263	LSASQALNNADSY	0	3.72	2	677.319	2	331	343
AN7962	penicillolysin/deuterolysin metalloprotease, putative	37.4231	16	20	170	0.263	LSASQALNNADSY	0	4.13	2	677.319	2	331	343
AN7962	penicillolysin/deuterolysin metalloprotease, putative	37.4231	16	20	170	0.263	NAASLASR	25.9	0.0915	2	395.215	2	198	205
AN7962	penicillolysin/deuterolysin metalloprotease, putative	37.4231	16	20	170	0.263	NAASLASR	26.5	0.237	2	395.215	2	198	205
AN7962	penicillolysin/deuterolysin metalloprotease, putative	37.4231	16	20	170	0.263	NAASLASR	27.4	0.0706	2	395.215	2	198	205
AN7962	penicillolysin/deuterolysin metalloprotease, putative	37.4231	16	20	170	0.263	NAASLASR	29.8	0.398	2	395.215	2	198	205
AN7962	penicillolysin/deuterolysin metalloprotease, putative	37.4231	16	20	170	0.263	NAASLASR	30.2	0.959	2	395.214	2	198	205
AN7962	penicillolysin/deuterolysin metalloprotease, putative	37.4231	16	20	170	0.263	NAASLASR	30.4	0.328	2	395.215	2	198	205
AN7962	penicillolysin/deuterolysin metalloprotease, putative	37.4231	16	20	170	0.263	NAASLASR	30.5	0.387	2	395.215	2	198	205
AN7962	penicillolysin/deuterolysin metalloprotease, putative	37.4231	16	20	170	0.263	NAASLASR	32.4	0.796	2	395.214	2	198	205
AN7962	penicillolysin/deuterolysin metalloprotease, putative	37.4231	16	20	170	0.263	NAASLASR	36.8	0	2	395.214	2	198	205
AN7962	penicillolysin/deuterolysin metalloprotease, putative	37.4231	16	20	170	0.263	NAASLASR	33.8	0.149	2	395.214	2	198	205
AN7962	penicillolysin/deuterolysin metalloprotease, putative	37.4231	16	20	170	0.263	NAASLASR	35.8	0.252	2	395.215	2	198	205
AN7962	penicillolysin/deuterolysin metalloprotease, putative	37.4231	16	20	170	0.263	NAASLASR	34.9	0.268	2	395.215	2	198	205
AN7962	penicillolysin/deuterolysin metalloprotease, putative	37.4231	16	20	170	0.263	NAASLASR	35.3	0.0132	2	395.216	2	198	205
AN7962	penicillolysin/deuterolysin metalloprotease, putative	37.4231	16	20	170	0.263	NAASLASR	37.1	0.161	2	395.215	2	198	205
AN7962	penicillolysin/deuterolysin metalloprotease, putative	37.4231	16	20	170	0.263	NAASLASR	35.7	0.553	2	395.215	2	198	205
AN7962	penicillolysin/deuterolysin metalloprotease, putative	37.4231	16	20	170	0.263	NAASLASR	36.7	0.143	2	395.215	2	198	205
AN7962	penicillolysin/deuterolysin metalloprotease, putative	37.4231	16	20	170	0.263	NAASLASR	36.8	-0.0792	2	395.215	2	198	205
AN7962	penicillolysin/deuterolysin metalloprotease, putative	37.4231	16	20	170	0.263	NAASLASR	36.6	-0.0414	2	395.215	2	198	205
AN7962	penicillolysin/deuterolysin metalloprotease, putative	37.4231	16	20	170	0.263	NAASLASR	22.7	1.15	2	789.425	1	198	205
AN7962	penicillolysin/deuterolysin metalloprotease, putative	37.4231	16	20	170	0.263	NAASLASR	37.2	0.0757	2	395.215	2	198	205
AN7962	penicillolysin/deuterolysin metalloprotease, putative	37.4231	16	20	170	0.263	NAASLASR	39.1	0.538	2	395.215	2	198	205
AN7962	penicillolysin/deuterolysin metalloprotease, putative	37.4231	16	20	170	0.263	NAASLASR	38.8	0.469	2	395.215	2	198	205
AN7962	penicillolysin/deuterolysin metalloprotease, putative	37.4231	16	20	170	0.263	NAASLASR	40.3	0.678	2	395.215	2	198	205
AN7962	penicillolysin/deuterolysin metalloprotease, putative	37.4231	16	20	170	0.263	NAASLASR	26.5	1.48	2	789.424	1	198	205
AN7962	penicillolysin/deuterolysin metalloprotease, putative	37.4231	16	20	170	0.263	NAASLASR	40.2	0.699	2	395.215	2	198	205
AN7962	penicillolysin/deuterolysin metalloprotease, putative	37.4231	16	20	170	0.263	NAASLASR	27	1.31	2	789.424	1	198	205
AN7962	penicillolysin/deuterolysin metalloprotease, putative	37.4231	16	20	170	0.263	NAASLASR	27.6	1.51	2	789.423	1	198	205
AN7962	penicillolysin/deuterolysin metalloprotease, putative	37.4231	16	20	170	0.263	NAASLASR	40.9	0	2	395.215	2	198	205
AN7962	penicillolysin/deuterolysin metalloprotease, putative	37.4231	16	20	170	0.263	NAASLASR	43	0.167	2	395.215	2	198	205
AN7962	penicillolysin/deuterolysin metalloprotease, putative	37.4231	16	20	170	0.263	NAASLASR	43.8	0.432	2	395.215	2	198	205
AN7962	penicillolysin/deuterolysin metalloprotease, putative	37.4231	16	20	170	0.263	NAASLASR	44.6	-0.146	2	395.214	2	198	205
AN7962	penicillolysin/deuterolysin metalloprotease, putative	37.4231	16	20	170	0.263	NAASLASR	43.4	0.538	2	395.216	2	198	205
AN7962	penicillolysin/deuterolysin metalloprotease, putative	37.4231	16	20	170	0.263	NAASLASR	45.1	0.721	2	395.214	2	198	205
AN7962	penicillolysin/deuterolysin metalloprotease, putative	37.4231	16	20	170	0.263	NAASLASR	45.8	0.328	2	395.214	2	198	205
AN7962	penicillolysin/deuterolysin metalloprotease, putative	37.4231	16	20	170	0.263	NAASLASR	47.7	0.569	2	395.215	2	198	205
AN7962	penicillolysin/deuterolysin metalloprotease, putative	37.4231	16	20	170	0.263	NAASLASR	51.4	1	2	395.214	2	198	205
AN7962	penicillolysin/deuterolysin metalloprotease, putative	37.4231	16	20	170	0.263	NAASLASR	50.4	-0.204	2	395.215	2	198	205
AN7962	penicillolysin/deuterolysin metalloprotease, putative	37.4231	16	20	170	0.263	NAASLASR	50.5	0.721	2	395.215	2	198	205
AN7962	penicillolysin/deuterolysin metalloprotease, putative	37.4231	16	20	170	0.263	NAASLASR	53.9	0.276	2	395.215	2	198	205
AN7962	penicillolysin/deuterolysin metalloprotease, putative	37.4231	16	20	170	0.263	NAASLASR	54.2	0.553	2	395.215	2	198	205
AN7962	penicillolysin/deuterolysin metalloprotease, putative	37.4231	16	20	170	0.263	NAASLASR	53.8	0.585	2	395.215	2	198	205
AN7962	penicillolysin/deuterolysin metalloprotease, putative	37.4231	16	20	170	0.263	NAASLASR	42.4	1.24	2	395.215	2	198	205
AN7962	penicillolysin/deuterolysin metalloprotease, putative	37.4231	16	20	170	0.263	NAASLASR	61.1	0.886	2	395.214	2	198	205
AN7962	penicillolysin/deuterolysin metalloprotease, putative	37.4231	16	20	170	0.263	NAASLASR	52.5	1.32	2	395.215	2	198	205
AN7962	penicillolysin/deuterolysin metalloprotease, putative	37.4231	16	20	170	0.263	NAASLASR	65.1	0.824	2	395.215	2	198	205
AN7962	penicillolysin/deuterolysin metalloprotease, putative	37.4231	16	20	170	0.263	NAASLASR	54.2	1.66	2	395.214	2	198	205
AN7962	penicillolysin/deuterolysin metalloprotease, putative	37.4231	16	20	170	0.263	NAASLASR	67.7	1.19	2	395.215	2	198	205
AN7962	penicillolysin/deuterolysin metalloprotease, putative	37.4231	16	20	170	0.263	NAASLASR	55.2	1.22	2	395.214	2	198	205
AN7962	penicillolysin/deuterolysin metalloprotease, putative	37.4231	16	20	170	0.263	QGGSTFTTFFK	0	2.26	2	610.801	2	212	222
AN7962	penicillolysin/deuterolysin metalloprotease, putative	37.4231	16	20	170	0.263	SAASQGGSTFTTFFK	0	6.46	2	768.872	2	208	222
AN7962	penicillolysin/deuterolysin metalloprotease, putative	37.4231	16	20	170	0.263	SPGTDDLGYGYDAATR	0	4.47	2	553.582	3	315	330
AN7962	penicillolysin/deuterolysin metalloprotease, putative	37.4231	16	20	170	0.263	SPGTDDLGYGYDAATR	0	6.89	2	829.871	2	315	330
AN7962	penicillolysin/deuterolysin metalloprotease, putative	37.4231	16	20	170	0.263	SPGTDDLGYGYDAATR	0	8.14	2	829.869	2	315	330
AN7962	penicillolysin/deuterolysin metalloprotease, putative	37.4231	16	20	170	0.263	SQGGSTFTTFFK	0	2.48	2	654.319	2	211	222
AN7962	penicillolysin/deuterolysin metalloprotease, putative	37.4231	16	20	170	0.263	STFTTFFK	0	2.64	2	489.751	2	215	222
AN7962	penicillolysin/deuterolysin metalloprotease, putative	37.4231	16	20	170	0.263	THAPGVYSPGTDDLGYGYDAATR	0	2.77	2	795.366	3	308	330
AN7962	penicillolysin/deuterolysin metalloprotease, putative	37.4231	16	20	170	0.263	TRVSScSGTR	44.8	1.89	2	555.77	2	179	188
AN5975	hypothetical mannitol-1-phosphate dehydrogenase	43.1021	2	2	2	0.057	FIGPASQLAER	38.4	1.59	2	594.825	2	306	316
AN5975	hypothetical mannitol-1-phosphate dehydrogenase	43.1021	2	2	2	0.057	VLQFIAPVIAK	39.7	1.72	2	599.885	2	95	105
AN3046	endoglucanase, putative	31.7172	9	12	44	0.303	APGAANQYEGDGDWFK	80.4	7.14	2	863.382	2	112	127
AN3046	endoglucanase, putative	31.7172	9	12	44	0.303	APGAANQYEGDGDWFK	90.4	6.57	2	863.382	2	112	127
AN3046	endoglucanase, putative	31.7172	9	12	44	0.303	APGAANQYEGDGDWFK	90.4	7.21	2	863.381	2	112	127
AN3046	endoglucanase, putative	31.7172	9	12	44	0.303	APGAANQYEGDGDWFK	113	7.74	2	863.381	2	112	127
AN3046	endoglucanase, putative	31.7172	9	12	44	0.303	DDmTPDmPDFR	29.9	0.824	2	686.265	2	56	66
AN3046	endoglucanase, putative	31.7172	9	12	44	0.303	DDmTPDmPDFR	39.4	0.495	2	686.264	2	56	66
AN3046	endoglucanase, putative	31.7172	9	12	44	0.303	DDmTPDmPDFR	43	1.05	2	686.264	2	56	66
AN3046	endoglucanase, putative	31.7172	9	12	44	0.303	DDmTPDMPDFR	35.9	1.68	2	678.268	2	56	66
AN3046	endoglucanase, putative	31.7172	9	12	44	0.303	DDmTPDMPDFR	47.1	1.55	2	678.268	2	56	66
AN3046	endoglucanase, putative	31.7172	9	12	44	0.303	FPGGYQK	23.5	-0.0414	2	796.402	1	208	214
AN3046	endoglucanase, putative	31.7172	9	12	44	0.303	FPGGYQK	24.4	0.432	2	796.4	1	208	214
AN3046	endoglucanase, putative	31.7172	9	12	44	0.303	FPGGYQK	37.6	0	2	398.703	2	208	214
AN3046	endoglucanase, putative	31.7172	9	12	44	0.303	GAANQYEGDGDWFK	0	6.02	2	779.335	2	114	127
AN3046	endoglucanase, putative	31.7172	9	12	44	0.303	GSFTFAGQTDTAEVK	35.7	0.824	2	779.876	2	70	84
AN3046	endoglucanase, putative	31.7172	9	12	44	0.303	GSFTFAGQTDTAEVK	70.1	4.18	2	779.874	2	70	84
AN3046	endoglucanase, putative	31.7172	9	12	44	0.303	GSFTFAGQTDTAEVK	80.4	5.48	2	779.875	2	70	84
AN3046	endoglucanase, putative	31.7172	9	12	44	0.303	LGVGATmQHPGPGLVYmSK	31.1	1.39	2	658.999	3	93	111
AN3046	endoglucanase, putative	31.7172	9	12	44	0.303	LGVGATmQHPGPGLVYMSK	31	2.89	2	653.667	3	93	111
AN3046	endoglucanase, putative	31.7172	9	12	44	0.303	LGVGATmQHPGPGLVYmSK	32.3	2.21	2	658.998	3	93	111
AN3046	endoglucanase, putative	31.7172	9	12	44	0.303	LGVGATmQHPGPGLVYmSK	42.9	0.77	2	659	3	93	111
AN3046	endoglucanase, putative	31.7172	9	12	44	0.303	LGVGATmQHPGPGLVYMSK	38.9	1.68	2	653.668	3	93	111
AN3046	endoglucanase, putative	31.7172	9	12	44	0.303	LGVGATMQHPGPGLVYmSK	40.2	3.51	2	653.667	3	93	111
AN3046	endoglucanase, putative	31.7172	9	12	44	0.303	LGVGATmQHPGPGLVYmSK	50.2	3.52	2	987.995	2	93	111
AN3046	endoglucanase, putative	31.7172	9	12	44	0.303	LGVGATmQHPGPGLVYMSK	45.9	2.18	2	653.668	3	93	111
AN3046	endoglucanase, putative	31.7172	9	12	44	0.303	LGVGATmQHPGPGLVYmSK	57.2	4.28	2	987.995	2	93	111
AN3046	endoglucanase, putative	31.7172	9	12	44	0.303	LGVGATmQHPGPGLVYmSK	54.2	3.47	2	658.999	3	93	111
AN3046	endoglucanase, putative	31.7172	9	12	44	0.303	LGVGATmQHPGPGLVYmSK	73.9	4.85	2	987.994	2	93	111
AN3046	endoglucanase, putative	31.7172	9	12	44	0.303	LGVGATmQHPGPGLVYmSK	80.8	3.06	2	987.996	2	93	111
AN3046	endoglucanase, putative	31.7172	9	12	44	0.303	VTGGGNGNPQDTIK	0	4.02	2	679.833	2	194	207
AN3046	endoglucanase, putative	31.7172	9	12	44	0.303	VTGGGNGNPQDTIK	83.4	4.55	2	679.34	2	194	207
AN3046	endoglucanase, putative	31.7172	9	12	44	0.303	VTGGGNGNPQDTIK	86.7	5.17	2	679.34	2	194	207
AN3046	endoglucanase, putative	31.7172	9	12	44	0.303	VTGGGNGNPQDTIK	87.2	4.96	2	679.341	2	194	207
AN3046	endoglucanase, putative	31.7172	9	12	44	0.303	VTGGGNGNPQDTIK	90.2	4.62	2	679.341	2	194	207
AN3046	endoglucanase, putative	31.7172	9	12	44	0.303	VTGGGNGNPQDTIK	96.7	5.44	2	679.341	2	194	207
AN3046	endoglucanase, putative	31.7172	9	12	44	0.303	VTGGGNGNPQDTIK	100	4.13	2	679.341	2	194	207
AN3046	endoglucanase, putative	31.7172	9	12	44	0.303	VTGGGNGNPQDTIKFPGGYQK	0	3.15	2	1068.52	2	194	214
AN3046	endoglucanase, putative	31.7172	9	12	44	0.303	VTGGGNGNPQDTIKFPGGYQK	0	3.42	2	1068.52	2	194	214
AN3046	endoglucanase, putative	31.7172	9	12	44	0.303	VTGGGNGNPQDTIKFPGGYQK	0	3.52	2	1068.52	2	194	214
AN3046	endoglucanase, putative	31.7172	9	12	44	0.303	VTGGGNGNPQDTIKFPGGYQK	0	4.07	2	1068.52	2	194	214
AN3046	endoglucanase, putative	31.7172	9	12	44	0.303	VTGGGNGNPQDTIKFPGGYQK	0	4	2	712.686	3	194	214
AN3046	endoglucanase, putative	31.7172	9	12	44	0.303	VTGGGNGNPQDTIKFPGGYQK	0	4.09	2	712.686	3	194	214
AN3046	endoglucanase, putative	31.7172	9	12	44	0.303	VTGGGNGNPQDTIKFPGGYQK	0	4.23	2	712.683	3	194	214
AN3046	endoglucanase, putative	31.7172	9	12	44	0.303	VTGGGNGNPQDTIKFPGGYQK	40.6	2.24	2	712.357	3	194	214
AN3046	endoglucanase, putative	31.7172	9	12	44	0.303	WVNTRDDmTPDmPDFR	26	3.12	2	676.626	3	51	66
AN5321	extracellular lipase, putative	61.667	20	28	75	0.342	AGcATASDTLQcLR	68.9	5.26	2	762.352	2	274	287
AN5321	extracellular lipase, putative	61.667	20	28	75	0.342	AGcATASDTLQcLR	84.4	4.68	2	762.353	2	274	287
AN5321	extracellular lipase, putative	61.667	20	28	75	0.342	DDGLFR	26.5	-0.398	2	722.349	1	238	243
AN5321	extracellular lipase, putative	61.667	20	28	75	0.342	EAGATNLGLR	39.3	0.745	2	501.272	2	183	192
AN5321	extracellular lipase, putative	61.667	20	28	75	0.342	EAGATNLGLR	62.9	1.74	2	501.273	2	183	192
AN5321	extracellular lipase, putative	61.667	20	28	75	0.342	eGIDFLNSISR	0	2.85	2	616.819	2	548	558
AN5321	extracellular lipase, putative	61.667	20	28	75	0.342	EGIDFLNSISR	38.1	1.66	2	625.824	2	548	558
AN5321	extracellular lipase, putative	61.667	20	28	75	0.342	EGIDFLNSISR	53.8	1.16	2	625.824	2	548	558
AN5321	extracellular lipase, putative	61.667	20	28	75	0.342	EGIDFLNSISR	56.7	0.959	2	625.823	2	548	558
AN5321	extracellular lipase, putative	61.667	20	28	75	0.342	EGIDFLNSISR	50.6	1.25	2	625.824	2	548	558
AN5321	extracellular lipase, putative	61.667	20	28	75	0.342	EGIDFLNSISR	52.7	2.26	2	625.824	2	548	558
AN5321	extracellular lipase, putative	61.667	20	28	75	0.342	EGIDFLNSISR	54.1	1.6	2	625.824	2	548	558
AN5321	extracellular lipase, putative	61.667	20	28	75	0.342	EGIDFLNSISR	63.6	2.04	2	625.823	2	548	558
AN5321	extracellular lipase, putative	61.667	20	28	75	0.342	EGIDFLNSISR	73	1.92	2	625.823	2	548	558
AN5321	extracellular lipase, putative	61.667	20	28	75	0.342	EILDLYPDDPSK	66.4	3.41	2	702.85	2	379	390
AN5321	extracellular lipase, putative	61.667	20	28	75	0.342	EILDLYPDDPSK	67.5	2.92	2	702.851	2	379	390
AN5321	extracellular lipase, putative	61.667	20	28	75	0.342	EWGSVQLDK	22.6	0.553	2	531.265	2	320	328
AN5321	extracellular lipase, putative	61.667	20	28	75	0.342	EWGSVQLDK	34.2	0.174	2	531.266	2	320	328
AN5321	extracellular lipase, putative	61.667	20	28	75	0.342	EWGSVQLDK	45	1.01	2	531.266	2	320	328
AN5321	extracellular lipase, putative	61.667	20	28	75	0.342	EWGSVQLDK	38	1.62	2	1061.53	1	320	328
AN5321	extracellular lipase, putative	61.667	20	28	75	0.342	EWGSVQLDK	38.5	0.959	2	1061.53	1	320	328
AN5321	extracellular lipase, putative	61.667	20	28	75	0.342	EWGSVQLDK	37.4	1.51	2	531.268	2	320	328
AN5321	extracellular lipase, putative	61.667	20	28	75	0.342	EWGSVQLDKGEFVK	86.2	4.44	2	811.416	2	320	333
AN5321	extracellular lipase, putative	61.667	20	28	75	0.342	GIPEFLGNQR	27.1	1	2	565.802	2	391	400
AN5321	extracellular lipase, putative	61.667	20	28	75	0.342	GIPEFLGNQR	29.9	0.569	2	1130.6	1	391	400
AN5321	extracellular lipase, putative	61.667	20	28	75	0.342	GIPEFLGNQR	33.2	1.17	2	565.804	2	391	400
AN5321	extracellular lipase, putative	61.667	20	28	75	0.342	GIPEFLGNQR	45.5	1.28	2	565.803	2	391	400
AN5321	extracellular lipase, putative	61.667	20	28	75	0.342	GIPEFLGNQR	53.2	1.44	2	565.801	2	391	400
AN5321	extracellular lipase, putative	61.667	20	28	75	0.342	GIPEFLGNQR	68	1.19	2	565.802	2	391	400
AN5321	extracellular lipase, putative	61.667	20	28	75	0.342	GIPEFLGNQR	57	2	2	565.801	2	391	400
AN5321	extracellular lipase, putative	61.667	20	28	75	0.342	GIPEFLGNQR	64.2	2.3	2	565.802	2	391	400
AN5321	extracellular lipase, putative	61.667	20	28	75	0.342	GIPEFLGNQR	78.3	1.09	2	565.802	2	391	400
AN5321	extracellular lipase, putative	61.667	20	28	75	0.342	GIPEFLGNQR	73	2.42	2	565.802	2	391	400
AN5321	extracellular lipase, putative	61.667	20	28	75	0.342	KEGIDFLNSISR	49.3	3.06	2	689.872	2	547	558
AN5321	extracellular lipase, putative	61.667	20	28	75	0.342	KEGIDFLNSISR	56.3	3.43	2	689.871	2	547	558
AN5321	extracellular lipase, putative	61.667	20	28	75	0.342	LSTWGFLNSAEIR	82.9	3.14	2	747.393	2	170	182
AN5321	extracellular lipase, putative	61.667	20	28	75	0.342	NFEGLGYHYGLPFEGmPER	53.1	4.33	2	1115.01	2	468	486
AN5321	extracellular lipase, putative	61.667	20	28	75	0.342	NFEGLGYHYGLPFEGmPER	55.1	1.7	2	743.673	3	468	486
AN5321	extracellular lipase, putative	61.667	20	28	75	0.342	NFEGLGYHYGLPFEGmPER	72.8	5.82	2	1115.01	2	468	486
AN5321	extracellular lipase, putative	61.667	20	28	75	0.342	NFEGLGYHYGLPFEGmPER	65.6	4.8	2	743.674	3	468	486
AN5321	extracellular lipase, putative	61.667	20	28	75	0.342	PAYSFGPTVDGDFLR	0	4.05	2	821.4	2	305	319
AN5321	extracellular lipase, putative	61.667	20	28	75	0.342	PAYSFGPTVDGDFLR	0	5	2	821.402	2	305	319
AN5321	extracellular lipase, putative	61.667	20	28	75	0.342	QDLFLGIPYAQQPVGN	0	2.42	2	880.46	2	50	65
AN5321	extracellular lipase, putative	61.667	20	28	75	0.342	QDLFLGIPYAQQPVGN	0	3.52	2	880.458	2	50	65
AN5321	extracellular lipase, putative	61.667	20	28	75	0.342	QDLFLGIPYAQQPVGNLR	59.1	6.1	2	677.035	3	50	67
AN5321	extracellular lipase, putative	61.667	20	28	75	0.342	QDLFLGIPYAQQPVGNLR	69.8	3.77	2	677.036	3	50	67
AN5321	extracellular lipase, putative	61.667	20	28	75	0.342	qDLFLGIPYAQQPVGNLR	87.3	4.1	2	1006.54	2	50	67
AN5321	extracellular lipase, putative	61.667	20	28	75	0.342	QDLFLGIPYAQQPVGNLR	88.7	4.8	2	1015.05	2	50	67
AN5321	extracellular lipase, putative	61.667	20	28	75	0.342	QDLFLGIPYAQQPVGNLR	93.3	4.66	2	1015.05	2	50	67
AN5321	extracellular lipase, putative	61.667	20	28	75	0.342	QTEVWAEHGIPAYAYR	25.2	0.796	2	630.976	3	427	442
AN5321	extracellular lipase, putative	61.667	20	28	75	0.342	qTEVWAEHGIPAYAYR	20	1.09	2	625.301	3	427	442
AN5321	extracellular lipase, putative	61.667	20	28	75	0.342	qTEVWAEHGIPAYAYR	73.3	8.48	2	937.45	2	427	442
AN5321	extracellular lipase, putative	61.667	20	28	75	0.342	qTEVWAEHGIPAYAYR	80	8.82	2	937.449	2	427	442
AN5321	extracellular lipase, putative	61.667	20	28	75	0.342	QTEVWAEHGIPAYAYR	94	7.17	2	945.963	2	427	442
AN5321	extracellular lipase, putative	61.667	20	28	75	0.342	QTEVWAEHGIPAYAYR	97.2	6.16	2	945.963	2	427	442
AN5321	extracellular lipase, putative	61.667	20	28	75	0.342	RQTEVWAEHGIPAYAYR	32.1	3.09	2	683.009	3	426	442
AN5321	extracellular lipase, putative	61.667	20	28	75	0.342	RTSAYAGDYSmHANR	19.2	1.74	2	572.59	3	410	424
AN5321	extracellular lipase, putative	61.667	20	28	75	0.342	SSPSPTVTVR	15.2	1.01	2	1030.56	1	27	36
AN5321	extracellular lipase, putative	61.667	20	28	75	0.342	SSPSPTVTVR	20.9	2.02	2	1030.56	1	27	36
AN5321	extracellular lipase, putative	61.667	20	28	75	0.342	SSPSPTVTVR	34.6	2.01	2	515.78	2	27	36
AN5321	extracellular lipase, putative	61.667	20	28	75	0.342	SSPSPTVTVR	34.7	1.33	2	515.781	2	27	36
AN5321	extracellular lipase, putative	61.667	20	28	75	0.342	SSPSPTVTVR	37.8	1.52	2	515.78	2	27	36
AN5321	extracellular lipase, putative	61.667	20	28	75	0.342	SSPSPTVTVR	38.8	1.66	2	515.781	2	27	36
AN5321	extracellular lipase, putative	61.667	20	28	75	0.342	SSPSPTVTVR	51.9	1.8	2	515.78	2	27	36
AN5321	extracellular lipase, putative	61.667	20	28	75	0.342	TSAYAGDYSmHANR	30.4	1.36	2	520.557	3	411	424
AN5321	extracellular lipase, putative	61.667	20	28	75	0.342	TSAYAGDYSMHANR	51.1	2.54	2	515.225	3	411	424
AN5321	extracellular lipase, putative	61.667	20	28	75	0.342	TSAYAGDYSmHANR	78	6.03	2	780.332	2	411	424
AN5321	extracellular lipase, putative	61.667	20	28	75	0.342	TSAYAGDYSMHANR	93.3	7.26	2	772.337	2	411	424
AN5321	extracellular lipase, putative	61.667	20	28	75	0.342	TSAYAGDYSmHANR	95.3	5.82	2	780.333	2	411	424
AN5321	extracellular lipase, putative	61.667	20	28	75	0.342	YPPAIAK	27.1	0.469	2	380.224	2	372	378
AN5321	extracellular lipase, putative	61.667	20	28	75	0.342	YPPAIAK	27.4	0.585	2	380.225	2	372	378
AN5321	extracellular lipase, putative	61.667	20	28	75	0.342	YPPAIAK	16.8	1.08	2	759.444	1	372	378
AN5321	extracellular lipase, putative	61.667	20	28	75	0.342	YPPAIAK	31.4	0.538	2	380.225	2	372	378
AN5321	extracellular lipase, putative	61.667	20	28	75	0.342	YPPAIAK	32.3	0.187	2	380.224	2	372	378
AN5321	extracellular lipase, putative	61.667	20	28	75	0.342	YPPAIAK	16.8	1.96	2	759.443	1	372	378
AN0787	hypothetical protein similar to class I alpha-mannosidase 1B	55.8825	6	6	10	0.097	FGLYR	27	0	2	328.182	2	276	280
AN0787	hypothetical protein similar to class I alpha-mannosidase 1B	55.8825	6	6	10	0.097	GPAAGLVDDSR	61.7	2.46	2	529.267	2	133	143
AN0787	hypothetical protein similar to class I alpha-mannosidase 1B	55.8825	6	6	10	0.097	GPAAGLVDDSR	69.9	3.52	2	529.267	2	133	143
AN0787	hypothetical protein similar to class I alpha-mannosidase 1B	55.8825	6	6	10	0.097	LSDLTGNDEYAR	71.9	4.6	2	677.319	2	201	212
AN0787	hypothetical protein similar to class I alpha-mannosidase 1B	55.8825	6	6	10	0.097	LSDLTGNDEYAR	81.8	4.27	2	677.318	2	201	212
AN0787	hypothetical protein similar to class I alpha-mannosidase 1B	55.8825	6	6	10	0.097	MYVYDPER	24.9	0	2	536.742	2	268	275
AN0787	hypothetical protein similar to class I alpha-mannosidase 1B	55.8825	6	6	10	0.097	mYVYDPER	42.9	0.658	2	544.738	2	268	275
AN0787	hypothetical protein similar to class I alpha-mannosidase 1B	55.8825	6	6	10	0.097	mYVYDPER	33	1.44	2	544.74	2	268	275
AN0787	hypothetical protein similar to class I alpha-mannosidase 1B	55.8825	6	6	10	0.097	VTGDGTYR	44.6	2.15	2	434.711	2	413	420
AN0787	hypothetical protein similar to class I alpha-mannosidase 1B	55.8825	6	6	10	0.097	VYTPQ	26.5	0	2	304.158	2	501	505
AN9156	endonuclease/exonuclease/phosphatase family protein	63.6075	2	2	3	0.0417	SSGNEVTPVVIGK	68.7	3.04	2	643.851	2	116	128
AN9156	endonuclease/exonuclease/phosphatase family protein	63.6075	2	2	3	0.0417	VSVGDIITLSGK	91.7	5.28	2	594.847	2	79	90
AN9156	endonuclease/exonuclease/phosphatase family protein	63.6075	2	2	3	0.0417	VSVGDIITLSGK	96.7	5.09	2	594.846	2	79	90
AN4006	GMC oxidoreductase	65.7019	4	5	9	0.0672	AVGGSSLLNR	41.2	1.24	2	487.274	2	114	123
AN4006	GMC oxidoreductase	65.7019	4	5	9	0.0672	DLFPFFK	30.4	0.481	2	913.484	1	149	155
AN4006	GMC oxidoreductase	65.7019	4	5	9	0.0672	DLFPFFK	36.3	0.276	2	913.484	1	149	155
AN4006	GMC oxidoreductase	65.7019	4	5	9	0.0672	LASSDPFAQPLADPAYLR	75.5	4.41	2	966.496	2	475	492
AN4006	GMC oxidoreductase	65.7019	4	5	9	0.0672	LASSDPFAQPLADPAYLR	93.9	4.59	2	966.499	2	475	492
AN4006	GMC oxidoreductase	65.7019	4	5	9	0.0672	NPVDVR	31.4	-0.38	2	350.193	2	493	498
AN4006	GMC oxidoreductase	65.7019	4	5	9	0.0672	NPVDVR	38.6	0	2	699.379	1	493	498
AN4006	GMC oxidoreductase	65.7019	4	5	9	0.0672	NPVDVR	31.4	-0.204	2	350.194	2	493	498
AN4006	GMC oxidoreductase	65.7019	4	5	9	0.0672	NPVDVR	36.6	0.301	2	699.381	1	493	498
AN7135	rhamnogalacturonan lyase	56.382	6	6	13	0.104	FIDDHR	30.6	0.387	2	401.697	2	177	182
AN7135	rhamnogalacturonan lyase	56.382	6	6	13	0.104	FTATSAQTGAATLR	97	4.14	2	698.367	2	424	437
AN7135	rhamnogalacturonan lyase	56.382	6	6	13	0.104	FTATSAQTGAATLR	106	5.07	2	698.366	2	424	437
AN7135	rhamnogalacturonan lyase	56.382	6	6	13	0.104	FTATSAQTGAATLR	106	6	2	698.367	2	424	437
AN7135	rhamnogalacturonan lyase	56.382	6	6	13	0.104	IGEWDGQPTGFR	28.8	0.229	2	681.825	2	365	376
AN7135	rhamnogalacturonan lyase	56.382	6	6	13	0.104	NISGSVK	32.9	-0.398	2	704.394	1	351	357
AN7135	rhamnogalacturonan lyase	56.382	6	6	13	0.104	NISGSVK	37.6	0.538	2	704.395	1	351	357
AN7135	rhamnogalacturonan lyase	56.382	6	6	13	0.104	SVNNPVTIK	28.5	1.34	2	486.281	2	415	423
AN7135	rhamnogalacturonan lyase	56.382	6	6	13	0.104	SVNNPVTIK	44.6	1.19	2	486.28	2	415	423
AN7135	rhamnogalacturonan lyase	56.382	6	6	13	0.104	SVNNPVTIK	39.2	1.68	2	486.28	2	415	423
AN7135	rhamnogalacturonan lyase	56.382	6	6	13	0.104	TGTTIFK	29.9	0.678	2	384.219	2	358	364
AN7135	rhamnogalacturonan lyase	56.382	6	6	13	0.104	TGTTIFK	37	0.301	2	384.22	2	358	364
AN7135	rhamnogalacturonan lyase	56.382	6	6	13	0.104	TGTTIFK	39.5	0.509	2	384.219	2	358	364
AN11233	unknown protein	74.0338	2	2	4	0.0266	AmQEGVAQR	26.5	0	2	503.243	2	422	430
AN11233	unknown protein	74.0338	2	2	4	0.0266	AmQEGVAQR	39.7	2.44	2	503.243	2	422	430
AN11233	unknown protein	74.0338	2	2	4	0.0266	IISIATPGK	28.3	0	2	450.281	2	169	177
AN11233	unknown protein	74.0338	2	2	4	0.0266	IISIATPGK	28.4	0	2	450.281	2	169	177
AN3211	NPP1 domain protein, putative	26.0317	3	5	13	0.146	DEPSTGLGHR	36.5	0.155	2	1068.51	1	125	134
AN3211	NPP1 domain protein, putative	26.0317	3	5	13	0.146	DEPSTGLGHR	29.9	1.62	2	534.758	2	125	134
AN3211	NPP1 domain protein, putative	26.0317	3	5	13	0.146	DEPSTGLGHR	33.5	2.34	2	534.757	2	125	134
AN3211	NPP1 domain protein, putative	26.0317	3	5	13	0.146	DEPSTGLGHR	37.8	1.7	2	534.756	2	125	134
AN3211	NPP1 domain protein, putative	26.0317	3	5	13	0.146	DEPSTGLGHR	43.7	1.72	2	534.758	2	125	134
AN3211	NPP1 domain protein, putative	26.0317	3	5	13	0.146	DSTFSANLGEATY	48.9	5.17	2	688.307	2	235	247
AN3211	NPP1 domain protein, putative	26.0317	3	5	13	0.146	DSTFSANLGEATY	46.5	6	2	688.304	2	235	247
AN3211	NPP1 domain protein, putative	26.0317	3	5	13	0.146	IGDmYLAYKPYLK	37.7	0.824	2	530.947	3	48	60
AN3211	NPP1 domain protein, putative	26.0317	3	5	13	0.146	IGDmYLAYKPYLK	32.6	1.16	2	530.947	3	48	60
AN3211	NPP1 domain protein, putative	26.0317	3	5	13	0.146	IGDmYLAYKPYLK	39.7	2.3	2	530.947	3	48	60
AN3211	NPP1 domain protein, putative	26.0317	3	5	13	0.146	IGDmYLAYKPYLK	53.8	1.82	2	795.915	2	48	60
AN3211	NPP1 domain protein, putative	26.0317	3	5	13	0.146	IGDmYLAYKPYLK	56.8	2.51	2	795.917	2	48	60
AN3211	NPP1 domain protein, putative	26.0317	3	5	13	0.146	IGDmYLAYKPYLK	50.5	1.3	2	530.947	3	48	60
AN8401	beta-1,4-xylosidase	82.2012	19	26	60	0.262	AFGPYDAATLAR	74.5	3.22	2	626.819	2	628	639
AN8401	beta-1,4-xylosidase	82.2012	19	26	60	0.262	AFGPYDAATLAR	90.3	2.72	2	626.819	2	628	639
AN8401	beta-1,4-xylosidase	82.2012	19	26	60	0.262	ASLIKPGETR	25.4	0.208	2	357.877	3	692	701
AN8401	beta-1,4-xylosidase	82.2012	19	26	60	0.262	ASLIKPGETR	29.9	0.244	2	536.311	2	692	701
AN8401	beta-1,4-xylosidase	82.2012	19	26	60	0.262	ASLIKPGETR	40.2	0.585	2	536.312	2	692	701
AN8401	beta-1,4-xylosidase	82.2012	19	26	60	0.262	ASLIKPGETR	50.6	0.745	2	536.311	2	692	701
AN8401	beta-1,4-xylosidase	82.2012	19	26	60	0.262	ASLIKPGETR	52	1.72	2	536.313	2	692	701
AN8401	beta-1,4-xylosidase	82.2012	19	26	60	0.262	EFVGGLQGDDPEKPK	32	0.42	2	539.272	3	182	196
AN8401	beta-1,4-xylosidase	82.2012	19	26	60	0.262	EFVGGLQGDDPEKPK	88.1	4.37	2	808.405	2	182	196
AN8401	beta-1,4-xylosidase	82.2012	19	26	60	0.262	FEFDAK	22.8	0.208	2	378.682	2	218	223
AN8401	beta-1,4-xylosidase	82.2012	19	26	60	0.262	FEFDAK	26.6	0.585	2	378.682	2	218	223
AN8401	beta-1,4-xylosidase	82.2012	19	26	60	0.262	FEFDAK	25.5	-0.23	2	756.357	1	218	223
AN8401	beta-1,4-xylosidase	82.2012	19	26	60	0.262	FPLSGNDSD	48.4	2.17	2	951.408	1	755	763
AN8401	beta-1,4-xylosidase	82.2012	19	26	60	0.262	GDVQVLEK	25.3	-0.114	2	887.487	1	747	754
AN8401	beta-1,4-xylosidase	82.2012	19	26	60	0.262	GDVQVLEK	31.7	0.174	2	444.246	2	747	754
AN8401	beta-1,4-xylosidase	82.2012	19	26	60	0.262	HIPTmIEAAER	72.4	3.22	2	642.326	2	434	444
AN8401	beta-1,4-xylosidase	82.2012	19	26	60	0.262	HIPTmIEAAER	84.4	3.47	2	642.324	2	434	444
AN8401	beta-1,4-xylosidase	82.2012	19	26	60	0.262	HLAAYDLEEWGGVSR	36.2	1.92	2	568.279	3	203	217
AN8401	beta-1,4-xylosidase	82.2012	19	26	60	0.262	HLAAYDLEEWGGVSR	47.1	1.82	2	568.278	3	203	217
AN8401	beta-1,4-xylosidase	82.2012	19	26	60	0.262	HLAAYDLEEWGGVSR	48.7	2.29	2	568.278	3	203	217
AN8401	beta-1,4-xylosidase	82.2012	19	26	60	0.262	KAFGPYDAATLAR	69.9	3.19	2	690.869	2	627	639
AN8401	beta-1,4-xylosidase	82.2012	19	26	60	0.262	KAFGPYDAATLAR	71.2	3.42	2	690.87	2	627	639
AN8401	beta-1,4-xylosidase	82.2012	19	26	60	0.262	KAFGPYDAATLAR	76.2	4.64	2	690.869	2	627	639
AN8401	beta-1,4-xylosidase	82.2012	19	26	60	0.262	KAFGPYDAATLAR	93.3	5.29	2	690.868	2	627	639
AN8401	beta-1,4-xylosidase	82.2012	19	26	60	0.262	LPITQYPK	25	-0.23	2	959.559	1	570	577
AN8401	beta-1,4-xylosidase	82.2012	19	26	60	0.262	LPITQYPK	28.1	1.12	2	480.283	2	570	577
AN8401	beta-1,4-xylosidase	82.2012	19	26	60	0.262	LPITQYPK	20.9	1.39	2	480.281	2	570	577
AN8401	beta-1,4-xylosidase	82.2012	19	26	60	0.262	LPITQYPK	35.6	0.538	2	480.282	2	570	577
AN8401	beta-1,4-xylosidase	82.2012	19	26	60	0.262	LPITQYPK	29.9	2.1	2	480.283	2	570	577
AN8401	beta-1,4-xylosidase	82.2012	19	26	60	0.262	LPITQYPK	37.8	1.31	2	480.282	2	570	577
AN8401	beta-1,4-xylosidase	82.2012	19	26	60	0.262	LPITQYPK	41.3	2.47	2	480.281	2	570	577
AN8401	beta-1,4-xylosidase	82.2012	19	26	60	0.262	LPITQYPK	44.1	2.39	2	480.282	2	570	577
AN8401	beta-1,4-xylosidase	82.2012	19	26	60	0.262	LPITQYPK	48.3	1.37	2	480.282	2	570	577
AN8401	beta-1,4-xylosidase	82.2012	19	26	60	0.262	LYTSLVQLGYFDPAEGQPLR	96.3	9.57	2	1134.09	2	350	369
AN8401	beta-1,4-xylosidase	82.2012	19	26	60	0.262	NIDWTLPLK	51.9	0.699	2	550.312	2	398	406
AN8401	beta-1,4-xylosidase	82.2012	19	26	60	0.262	NIDWTLPLK	59.7	0.26	2	550.311	2	398	406
AN8401	beta-1,4-xylosidase	82.2012	19	26	60	0.262	RVAEIISTEAR	54.4	3.85	2	622.852	2	127	137
AN8401	beta-1,4-xylosidase	82.2012	19	26	60	0.262	SLGWDDVATSEAEELAK	94.2	5.66	2	910.934	2	370	386
AN8401	beta-1,4-xylosidase	82.2012	19	26	60	0.262	SLGWDDVATSEAEELAK	96.5	4.59	2	910.933	2	370	386
AN8401	beta-1,4-xylosidase	82.2012	19	26	60	0.262	SLVSALTLEEK	74.2	3.09	2	595.337	2	51	61
AN8401	beta-1,4-xylosidase	82.2012	19	26	60	0.262	SLVSALTLEEK	76.2	2.34	2	595.338	2	51	61
AN8401	beta-1,4-xylosidase	82.2012	19	26	60	0.262	SLVSALTLEEK	76.3	2.74	2	595.338	2	51	61
AN8401	beta-1,4-xylosidase	82.2012	19	26	60	0.262	SLVSALTLEEK	79.2	3.37	2	595.338	2	51	61
AN8401	beta-1,4-xylosidase	82.2012	19	26	60	0.262	SLVSALTLEEK	79.9	2.92	2	595.337	2	51	61
AN8401	beta-1,4-xylosidase	82.2012	19	26	60	0.262	SYVDEVPmTDmNLQPGTDNPGR	23.1	1.74	2	823.365	3	578	599
AN8401	beta-1,4-xylosidase	82.2012	19	26	60	0.262	SYVDEVPmTDmNLQPGTDNPGR	32.8	2.52	2	823.364	3	578	599
AN8401	beta-1,4-xylosidase	82.2012	19	26	60	0.262	SYVDEVPmTDmNLQPGTDNPGR	68.6	6.51	2	1234.54	2	578	599
AN8401	beta-1,4-xylosidase	82.2012	19	26	60	0.262	SYVDEVPmTDmNLQPGTDNPGR	76.4	6.57	2	1234.54	2	578	599
AN8401	beta-1,4-xylosidase	82.2012	19	26	60	0.262	TLVGYSR	25.8	0.155	2	398.223	2	685	691
AN8401	beta-1,4-xylosidase	82.2012	19	26	60	0.262	TLVGYSR	29.2	0.155	2	398.221	2	685	691
AN8401	beta-1,4-xylosidase	82.2012	19	26	60	0.262	TLVGYSR	31.3	0.886	2	398.222	2	685	691
AN8401	beta-1,4-xylosidase	82.2012	19	26	60	0.262	VAEIISTEAR	65	3.62	2	544.802	2	128	137
AN8401	beta-1,4-xylosidase	82.2012	19	26	60	0.262	VAEIISTEAR	74.4	2.85	2	544.802	2	128	137
AN8401	beta-1,4-xylosidase	82.2012	19	26	60	0.262	VAEIISTEAR	77.4	2.8	2	544.802	2	128	137
AN8401	beta-1,4-xylosidase	82.2012	19	26	60	0.262	VAEIISTEAR	90	2.82	2	544.802	2	128	137
AN8401	beta-1,4-xylosidase	82.2012	19	26	60	0.262	YLLQTVLR	25	0.31	2	503.31	2	266	273
AN8401	beta-1,4-xylosidase	82.2012	19	26	60	0.262	YLLQTVLR	32.2	-0.0414	2	503.309	2	266	273
AN8401	beta-1,4-xylosidase	82.2012	19	26	60	0.262	YLLQTVLR	23.9	0.638	2	1005.61	1	266	273
AN8401	beta-1,4-xylosidase	82.2012	19	26	60	0.262	YLLQTVLR	43.9	0.387	2	503.309	2	266	273
AN8401	beta-1,4-xylosidase	82.2012	19	26	60	0.262	YLLQTVLR	45.8	0.509	2	503.31	2	266	273
AN5176	cellobiohydrolase (reducing end)	47.6374	8	11	63	0.197	FGPIGSTF	22.3	0.444	2	825.417	1	439	446
AN5176	cellobiohydrolase (reducing end)	47.6374	8	11	63	0.197	FGPIGSTF	23.8	0.215	2	825.418	1	439	446
AN5176	cellobiohydrolase (reducing end)	47.6374	8	11	63	0.197	FGPIGSTF	26	0	2	825.417	1	439	446
AN5176	cellobiohydrolase (reducing end)	47.6374	8	11	63	0.197	FGPIGSTF	30.1	0.268	2	825.413	1	439	446
AN5176	cellobiohydrolase (reducing end)	47.6374	8	11	63	0.197	FGPIGSTF	26.4	0.921	2	825.416	1	439	446
AN5176	cellobiohydrolase (reducing end)	47.6374	8	11	63	0.197	FGPIGSTF	26.7	0.921	2	825.418	1	439	446
AN5176	cellobiohydrolase (reducing end)	47.6374	8	11	63	0.197	FGPIGSTF	32.2	0.796	2	825.418	1	439	446
AN5176	cellobiohydrolase (reducing end)	47.6374	8	11	63	0.197	FGPIGSTF	34.1	1.51	2	825.417	1	439	446
AN5176	cellobiohydrolase (reducing end)	47.6374	8	11	63	0.197	FVTGSNVGSR	24.7	1.12	2	512.265	2	112	121
AN5176	cellobiohydrolase (reducing end)	47.6374	8	11	63	0.197	FVTGSNVGSR	24.8	1.05	2	512.263	2	112	121
AN5176	cellobiohydrolase (reducing end)	47.6374	8	11	63	0.197	FVTGSNVGSR	29.1	0.0757	2	512.265	2	112	121
AN5176	cellobiohydrolase (reducing end)	47.6374	8	11	63	0.197	FVTGSNVGSR	15.8	1.1	2	1023.52	1	112	121
AN5176	cellobiohydrolase (reducing end)	47.6374	8	11	63	0.197	FVTGSNVGSR	16.4	0.638	2	1023.52	1	112	121
AN5176	cellobiohydrolase (reducing end)	47.6374	8	11	63	0.197	FVTGSNVGSR	32.7	0.469	2	512.264	2	112	121
AN5176	cellobiohydrolase (reducing end)	47.6374	8	11	63	0.197	FVTGSNVGSR	19.2	1.21	2	1023.52	1	112	121
AN5176	cellobiohydrolase (reducing end)	47.6374	8	11	63	0.197	FVTGSNVGSR	34.5	0.721	2	512.265	2	112	121
AN5176	cellobiohydrolase (reducing end)	47.6374	8	11	63	0.197	FVTGSNVGSR	20	0.745	2	1023.53	1	112	121
AN5176	cellobiohydrolase (reducing end)	47.6374	8	11	63	0.197	FVTGSNVGSR	26.9	1.31	2	1023.52	1	112	121
AN5176	cellobiohydrolase (reducing end)	47.6374	8	11	63	0.197	FVTGSNVGSR	30.4	1.85	2	512.266	2	112	121
AN5176	cellobiohydrolase (reducing end)	47.6374	8	11	63	0.197	FVTGSNVGSR	30.1	1.34	2	1023.52	1	112	121
AN5176	cellobiohydrolase (reducing end)	47.6374	8	11	63	0.197	FVTGSNVGSR	31.4	1.24	2	1023.52	1	112	121
AN5176	cellobiohydrolase (reducing end)	47.6374	8	11	63	0.197	FVTGSNVGSR	32.5	1.18	2	1023.52	1	112	121
AN5176	cellobiohydrolase (reducing end)	47.6374	8	11	63	0.197	FVTGSNVGSR	34.8	1.22	2	512.265	2	112	121
AN5176	cellobiohydrolase (reducing end)	47.6374	8	11	63	0.197	FVTGSNVGSR	38.8	2.57	2	512.264	2	112	121
AN5176	cellobiohydrolase (reducing end)	47.6374	8	11	63	0.197	FVTGSNVGSR	49.2	2.28	2	512.265	2	112	121
AN5176	cellobiohydrolase (reducing end)	47.6374	8	11	63	0.197	FVTGSNVGSR	53.7	1.7	2	512.265	2	112	121
AN5176	cellobiohydrolase (reducing end)	47.6374	8	11	63	0.197	FVTGSNVGSR	55.1	1.85	2	512.264	2	112	121
AN5176	cellobiohydrolase (reducing end)	47.6374	8	11	63	0.197	FVTGSNVGSR	55.2	1.36	2	512.266	2	112	121
AN5176	cellobiohydrolase (reducing end)	47.6374	8	11	63	0.197	FVTGSNVGSR	60.4	2.15	2	512.266	2	112	121
AN5176	cellobiohydrolase (reducing end)	47.6374	8	11	63	0.197	FVTGSNVGSR	65.3	1.6	2	512.266	2	112	121
AN5176	cellobiohydrolase (reducing end)	47.6374	8	11	63	0.197	FVTGSNVGSR	65.6	1.92	2	512.265	2	112	121
AN5176	cellobiohydrolase (reducing end)	47.6374	8	11	63	0.197	FVTGSNVGSR	73.7	2.55	2	512.265	2	112	121
AN5176	cellobiohydrolase (reducing end)	47.6374	8	11	63	0.197	FVTGSNVGSR	73.8	1.54	2	512.264	2	112	121
AN5176	cellobiohydrolase (reducing end)	47.6374	8	11	63	0.197	FVTGSNVGSR	75.1	2.28	2	512.265	2	112	121
AN5176	cellobiohydrolase (reducing end)	47.6374	8	11	63	0.197	FVTGSNVGSR	78.9	2.05	2	512.266	2	112	121
AN5176	cellobiohydrolase (reducing end)	47.6374	8	11	63	0.197	FVTGSNVGSR	79.3	2.52	2	512.265	2	112	121
AN5176	cellobiohydrolase (reducing end)	47.6374	8	11	63	0.197	FVTGSNVGSR	85.8	2.2	2	512.266	2	112	121
AN5176	cellobiohydrolase (reducing end)	47.6374	8	11	63	0.197	IADGGSLSEIK	0	2.82	2	545.293	2	307	317
AN5176	cellobiohydrolase (reducing end)	47.6374	8	11	63	0.197	IADGGSLSEIK	0	3.77	2	545.291	2	307	317
AN5176	cellobiohydrolase (reducing end)	47.6374	8	11	63	0.197	PGAIIDTSSK	0	2.7	2	494.769	2	290	299
AN5176	cellobiohydrolase (reducing end)	47.6374	8	11	63	0.197	qQAGTAQEEVHPSLTWQR	0	2.2	2	683.665	3	18	35
AN5176	cellobiohydrolase (reducing end)	47.6374	8	11	63	0.197	qQAGTAQEEVHPSLTWQR	0	3.3	2	683.664	3	18	35
AN5176	cellobiohydrolase (reducing end)	47.6374	8	11	63	0.197	qQAGTAQEEVHPSLTWQR	0	3.44	2	683.666	3	18	35
AN5176	cellobiohydrolase (reducing end)	47.6374	8	11	63	0.197	qQAGTAQEEVHPSLTWQR	0	3.47	2	683.665	3	18	35
AN5176	cellobiohydrolase (reducing end)	47.6374	8	11	63	0.197	qQAGTAQEEVHPSLTWQR	0	3.92	2	683.666	3	18	35
AN5176	cellobiohydrolase (reducing end)	47.6374	8	11	63	0.197	qQAGTAQEEVHPSLTWQR	0	5.1	2	1025	2	18	35
AN5176	cellobiohydrolase (reducing end)	47.6374	8	11	63	0.197	qQAGTAQEEVHPSLTWQR	0	5.42	2	1025	2	18	35
AN5176	cellobiohydrolase (reducing end)	47.6374	8	11	63	0.197	qQAGTAQEEVHPSLTWQR	0	5.57	2	1024.99	2	18	35
AN5176	cellobiohydrolase (reducing end)	47.6374	8	11	63	0.197	qQAGTAQEEVHPSLTWQR	0	5.66	2	1025	2	18	35
AN5176	cellobiohydrolase (reducing end)	47.6374	8	11	63	0.197	qQAGTAQEEVHPSLTWQR	0	5.92	2	1025	2	18	35
AN5176	cellobiohydrolase (reducing end)	47.6374	8	11	63	0.197	qQAGTAQEEVHPSLTWQR	0	5.96	2	1025	2	18	35
AN5176	cellobiohydrolase (reducing end)	47.6374	8	11	63	0.197	qQAGTAQEEVHPSLTWQR	0	6.01	2	1025	2	18	35
AN5176	cellobiohydrolase (reducing end)	47.6374	8	11	63	0.197	qQAGTAQEEVHPSLTWQR	0	7.4	2	1025	2	18	35
AN5176	cellobiohydrolase (reducing end)	47.6374	8	11	63	0.197	WTHSVDGYTN	0	2.92	2	590.257	2	57	66
AN5176	cellobiohydrolase (reducing end)	47.6374	8	11	63	0.197	WTHSVDGYTN	0	4	2	590.258	2	57	66
AN5176	cellobiohydrolase (reducing end)	47.6374	8	11	63	0.197	YEGNTAGAK	24.1	0.77	2	455.718	2	172	180
AN5176	cellobiohydrolase (reducing end)	47.6374	8	11	63	0.197	YEGNTAGAK	36.5	0.523	2	455.717	2	172	180
AN5176	cellobiohydrolase (reducing end)	47.6374	8	11	63	0.197	YEGNTAGAK	23.9	1.96	2	910.43	1	172	180
AN5176	cellobiohydrolase (reducing end)	47.6374	8	11	63	0.197	YEGNTAGAK	31.3	1.49	2	910.43	1	172	180
AN5176	cellobiohydrolase (reducing end)	47.6374	8	11	63	0.197	YEGNTAGAK	49.7	2.24	2	455.716	2	172	180
AN5176	cellobiohydrolase (reducing end)	47.6374	8	11	63	0.197	YGTGYcDSQcPR	80.2	4.07	2	732.29	2	181	192
AN5176	cellobiohydrolase (reducing end)	47.6374	8	11	63	0.197	YGTGYcDSQcPR	80.5	4.08	2	732.29	2	181	192
AN5176	cellobiohydrolase (reducing end)	47.6374	8	11	63	0.197	YGTGYcDSQcPR	83.9	4.25	2	732.29	2	181	192
AN2387	conserved hypothetical protein	54.2944	12	20	52	0.249	AGGNPLGLDASK	47.8	4.25	2	1099.58	1	397	408
AN2387	conserved hypothetical protein	54.2944	12	20	52	0.249	AGGNPLGLDASK	72.9	4.55	2	550.291	2	397	408
AN2387	conserved hypothetical protein	54.2944	12	20	52	0.249	AGGNPLGLDASK	80.5	4.28	2	550.293	2	397	408
AN2387	conserved hypothetical protein	54.2944	12	20	52	0.249	AGGNPLGLDASK	80.9	4.92	2	550.29	2	397	408
AN2387	conserved hypothetical protein	54.2944	12	20	52	0.249	AGGNPLGLDASK	88.3	4.57	2	550.292	2	397	408
AN2387	conserved hypothetical protein	54.2944	12	20	52	0.249	AGGNPLGLDASK	88.7	4.47	2	550.291	2	397	408
AN2387	conserved hypothetical protein	54.2944	12	20	52	0.249	AGGNPLGLDASK	94.2	4.14	2	550.29	2	397	408
AN2387	conserved hypothetical protein	54.2944	12	20	52	0.249	DIPNSLFER	26.5	0	2	545.782	2	36	44
AN2387	conserved hypothetical protein	54.2944	12	20	52	0.249	DIPNSLFER	27.5	-0.279	2	1090.55	1	36	44
AN2387	conserved hypothetical protein	54.2944	12	20	52	0.249	DIPNSLFER	31.1	0.0809	2	545.779	2	36	44
AN2387	conserved hypothetical protein	54.2944	12	20	52	0.249	DIPNSLFER	34.3	-0.531	2	1090.55	1	36	44
AN2387	conserved hypothetical protein	54.2944	12	20	52	0.249	DIPNSLFER	37.6	1	2	545.781	2	36	44
AN2387	conserved hypothetical protein	54.2944	12	20	52	0.249	DIPNSLFER	40.5	1.35	2	545.78	2	36	44
AN2387	conserved hypothetical protein	54.2944	12	20	52	0.249	DIPNSLFER	48	1.74	2	545.781	2	36	44
AN2387	conserved hypothetical protein	54.2944	12	20	52	0.249	FDVETIK	24.3	0.538	2	426.23	2	225	231
AN2387	conserved hypothetical protein	54.2944	12	20	52	0.249	FDVETIK	21.2	-0.146	2	851.454	1	225	231
AN2387	conserved hypothetical protein	54.2944	12	20	52	0.249	FDVETIK	25.7	-0.146	2	851.455	1	225	231
AN2387	conserved hypothetical protein	54.2944	12	20	52	0.249	FDVETIK	35.8	0.481	2	426.229	2	225	231
AN2387	conserved hypothetical protein	54.2944	12	20	52	0.249	FDVETIK	29.7	1.09	2	851.453	1	225	231
AN2387	conserved hypothetical protein	54.2944	12	20	52	0.249	GGSSNFGLVTR	41.1	0.357	2	1094.56	1	214	224
AN2387	conserved hypothetical protein	54.2944	12	20	52	0.249	GGSSNFGLVTR	49.7	0.481	2	547.783	2	214	224
AN2387	conserved hypothetical protein	54.2944	12	20	52	0.249	GGSSNFGLVTR	68.2	0.481	2	547.783	2	214	224
AN2387	conserved hypothetical protein	54.2944	12	20	52	0.249	GGSSNFGLVTR	69.9	1.41	2	547.784	2	214	224
AN2387	conserved hypothetical protein	54.2944	12	20	52	0.249	GSNNIDGGVLIVmSK	83.5	6.37	2	760.394	2	103	117
AN2387	conserved hypothetical protein	54.2944	12	20	52	0.249	GSNNIDGGVLIVmSK	118	7.13	2	760.394	2	103	117
AN2387	conserved hypothetical protein	54.2944	12	20	52	0.249	LNTLELNEDQSILHLGPSHR	46.9	0.77	2	572.301	4	118	137
AN2387	conserved hypothetical protein	54.2944	12	20	52	0.249	LNTLELNEDQSILHLGPSHR	66.5	0.301	2	572.3	4	118	137
AN2387	conserved hypothetical protein	54.2944	12	20	52	0.249	LNTLELNEDQSILHLGPSHR	36.7	0.569	2	762.734	3	118	137
AN2387	conserved hypothetical protein	54.2944	12	20	52	0.249	LNTLELNEDQSILHLGPSHR	67.1	1.8	2	762.733	3	118	137
AN2387	conserved hypothetical protein	54.2944	12	20	52	0.249	LPELYAK	23.7	0.602	2	417.242	2	364	370
AN2387	conserved hypothetical protein	54.2944	12	20	52	0.249	LPELYAK	23.2	-0.0792	2	833.48	1	364	370
AN2387	conserved hypothetical protein	54.2944	12	20	52	0.249	LPELYAK	24.3	-0.415	2	833.478	1	364	370
AN2387	conserved hypothetical protein	54.2944	12	20	52	0.249	LPELYAK	27	-0.146	2	833.477	1	364	370
AN2387	conserved hypothetical protein	54.2944	12	20	52	0.249	LPELYAK	28.4	-0.279	2	833.479	1	364	370
AN2387	conserved hypothetical protein	54.2944	12	20	52	0.249	LPELYAK	29.2	0.187	2	833.479	1	364	370
AN2387	conserved hypothetical protein	54.2944	12	20	52	0.249	LPELYAK	29.7	-0.362	2	833.481	1	364	370
AN2387	conserved hypothetical protein	54.2944	12	20	52	0.249	LPELYAK	38.2	1.12	2	417.242	2	364	370
AN2387	conserved hypothetical protein	54.2944	12	20	52	0.249	LPELYAK	40.9	1.28	2	417.243	2	364	370
AN2387	conserved hypothetical protein	54.2944	12	20	52	0.249	LWLDASAK	27.7	0.119	2	452.25	2	389	396
AN2387	conserved hypothetical protein	54.2944	12	20	52	0.249	RTNTQFAVR	42	2	2	546.799	2	86	94
AN2387	conserved hypothetical protein	54.2944	12	20	52	0.249	RTNTQFAVR	42.9	1.25	2	546.799	2	86	94
AN2387	conserved hypothetical protein	54.2944	12	20	52	0.249	TNTQFAVR	23.7	0.456	2	936.493	1	87	94
AN2387	conserved hypothetical protein	54.2944	12	20	52	0.249	TNTQFAVR	28	-0.114	2	468.749	2	87	94
AN2387	conserved hypothetical protein	54.2944	12	20	52	0.249	TNTQFAVR	21.5	1.89	2	936.493	1	87	94
AN2387	conserved hypothetical protein	54.2944	12	20	52	0.249	TNTQFAVR	46.4	0.252	2	468.748	2	87	94
AN2387	conserved hypothetical protein	54.2944	12	20	52	0.249	TNTQFAVR	54.6	0.921	2	468.749	2	87	94
AN2387	conserved hypothetical protein	54.2944	12	20	52	0.249	TNTQFAVR	58.3	0.62	2	468.749	2	87	94
AN2387	conserved hypothetical protein	54.2944	12	20	52	0.249	TSYPDLFWALK	49.1	2.57	2	670.85	2	203	213
AN2387	conserved hypothetical protein	54.2944	12	20	52	0.249	TSYPDLFWALK	57	2.28	2	670.848	2	203	213
AN2387	conserved hypothetical protein	54.2944	12	20	52	0.249	YDPHAVFQSLmPGGFK	38.7	2.54	2	603.96	3	483	498
AN2387	conserved hypothetical protein	54.2944	12	20	52	0.249	YDPHAVFQSLmPGGFK	47.1	2.54	2	603.96	3	483	498
AN2387	conserved hypothetical protein	54.2944	12	20	52	0.249	YDPHAVFQSLmPGGFK	73.6	3.72	2	905.435	2	483	498
AN0843	hypothetical protein similar to ribosomal protein S5	23.911	2	2	3	0.0837	DALAEmGTVK	21.4	1.57	2	525.759	2	22	31
AN0843	hypothetical protein similar to ribosomal protein S5	23.911	2	2	3	0.0837	IGSAGTVR	38.2	0	2	380.72	2	139	146
AN0843	hypothetical protein similar to ribosomal protein S5	23.911	2	2	3	0.0837	IGSAGTVR	48.7	0	2	380.72	2	139	146
AN1320	conserved hypothetical protein	27.6863	4	4	10	0.122	FINALTEK	30.6	0	2	468.263	2	209	216
AN1320	conserved hypothetical protein	27.6863	4	4	10	0.122	FINALTEK	37.3	-0.114	2	468.264	2	209	216
AN1320	conserved hypothetical protein	27.6863	4	4	10	0.122	FINALTEK	41.3	0.456	2	468.265	2	209	216
AN1320	conserved hypothetical protein	27.6863	4	4	10	0.122	FINALTEK	55.3	0.523	2	468.263	2	209	216
AN1320	conserved hypothetical protein	27.6863	4	4	10	0.122	FLTYSI	20.4	-0.491	2	743.4	1	250	255
AN1320	conserved hypothetical protein	27.6863	4	4	10	0.122	FLTYSI	21.5	0.125	2	743.399	1	250	255
AN1320	conserved hypothetical protein	27.6863	4	4	10	0.122	MSAETR	43.1	0	2	347.664	2	177	182
AN1320	conserved hypothetical protein	27.6863	4	4	10	0.122	TNLLGDNPPEK	60.1	3.35	2	599.308	2	162	172
AN1320	conserved hypothetical protein	27.6863	4	4	10	0.122	TNLLGDNPPEK	62.2	2.52	2	599.309	2	162	172
AN1320	conserved hypothetical protein	27.6863	4	4	10	0.122	TNLLGDNPPEK	70.7	2.51	2	599.31	2	162	172
AN5944	conserved hypothetical protein	57.5321	9	12	29	0.185	AAAQPTWIYR	45.5	2.39	2	588.812	2	401	410
AN5944	conserved hypothetical protein	57.5321	9	12	29	0.185	AAAQPTWIYR	46.6	2.92	2	588.812	2	401	410
AN5944	conserved hypothetical protein	57.5321	9	12	29	0.185	AAAQPTWIYR	59.5	3.37	2	588.812	2	401	410
AN5944	conserved hypothetical protein	57.5321	9	12	29	0.185	ATPVDGPLAR	19.8	0.569	2	996.55	1	479	488
AN5944	conserved hypothetical protein	57.5321	9	12	29	0.185	ATPVDGPLAR	28.3	0.155	2	996.551	1	479	488
AN5944	conserved hypothetical protein	57.5321	9	12	29	0.185	FAAGQYPTSLPLIVGNSDR	47.6	4.66	2	669.35	3	311	329
AN5944	conserved hypothetical protein	57.5321	9	12	29	0.185	FAAGQYPTSLPLIVGNSDR	39.9	5.24	2	669.35	3	311	329
AN5944	conserved hypothetical protein	57.5321	9	12	29	0.185	FAAGQYPTSLPLIVGNSDR	95.5	6.29	2	1003.52	2	311	329
AN5944	conserved hypothetical protein	57.5321	9	12	29	0.185	FAAGQYPTSLPLIVGNSDR	121	7.96	2	1003.52	2	311	329
AN5944	conserved hypothetical protein	57.5321	9	12	29	0.185	FFcATDYLLDLR	65.1	4.64	2	767.377	2	389	400
AN5944	conserved hypothetical protein	57.5321	9	12	29	0.185	FFcATDYLLDLR	77.3	5.32	2	767.377	2	389	400
AN5944	conserved hypothetical protein	57.5321	9	12	29	0.185	FSSYADR	29.4	0.886	2	423.193	2	304	310
AN5944	conserved hypothetical protein	57.5321	9	12	29	0.185	FSSYADR	35	0.367	2	423.193	2	304	310
AN5944	conserved hypothetical protein	57.5321	9	12	29	0.185	FSSYADR	39.9	0.432	2	423.193	2	304	310
AN5944	conserved hypothetical protein	57.5321	9	12	29	0.185	FSSYADR	27.4	1	2	845.383	1	304	310
AN5944	conserved hypothetical protein	57.5321	9	12	29	0.185	LGVPGSEEAVVK	35.1	1.03	2	1184.65	1	489	500
AN5944	conserved hypothetical protein	57.5321	9	12	29	0.185	LGVPGSEEAVVK	35.2	1.57	2	592.831	2	489	500
AN5944	conserved hypothetical protein	57.5321	9	12	29	0.185	LGVPGSEEAVVK	36.8	1.37	2	592.83	2	489	500
AN5944	conserved hypothetical protein	57.5321	9	12	29	0.185	LGVPGSEEAVVK	38.2	2.41	2	592.83	2	489	500
AN5944	conserved hypothetical protein	57.5321	9	12	29	0.185	LGVPGSEEAVVK	52.2	2.08	2	592.83	2	489	500
AN5944	conserved hypothetical protein	57.5321	9	12	29	0.185	NPASGPGWER	34.8	2.77	2	535.754	2	469	478
AN5944	conserved hypothetical protein	57.5321	9	12	29	0.185	NPASGPGWER	37.8	1.29	2	535.754	2	469	478
AN5944	conserved hypothetical protein	57.5321	9	12	29	0.185	NPASGPGWER	47.8	3.62	2	535.755	2	469	478
AN5944	conserved hypothetical protein	57.5321	9	12	29	0.185	NPASGPGWER	50.8	3.82	2	535.755	2	469	478
AN5944	conserved hypothetical protein	57.5321	9	12	29	0.185	STTGEYNSR	41.6	1.48	2	507.728	2	501	509
AN5944	conserved hypothetical protein	57.5321	9	12	29	0.185	STTGEYNSR	44.2	2	2	507.729	2	501	509
AN5944	conserved hypothetical protein	57.5321	9	12	29	0.185	STTGEYNSR	61.1	2	2	507.728	2	501	509
AN5944	conserved hypothetical protein	57.5321	9	12	29	0.185	TPTIQLNQGK	0	2.28	2	550.311	2	24	33
AN5944	conserved hypothetical protein	57.5321	9	12	29	0.185	TPTIQLNQGK	0	2.68	2	550.309	2	24	33
AN9361	conserved hypothetical protein	62.7205	2	2	5	0.03	TGATVGSAIK	43.4	1.92	2	452.759	2	421	430
AN9361	conserved hypothetical protein	62.7205	2	2	5	0.03	TGATVGSAIK	72.1	3	2	452.758	2	421	430
AN9361	conserved hypothetical protein	62.7205	2	2	5	0.03	TGATVGSAIK	87.5	3.21	2	452.759	2	421	430
AN9361	conserved hypothetical protein	62.7205	2	2	5	0.03	YIFAWPSR	45.8	0.959	2	520.272	2	300	307
AN9361	conserved hypothetical protein	62.7205	2	2	5	0.03	YIFAWPSR	47.8	1	2	520.271	2	300	307
AN6743	hydrolase, CocE/NonD family, putative	88.2409	2	2	3	0.0214	MLYVLLPAK	33.9	1.24	2	524.318	2	763	771
AN6743	hydrolase, CocE/NonD family, putative	88.2409	2	2	3	0.0214	RGDVAVQR	42.8	0	2	450.754	2	733	740
AN6743	hydrolase, CocE/NonD family, putative	88.2409	2	2	3	0.0214	RGDVAVQR	38.8	2.21	2	450.754	2	733	740
AN0458	conserved-R hypothetical protein	57.2526	2	2	2	0.0157	ASTPEDGIR	34.7	0	2	473.231	2	0	0
AN0458	conserved-R hypothetical protein	57.2526	2	2	2	0.0157	RSMAGEER	31.2	0	2	468.217	2	449	456
AN2834	esterase, putative	26.7579	2	3	6	0.092	GAGGIPIFLTSLTR	57.7	2.66	2	701.908	2	127	140
AN2834	esterase, putative	26.7579	2	3	6	0.092	GAGGIPIFLTSLTR	66.4	2	2	701.907	2	127	140
AN2834	esterase, putative	26.7579	2	3	6	0.092	GAGGIPIFLTSLTR	80.7	4.66	2	701.907	2	127	140
AN2834	esterase, putative	26.7579	2	3	6	0.092	TESGLAAFK	41.6	0.796	2	462.245	2	107	115
AN2834	esterase, putative	26.7579	2	3	6	0.092	TESGLAAFK	31.5	1.57	2	923.487	1	107	115
AN2834	esterase, putative	26.7579	2	3	6	0.092	TESGLAAFK	36.9	1.07	2	923.485	1	107	115
AN3613	endo-1,4-beta-xylanase A precursor	24.0702	16	19	188	0.396	ATYDIYTATR	0	2.59	2	587.791	2	148	157
AN3613	endo-1,4-beta-xylanase A precursor	24.0702	16	19	188	0.396	GATYDIYTATR	0	2.62	2	616.302	2	147	157
AN3613	endo-1,4-beta-xylanase A precursor	24.0702	16	19	188	0.396	GATYDIYTATR	0	2.85	2	616.302	2	147	157
AN3613	endo-1,4-beta-xylanase A precursor	24.0702	16	19	188	0.396	GATYDIYTATR	0	3.17	2	616.302	2	147	157
AN3613	endo-1,4-beta-xylanase A precursor	24.0702	16	19	188	0.396	GTVYSDGATYDIY	0	3.44	2	712.815	2	141	153
AN3613	endo-1,4-beta-xylanase A precursor	24.0702	16	19	188	0.396	GTVYSDGATYDIY	0	5.09	2	712.817	2	141	153
AN3613	endo-1,4-beta-xylanase A precursor	24.0702	16	19	188	0.396	GTVYSDGATYDIYTATR	21	1.04	2	618.624	3	141	157
AN3613	endo-1,4-beta-xylanase A precursor	24.0702	16	19	188	0.396	GTVYSDGATYDIYTATR	29.6	0.886	2	618.622	3	141	157
AN3613	endo-1,4-beta-xylanase A precursor	24.0702	16	19	188	0.396	GTVYSDGATYDIYTATR	18	1.85	2	618.625	3	141	157
AN3613	endo-1,4-beta-xylanase A precursor	24.0702	16	19	188	0.396	GTVYSDGATYDIYTATR	32.1	0.796	2	618.623	3	141	157
AN3613	endo-1,4-beta-xylanase A precursor	24.0702	16	19	188	0.396	GTVYSDGATYDIYTATR	25.7	1.37	2	618.625	3	141	157
AN3613	endo-1,4-beta-xylanase A precursor	24.0702	16	19	188	0.396	GTVYSDGATYDIYTATR	38.8	0	2	618.624	3	141	157
AN3613	endo-1,4-beta-xylanase A precursor	24.0702	16	19	188	0.396	GTVYSDGATYDIYTATR	27.2	1.29	2	618.624	3	141	157
AN3613	endo-1,4-beta-xylanase A precursor	24.0702	16	19	188	0.396	GTVYSDGATYDIYTATR	27.1	2.27	2	618.624	3	141	157
AN3613	endo-1,4-beta-xylanase A precursor	24.0702	16	19	188	0.396	GTVYSDGATYDIYTATR	28.9	2.04	2	618.624	3	141	157
AN3613	endo-1,4-beta-xylanase A precursor	24.0702	16	19	188	0.396	GTVYSDGATYDIYTATR	27.5	2.82	2	618.624	3	141	157
AN3613	endo-1,4-beta-xylanase A precursor	24.0702	16	19	188	0.396	GTVYSDGATYDIYTATR	31.7	2.23	2	618.624	3	141	157
AN3613	endo-1,4-beta-xylanase A precursor	24.0702	16	19	188	0.396	GTVYSDGATYDIYTATR	43	0.678	2	618.625	3	141	157
AN3613	endo-1,4-beta-xylanase A precursor	24.0702	16	19	188	0.396	GTVYSDGATYDIYTATR	33.9	2.77	2	618.623	3	141	157
AN3613	endo-1,4-beta-xylanase A precursor	24.0702	16	19	188	0.396	GTVYSDGATYDIYTATR	34	2.36	2	618.625	3	141	157
AN3613	endo-1,4-beta-xylanase A precursor	24.0702	16	19	188	0.396	GTVYSDGATYDIYTATR	34.3	3.02	2	618.624	3	141	157
AN3613	endo-1,4-beta-xylanase A precursor	24.0702	16	19	188	0.396	GTVYSDGATYDIYTATR	36.2	1.92	2	618.625	3	141	157
AN3613	endo-1,4-beta-xylanase A precursor	24.0702	16	19	188	0.396	GTVYSDGATYDIYTATR	36.9	2.44	2	618.624	3	141	157
AN3613	endo-1,4-beta-xylanase A precursor	24.0702	16	19	188	0.396	GTVYSDGATYDIYTATR	33.9	3.6	2	618.623	3	141	157
AN3613	endo-1,4-beta-xylanase A precursor	24.0702	16	19	188	0.396	GTVYSDGATYDIYTATR	38	2.74	2	618.624	3	141	157
AN3613	endo-1,4-beta-xylanase A precursor	24.0702	16	19	188	0.396	GTVYSDGATYDIYTATR	38.1	1.43	2	618.624	3	141	157
AN3613	endo-1,4-beta-xylanase A precursor	24.0702	16	19	188	0.396	GTVYSDGATYDIYTATR	36.7	3.74	2	618.624	3	141	157
AN3613	endo-1,4-beta-xylanase A precursor	24.0702	16	19	188	0.396	GTVYSDGATYDIYTATR	0	6.52	2	927.934	2	141	157
AN3613	endo-1,4-beta-xylanase A precursor	24.0702	16	19	188	0.396	GTVYSDGATYDIYTATR	38.7	2.59	2	618.624	3	141	157
AN3613	endo-1,4-beta-xylanase A precursor	24.0702	16	19	188	0.396	GTVYSDGATYDIYTATR	39	2.19	2	618.627	3	141	157
AN3613	endo-1,4-beta-xylanase A precursor	24.0702	16	19	188	0.396	GTVYSDGATYDIYTATR	39.9	3.06	2	618.623	3	141	157
AN3613	endo-1,4-beta-xylanase A precursor	24.0702	16	19	188	0.396	GTVYSDGATYDIYTATR	40.1	3.74	2	618.621	3	141	157
AN3613	endo-1,4-beta-xylanase A precursor	24.0702	16	19	188	0.396	GTVYSDGATYDIYTATR	40.2	3.12	2	618.625	3	141	157
AN3613	endo-1,4-beta-xylanase A precursor	24.0702	16	19	188	0.396	GTVYSDGATYDIYTATR	40.5	2.77	2	618.624	3	141	157
AN3613	endo-1,4-beta-xylanase A precursor	24.0702	16	19	188	0.396	GTVYSDGATYDIYTATR	40.7	3.52	2	618.624	3	141	157
AN3613	endo-1,4-beta-xylanase A precursor	24.0702	16	19	188	0.396	GTVYSDGATYDIYTATR	40.8	3.28	2	618.627	3	141	157
AN3613	endo-1,4-beta-xylanase A precursor	24.0702	16	19	188	0.396	GTVYSDGATYDIYTATR	41	1.62	2	618.625	3	141	157
AN3613	endo-1,4-beta-xylanase A precursor	24.0702	16	19	188	0.396	GTVYSDGATYDIYTATR	41	1.59	2	618.625	3	141	157
AN3613	endo-1,4-beta-xylanase A precursor	24.0702	16	19	188	0.396	GTVYSDGATYDIYTATR	41.2	1.09	2	618.625	3	141	157
AN3613	endo-1,4-beta-xylanase A precursor	24.0702	16	19	188	0.396	GTVYSDGATYDIYTATR	41.5	3.47	2	618.625	3	141	157
AN3613	endo-1,4-beta-xylanase A precursor	24.0702	16	19	188	0.396	GTVYSDGATYDIYTATR	41.8	3	2	618.625	3	141	157
AN3613	endo-1,4-beta-xylanase A precursor	24.0702	16	19	188	0.396	GTVYSDGATYDIYTATR	42.2	2.09	2	618.624	3	141	157
AN3613	endo-1,4-beta-xylanase A precursor	24.0702	16	19	188	0.396	GTVYSDGATYDIYTATR	42.3	2.85	2	618.624	3	141	157
AN3613	endo-1,4-beta-xylanase A precursor	24.0702	16	19	188	0.396	GTVYSDGATYDIYTATR	40.5	4.36	2	618.624	3	141	157
AN3613	endo-1,4-beta-xylanase A precursor	24.0702	16	19	188	0.396	GTVYSDGATYDIYTATR	43.3	3.62	2	618.624	3	141	157
AN3613	endo-1,4-beta-xylanase A precursor	24.0702	16	19	188	0.396	GTVYSDGATYDIYTATR	43.7	3.31	2	618.625	3	141	157
AN3613	endo-1,4-beta-xylanase A precursor	24.0702	16	19	188	0.396	GTVYSDGATYDIYTATR	44.8	1.19	2	618.625	3	141	157
AN3613	endo-1,4-beta-xylanase A precursor	24.0702	16	19	188	0.396	GTVYSDGATYDIYTATR	45.6	1.66	2	618.625	3	141	157
AN3613	endo-1,4-beta-xylanase A precursor	24.0702	16	19	188	0.396	GTVYSDGATYDIYTATR	46	3.28	2	618.625	3	141	157
AN3613	endo-1,4-beta-xylanase A precursor	24.0702	16	19	188	0.396	GTVYSDGATYDIYTATR	46.1	3.09	2	618.624	3	141	157
AN3613	endo-1,4-beta-xylanase A precursor	24.0702	16	19	188	0.396	GTVYSDGATYDIYTATR	46.2	2.18	2	618.625	3	141	157
AN3613	endo-1,4-beta-xylanase A precursor	24.0702	16	19	188	0.396	GTVYSDGATYDIYTATR	46.2	4.14	2	618.625	3	141	157
AN3613	endo-1,4-beta-xylanase A precursor	24.0702	16	19	188	0.396	GTVYSDGATYDIYTATR	55.7	5.48	2	927.436	2	141	157
AN3613	endo-1,4-beta-xylanase A precursor	24.0702	16	19	188	0.396	GTVYSDGATYDIYTATR	46.6	2.55	2	618.624	3	141	157
AN3613	endo-1,4-beta-xylanase A precursor	24.0702	16	19	188	0.396	GTVYSDGATYDIYTATR	46.7	1.25	2	618.625	3	141	157
AN3613	endo-1,4-beta-xylanase A precursor	24.0702	16	19	188	0.396	GTVYSDGATYDIYTATR	46.7	4.62	2	618.624	3	141	157
AN3613	endo-1,4-beta-xylanase A precursor	24.0702	16	19	188	0.396	GTVYSDGATYDIYTATR	46.9	4.72	2	618.623	3	141	157
AN3613	endo-1,4-beta-xylanase A precursor	24.0702	16	19	188	0.396	GTVYSDGATYDIYTATR	47.1	3.77	2	618.624	3	141	157
AN3613	endo-1,4-beta-xylanase A precursor	24.0702	16	19	188	0.396	GTVYSDGATYDIYTATR	47.6	2.29	2	618.624	3	141	157
AN3613	endo-1,4-beta-xylanase A precursor	24.0702	16	19	188	0.396	GTVYSDGATYDIYTATR	47.9	4.43	2	618.624	3	141	157
AN3613	endo-1,4-beta-xylanase A precursor	24.0702	16	19	188	0.396	GTVYSDGATYDIYTATR	48.7	2.6	2	618.626	3	141	157
AN3613	endo-1,4-beta-xylanase A precursor	24.0702	16	19	188	0.396	GTVYSDGATYDIYTATR	50.1	5.36	2	618.624	3	141	157
AN3613	endo-1,4-beta-xylanase A precursor	24.0702	16	19	188	0.396	GTVYSDGATYDIYTATR	47.7	5.59	2	618.625	3	141	157
AN3613	endo-1,4-beta-xylanase A precursor	24.0702	16	19	188	0.396	GTVYSDGATYDIYTATR	51.7	2.72	2	618.623	3	141	157
AN3613	endo-1,4-beta-xylanase A precursor	24.0702	16	19	188	0.396	GTVYSDGATYDIYTATR	52.3	4.7	2	618.624	3	141	157
AN3613	endo-1,4-beta-xylanase A precursor	24.0702	16	19	188	0.396	GTVYSDGATYDIYTATR	52.5	2.59	2	618.623	3	141	157
AN3613	endo-1,4-beta-xylanase A precursor	24.0702	16	19	188	0.396	GTVYSDGATYDIYTATR	53.1	2.92	2	618.626	3	141	157
AN3613	endo-1,4-beta-xylanase A precursor	24.0702	16	19	188	0.396	GTVYSDGATYDIYTATR	53.9	2.09	2	618.624	3	141	157
AN3613	endo-1,4-beta-xylanase A precursor	24.0702	16	19	188	0.396	GTVYSDGATYDIYTATR	54.1	4.05	2	618.625	3	141	157
AN3613	endo-1,4-beta-xylanase A precursor	24.0702	16	19	188	0.396	GTVYSDGATYDIYTATR	55	1.96	2	618.624	3	141	157
AN3613	endo-1,4-beta-xylanase A precursor	24.0702	16	19	188	0.396	GTVYSDGATYDIYTATR	40	6.21	2	618.624	3	141	157
AN3613	endo-1,4-beta-xylanase A precursor	24.0702	16	19	188	0.396	GTVYSDGATYDIYTATR	67.5	5.6	2	927.433	2	141	157
AN3613	endo-1,4-beta-xylanase A precursor	24.0702	16	19	188	0.396	GTVYSDGATYDIYTATR	55.8	3.34	2	618.624	3	141	157
AN3613	endo-1,4-beta-xylanase A precursor	24.0702	16	19	188	0.396	GTVYSDGATYDIYTATR	57.7	3.52	2	618.623	3	141	157
AN3613	endo-1,4-beta-xylanase A precursor	24.0702	16	19	188	0.396	GTVYSDGATYDIYTATR	58.1	4.85	2	618.625	3	141	157
AN3613	endo-1,4-beta-xylanase A precursor	24.0702	16	19	188	0.396	GTVYSDGATYDIYTATR	73.9	7.51	2	927.435	2	141	157
AN3613	endo-1,4-beta-xylanase A precursor	24.0702	16	19	188	0.396	GTVYSDGATYDIYTATR	62.4	4.96	2	618.625	3	141	157
AN3613	endo-1,4-beta-xylanase A precursor	24.0702	16	19	188	0.396	GTVYSDGATYDIYTATR	82.2	6.55	2	927.435	2	141	157
AN3613	endo-1,4-beta-xylanase A precursor	24.0702	16	19	188	0.396	GTVYSDGATYDIYTATR	90.6	7.52	2	927.434	2	141	157
AN3613	endo-1,4-beta-xylanase A precursor	24.0702	16	19	188	0.396	GTVYSDGATYDIYTATR	90.8	7.12	2	927.435	2	141	157
AN3613	endo-1,4-beta-xylanase A precursor	24.0702	16	19	188	0.396	GTVYSDGATYDIYTATR	93.9	8.72	2	927.435	2	141	157
AN3613	endo-1,4-beta-xylanase A precursor	24.0702	16	19	188	0.396	GTVYSDGATYDIYTATR	94.9	8.31	2	927.434	2	141	157
AN3613	endo-1,4-beta-xylanase A precursor	24.0702	16	19	188	0.396	GTVYSDGATYDIYTATR	95.3	9.22	2	927.435	2	141	157
AN3613	endo-1,4-beta-xylanase A precursor	24.0702	16	19	188	0.396	GTVYSDGATYDIYTATR	96.8	8.72	2	927.435	2	141	157
AN3613	endo-1,4-beta-xylanase A precursor	24.0702	16	19	188	0.396	GTVYSDGATYDIYTATR	97.2	7.28	2	927.436	2	141	157
AN3613	endo-1,4-beta-xylanase A precursor	24.0702	16	19	188	0.396	GTVYSDGATYDIYTATR	97.5	8.36	2	927.434	2	141	157
AN3613	endo-1,4-beta-xylanase A precursor	24.0702	16	19	188	0.396	GTVYSDGATYDIYTATR	99.4	7.96	2	927.434	2	141	157
AN3613	endo-1,4-beta-xylanase A precursor	24.0702	16	19	188	0.396	GTVYSDGATYDIYTATR	100	8.42	2	927.436	2	141	157
AN3613	endo-1,4-beta-xylanase A precursor	24.0702	16	19	188	0.396	GTVYSDGATYDIYTATR	100	6.82	2	927.434	2	141	157
AN3613	endo-1,4-beta-xylanase A precursor	24.0702	16	19	188	0.396	GTVYSDGATYDIYTATR	100	8.8	2	927.434	2	141	157
AN3613	endo-1,4-beta-xylanase A precursor	24.0702	16	19	188	0.396	GTVYSDGATYDIYTATR	101	6.96	2	927.435	2	141	157
AN3613	endo-1,4-beta-xylanase A precursor	24.0702	16	19	188	0.396	GTVYSDGATYDIYTATR	101	7.68	2	927.435	2	141	157
AN3613	endo-1,4-beta-xylanase A precursor	24.0702	16	19	188	0.396	GTVYSDGATYDIYTATR	101	8.07	2	927.434	2	141	157
AN3613	endo-1,4-beta-xylanase A precursor	24.0702	16	19	188	0.396	GTVYSDGATYDIYTATR	101	8.42	2	927.434	2	141	157
AN3613	endo-1,4-beta-xylanase A precursor	24.0702	16	19	188	0.396	GTVYSDGATYDIYTATR	102	9.42	2	927.436	2	141	157
AN3613	endo-1,4-beta-xylanase A precursor	24.0702	16	19	188	0.396	GTVYSDGATYDIYTATR	102	7.6	2	927.433	2	141	157
AN3613	endo-1,4-beta-xylanase A precursor	24.0702	16	19	188	0.396	GTVYSDGATYDIYTATR	103	8.77	2	927.427	2	141	157
AN3613	endo-1,4-beta-xylanase A precursor	24.0702	16	19	188	0.396	GTVYSDGATYDIYTATR	103	7.82	2	927.434	2	141	157
AN3613	endo-1,4-beta-xylanase A precursor	24.0702	16	19	188	0.396	GTVYSDGATYDIYTATR	103	6.64	2	927.436	2	141	157
AN3613	endo-1,4-beta-xylanase A precursor	24.0702	16	19	188	0.396	GTVYSDGATYDIYTATR	104	7.68	2	927.434	2	141	157
AN3613	endo-1,4-beta-xylanase A precursor	24.0702	16	19	188	0.396	GTVYSDGATYDIYTATR	104	8.24	2	927.436	2	141	157
AN3613	endo-1,4-beta-xylanase A precursor	24.0702	16	19	188	0.396	GTVYSDGATYDIYTATR	105	7.09	2	927.43	2	141	157
AN3613	endo-1,4-beta-xylanase A precursor	24.0702	16	19	188	0.396	GTVYSDGATYDIYTATR	105	7.96	2	927.433	2	141	157
AN3613	endo-1,4-beta-xylanase A precursor	24.0702	16	19	188	0.396	GTVYSDGATYDIYTATR	105	7.11	2	927.435	2	141	157
AN3613	endo-1,4-beta-xylanase A precursor	24.0702	16	19	188	0.396	GTVYSDGATYDIYTATR	105	8.68	2	927.435	2	141	157
AN3613	endo-1,4-beta-xylanase A precursor	24.0702	16	19	188	0.396	GTVYSDGATYDIYTATR	105	7.52	2	927.435	2	141	157
AN3613	endo-1,4-beta-xylanase A precursor	24.0702	16	19	188	0.396	GTVYSDGATYDIYTATR	106	7.96	2	927.435	2	141	157
AN3613	endo-1,4-beta-xylanase A precursor	24.0702	16	19	188	0.396	GTVYSDGATYDIYTATR	106	7.6	2	927.433	2	141	157
AN3613	endo-1,4-beta-xylanase A precursor	24.0702	16	19	188	0.396	GTVYSDGATYDIYTATR	107	7.66	2	927.433	2	141	157
AN3613	endo-1,4-beta-xylanase A precursor	24.0702	16	19	188	0.396	GTVYSDGATYDIYTATR	107	7.96	2	927.433	2	141	157
AN3613	endo-1,4-beta-xylanase A precursor	24.0702	16	19	188	0.396	GTVYSDGATYDIYTATR	107	7.31	2	927.435	2	141	157
AN3613	endo-1,4-beta-xylanase A precursor	24.0702	16	19	188	0.396	GTVYSDGATYDIYTATR	109	7.96	2	927.434	2	141	157
AN3613	endo-1,4-beta-xylanase A precursor	24.0702	16	19	188	0.396	GTVYSDGATYDIYTATR	109	7.96	2	927.434	2	141	157
AN3613	endo-1,4-beta-xylanase A precursor	24.0702	16	19	188	0.396	GTVYSDGATYDIYTATR	109	8.17	2	927.437	2	141	157
AN3613	endo-1,4-beta-xylanase A precursor	24.0702	16	19	188	0.396	GTVYSDGATYDIYTATR	110	7.68	2	927.436	2	141	157
AN3613	endo-1,4-beta-xylanase A precursor	24.0702	16	19	188	0.396	GTVYSDGATYDIYTATR	110	8.02	2	927.433	2	141	157
AN3613	endo-1,4-beta-xylanase A precursor	24.0702	16	19	188	0.396	GTVYSDGATYDIYTATR	110	7.6	2	927.435	2	141	157
AN3613	endo-1,4-beta-xylanase A precursor	24.0702	16	19	188	0.396	GTVYSDGATYDIYTATR	112	7.24	2	927.435	2	141	157
AN3613	endo-1,4-beta-xylanase A precursor	24.0702	16	19	188	0.396	GTVYSDGATYDIYTATR	113	7.96	2	927.435	2	141	157
AN3613	endo-1,4-beta-xylanase A precursor	24.0702	16	19	188	0.396	GTVYSDGATYDIYTATR	114	7.85	2	927.435	2	141	157
AN3613	endo-1,4-beta-xylanase A precursor	24.0702	16	19	188	0.396	GTVYSDGATYDIYTATR	114	6.72	2	927.434	2	141	157
AN3613	endo-1,4-beta-xylanase A precursor	24.0702	16	19	188	0.396	GTVYSDGATYDIYTATR	114	6.51	2	927.436	2	141	157
AN3613	endo-1,4-beta-xylanase A precursor	24.0702	16	19	188	0.396	GTVYSDGATYDIYTATR	114	6.92	2	927.436	2	141	157
AN3613	endo-1,4-beta-xylanase A precursor	24.0702	16	19	188	0.396	GTVYSDGATYDIYTATR	115	7.82	2	927.435	2	141	157
AN3613	endo-1,4-beta-xylanase A precursor	24.0702	16	19	188	0.396	GTVYSDGATYDIYTATR	118	8.44	2	927.434	2	141	157
AN3613	endo-1,4-beta-xylanase A precursor	24.0702	16	19	188	0.396	GTVYSDGATYDIYTATR	121	7.72	2	927.436	2	141	157
AN3613	endo-1,4-beta-xylanase A precursor	24.0702	16	19	188	0.396	GTVYSDGATYDIYTATR	122	7.92	2	927.434	2	141	157
AN3613	endo-1,4-beta-xylanase A precursor	24.0702	16	19	188	0.396	GTVYSDGATYDIYTATR	123	9.39	2	927.435	2	141	157
AN3613	endo-1,4-beta-xylanase A precursor	24.0702	16	19	188	0.396	GTVYSDGATYDIYTATR	123	7.96	2	927.434	2	141	157
AN3613	endo-1,4-beta-xylanase A precursor	24.0702	16	19	188	0.396	GTVYSDGATYDIYTATR	124	8.48	2	927.432	2	141	157
AN3613	endo-1,4-beta-xylanase A precursor	24.0702	16	19	188	0.396	GTVYSDGATYDIYTATR	124	9.41	2	927.433	2	141	157
AN3613	endo-1,4-beta-xylanase A precursor	24.0702	16	19	188	0.396	GTVYSDGATYDIYTATR	127	7.44	2	927.434	2	141	157
AN3613	endo-1,4-beta-xylanase A precursor	24.0702	16	19	188	0.396	GTVYSDGATYDIYTATR	132	8.47	2	927.434	2	141	157
AN3613	endo-1,4-beta-xylanase A precursor	24.0702	16	19	188	0.396	GTVYSDGATYDIYTATR	132	7.74	2	927.436	2	141	157
AN3613	endo-1,4-beta-xylanase A precursor	24.0702	16	19	188	0.396	GTVYSDGATYDIYTATR	132	9.25	2	927.434	2	141	157
AN3613	endo-1,4-beta-xylanase A precursor	24.0702	16	19	188	0.396	GTVYSDGATYDIYTATR	137	7.23	2	927.434	2	141	157
AN3613	endo-1,4-beta-xylanase A precursor	24.0702	16	19	188	0.396	GTVYSDGATYDIYTATR	138	7.06	2	927.434	2	141	157
AN3613	endo-1,4-beta-xylanase A precursor	24.0702	16	19	188	0.396	GTVYSDGATYDIYTATR	141	8.54	2	927.434	2	141	157
AN3613	endo-1,4-beta-xylanase A precursor	24.0702	16	19	188	0.396	GTYNPGSGGQHR	0	2.77	2	615.784	2	129	140
AN3613	endo-1,4-beta-xylanase A precursor	24.0702	16	19	188	0.396	GTYNPGSGGQHR	0	4.1	2	615.784	2	129	140
AN3613	endo-1,4-beta-xylanase A precursor	24.0702	16	19	188	0.396	GTYNPGSGGQHR	0	5.1	2	615.785	2	129	140
AN3613	endo-1,4-beta-xylanase A precursor	24.0702	16	19	188	0.396	GWNPGSTR	26.4	-0.556	2	437.713	2	86	93
AN3613	endo-1,4-beta-xylanase A precursor	24.0702	16	19	188	0.396	GWNPGSTR	23.4	-0.255	2	437.712	2	86	93
AN3613	endo-1,4-beta-xylanase A precursor	24.0702	16	19	188	0.396	GWNPGSTR	27.4	-0.531	2	437.713	2	86	93
AN3613	endo-1,4-beta-xylanase A precursor	24.0702	16	19	188	0.396	GWNPGSTR	23.7	-0.0792	2	437.712	2	86	93
AN3613	endo-1,4-beta-xylanase A precursor	24.0702	16	19	188	0.396	GWNPGSTR	23.8	-0.0792	2	437.712	2	86	93
AN3613	endo-1,4-beta-xylanase A precursor	24.0702	16	19	188	0.396	GWNPGSTR	28.3	-0.778	2	437.712	2	86	93
AN3613	endo-1,4-beta-xylanase A precursor	24.0702	16	19	188	0.396	GWNPGSTR	29.2	0	2	437.712	2	86	93
AN3613	endo-1,4-beta-xylanase A precursor	24.0702	16	19	188	0.396	GWNPGSTR	29.4	0	2	437.713	2	86	93
AN3613	endo-1,4-beta-xylanase A precursor	24.0702	16	19	188	0.396	GWNPGSTR	26.5	-0.176	2	437.712	2	86	93
AN3613	endo-1,4-beta-xylanase A precursor	24.0702	16	19	188	0.396	GWNPGSTR	31.3	-0.556	2	437.713	2	86	93
AN3613	endo-1,4-beta-xylanase A precursor	24.0702	16	19	188	0.396	GWNPGSTR	28.4	0.222	2	437.712	2	86	93
AN3613	endo-1,4-beta-xylanase A precursor	24.0702	16	19	188	0.396	GWNPGSTR	33.7	-0.531	2	437.713	2	86	93
AN3613	endo-1,4-beta-xylanase A precursor	24.0702	16	19	188	0.396	GWNPGSTR	15.8	1.11	2	874.419	1	86	93
AN3613	endo-1,4-beta-xylanase A precursor	24.0702	16	19	188	0.396	GWNPGSTR	30.2	-0.146	2	437.712	2	86	93
AN3613	endo-1,4-beta-xylanase A precursor	24.0702	16	19	188	0.396	GWNPGSTR	16.3	1.51	2	874.42	1	86	93
AN3613	endo-1,4-beta-xylanase A precursor	24.0702	16	19	188	0.396	GWNPGSTR	31.4	0	2	437.713	2	86	93
AN3613	endo-1,4-beta-xylanase A precursor	24.0702	16	19	188	0.396	GWNPGSTR	31.8	-0.255	2	437.713	2	86	93
AN3613	endo-1,4-beta-xylanase A precursor	24.0702	16	19	188	0.396	GWNPGSTR	32.1	0.041	2	437.712	2	86	93
AN3613	endo-1,4-beta-xylanase A precursor	24.0702	16	19	188	0.396	GWNPGSTR	33	-0.146	2	437.713	2	86	93
AN3613	endo-1,4-beta-xylanase A precursor	24.0702	16	19	188	0.396	GWNPGSTR	33.2	0.638	2	437.712	2	86	93
AN3613	endo-1,4-beta-xylanase A precursor	24.0702	16	19	188	0.396	GWNPGSTR	34	0.481	2	437.712	2	86	93
AN3613	endo-1,4-beta-xylanase A precursor	24.0702	16	19	188	0.396	GWNPGSTR	37.1	-0.0414	2	437.712	2	86	93
AN3613	endo-1,4-beta-xylanase A precursor	24.0702	16	19	188	0.396	GWNPGSTR	39	0.268	2	437.713	2	86	93
AN3613	endo-1,4-beta-xylanase A precursor	24.0702	16	19	188	0.396	GWNPGSTR	39.5	0.149	2	437.712	2	86	93
AN3613	endo-1,4-beta-xylanase A precursor	24.0702	16	19	188	0.396	GWNPGSTR	41.4	0.638	2	437.712	2	86	93
AN3613	endo-1,4-beta-xylanase A precursor	24.0702	16	19	188	0.396	GWNPGSTR	41.6	0.167	2	437.713	2	86	93
AN3613	endo-1,4-beta-xylanase A precursor	24.0702	16	19	188	0.396	GWNPGSTR	42	0.678	2	437.712	2	86	93
AN3613	endo-1,4-beta-xylanase A precursor	24.0702	16	19	188	0.396	GWNPGSTR	42.3	0.125	2	437.713	2	86	93
AN3613	endo-1,4-beta-xylanase A precursor	24.0702	16	19	188	0.396	IVESYGTYNPGSGGQHR	0	1.8	2	607.956	3	124	140
AN3613	endo-1,4-beta-xylanase A precursor	24.0702	16	19	188	0.396	TGGTVTTANH	0	3.96	2	479.733	2	181	190
AN3613	endo-1,4-beta-xylanase A precursor	24.0702	16	19	188	0.396	TGGTVTTANH	0	4.28	2	479.734	2	181	190
AN3613	endo-1,4-beta-xylanase A precursor	24.0702	16	19	188	0.396	TGGTVTTANHFN	0	3.14	2	610.29	2	181	192
AN3613	endo-1,4-beta-xylanase A precursor	24.0702	16	19	188	0.396	TGGTVTTANHFNAWAALGmR	0	4.28	2	1047	2	181	200
AN3613	endo-1,4-beta-xylanase A precursor	24.0702	16	19	188	0.396	TGGTVTTANHFNAWAALGmR	0	3.64	2	698.336	3	181	200
AN3613	endo-1,4-beta-xylanase A precursor	24.0702	16	19	188	0.396	TGGTVTTANHFNAWAALGmR	0	3.72	2	698.336	3	181	200
AN3613	endo-1,4-beta-xylanase A precursor	24.0702	16	19	188	0.396	TGGTVTTANHFNAWAALGmR	0	5.28	2	1047	2	181	200
AN3613	endo-1,4-beta-xylanase A precursor	24.0702	16	19	188	0.396	TGGTVTTANHFNAWAALGmR	48	4.31	2	698.008	3	181	200
AN3613	endo-1,4-beta-xylanase A precursor	24.0702	16	19	188	0.396	TGGTVTTANHFNAWAALGmR	58.3	4.18	2	698.007	3	181	200
AN3613	endo-1,4-beta-xylanase A precursor	24.0702	16	19	188	0.396	TGGTVTTANHFNAWAALGmR	86.5	7.6	2	1046.51	2	181	200
AN3613	endo-1,4-beta-xylanase A precursor	24.0702	16	19	188	0.396	TINYGGSFNPS	0	2.33	2	578.767	2	94	104
AN3613	endo-1,4-beta-xylanase A precursor	24.0702	16	19	188	0.396	TINYGGSFNPS	0	3.82	2	578.768	2	94	104
AN3613	endo-1,4-beta-xylanase A precursor	24.0702	16	19	188	0.396	TINYGGSFNPSGN	0	4.35	2	664.302	2	94	106
AN3613	endo-1,4-beta-xylanase A precursor	24.0702	16	19	188	0.396	TVQWSNVGNFVGGK	0	6.37	2	746.883	2	72	85
AN3613	endo-1,4-beta-xylanase A precursor	24.0702	16	19	188	0.396	TYNPGSGGQHR	0	3.42	2	587.274	2	130	140
AN3613	endo-1,4-beta-xylanase A precursor	24.0702	16	19	188	0.396	TYNPGSGGQHR	0	3.96	2	587.274	2	130	140
AN3613	endo-1,4-beta-xylanase A precursor	24.0702	16	19	188	0.396	WSNVGNFVGGK	0	3.15	2	582.794	2	75	85
AN3613	endo-1,4-beta-xylanase A precursor	24.0702	16	19	188	0.396	YNPGSGGQHR	0	2.24	2	536.75	2	131	140
AN2343	nitroreductase family protein, putative	24.5188	5	5	6	0.261	AESPVSDDTIEAIVR	29.3	0.357	2	801.407	2	27	41
AN2343	nitroreductase family protein, putative	24.5188	5	5	6	0.261	DAVLHVPSSFNTQTSR	49.1	1.96	2	586.964	3	42	57
AN2343	nitroreductase family protein, putative	24.5188	5	5	6	0.261	DAVLHVPSSFNTQTSR	55	2.43	2	586.964	3	42	57
AN2343	nitroreductase family protein, putative	24.5188	5	5	6	0.261	EAFESSTKPK	44.6	2.12	2	562.285	2	89	98
AN2343	nitroreductase family protein, putative	24.5188	5	5	6	0.261	QWNIPANWK	26.8	0.921	2	578.799	2	181	189
AN2343	nitroreductase family protein, putative	24.5188	5	5	6	0.261	TFAPIEDR	24.2	0.187	2	474.744	2	207	214
AN4443	methionine synthase	86.827	8	8	9	0.111	AALSNLVQAAK	58.9	2.1	2	543.319	2	756	766
AN4443	methionine synthase	86.827	8	8	9	0.111	AVTEGPAAVR	40.7	1.77	2	485.77	2	376	385
AN4443	methionine synthase	86.827	8	8	9	0.111	LGSLGAQAPR	57.1	1.66	2	485.277	2	238	247
AN4443	methionine synthase	86.827	8	8	9	0.111	LGSLGAQAPR	78.7	2.74	2	485.278	2	238	247
AN4443	methionine synthase	86.827	8	8	9	0.111	LPLFPTTTIGSFPQTK	74	6.02	2	874.488	2	440	455
AN4443	methionine synthase	86.827	8	8	9	0.111	QAAVTPEQHNR	46.9	2.49	2	625.817	2	413	423
AN4443	methionine synthase	86.827	8	8	9	0.111	TSEVVVIAK	32.1	0.174	2	473.285	2	367	375
AN4443	methionine synthase	86.827	8	8	9	0.111	VFIDEAYPR	28.1	0.569	2	555.286	2	694	702
AN4443	methionine synthase	86.827	8	8	9	0.111	VIQVDEPALR	42.7	1.13	2	570.324	2	612	621
AN2632	arabinoxylan arabinofuranohydrolase	33.4217	4	6	13	0.13	AAVAPTLFYFAPK	0	4.51	2	698.386	2	83	95
AN2632	arabinoxylan arabinofuranohydrolase	33.4217	4	6	13	0.13	AAVAPTLFYFAPK	0	4.74	2	698.388	2	83	95
AN2632	arabinoxylan arabinofuranohydrolase	33.4217	4	6	13	0.13	ANSGASWTNDISHGDLVR	53.8	3.28	2	633.971	3	249	266
AN2632	arabinoxylan arabinofuranohydrolase	33.4217	4	6	13	0.13	ANSGASWTNDISHGDLVR	62	3.55	2	633.971	3	249	266
AN2632	arabinoxylan arabinofuranohydrolase	33.4217	4	6	13	0.13	ANSGASWTNDISHGDLVR	100	5.37	2	950.453	2	249	266
AN2632	arabinoxylan arabinofuranohydrolase	33.4217	4	6	13	0.13	SGWAAIK	24.5	-0.0414	2	732.406	1	28	34
AN2632	arabinoxylan arabinofuranohydrolase	33.4217	4	6	13	0.13	SGWAAIK	29.3	-0.23	2	732.407	1	28	34
AN2632	arabinoxylan arabinofuranohydrolase	33.4217	4	6	13	0.13	SGWAAIK	40.4	0.721	2	366.706	2	28	34
AN2632	arabinoxylan arabinofuranohydrolase	33.4217	4	6	13	0.13	SGWAAIK	42.1	1.15	2	366.706	2	28	34
AN2632	arabinoxylan arabinofuranohydrolase	33.4217	4	6	13	0.13	SGWAAIK	54.5	0.959	2	366.706	2	28	34
AN2632	arabinoxylan arabinofuranohydrolase	33.4217	4	6	13	0.13	SGWAAIK	55	0.187	2	366.706	2	28	34
AN2632	arabinoxylan arabinofuranohydrolase	33.4217	4	6	13	0.13	SQAAVAPTLFYFAPK	0	5.77	2	805.933	2	81	95
AN2632	arabinoxylan arabinofuranohydrolase	33.4217	4	6	13	0.13	SQAAVAPTLFYFAPK	0	6	2	805.936	2	81	95
AN6423	conserved hypothetical protein	19.0989	7	8	12	0.335	ADAQTIAANEGK	65.3	3.62	2	594.797	2	102	113
AN6423	conserved hypothetical protein	19.0989	7	8	12	0.335	ALTAILK	34.3	-0.23	2	729.488	1	18	24
AN6423	conserved hypothetical protein	19.0989	7	8	12	0.335	ALTAILK	34.5	-0.301	2	729.488	1	18	24
AN6423	conserved hypothetical protein	19.0989	7	8	12	0.335	ALTAILK	34	1.4	2	365.248	2	18	24
AN6423	conserved hypothetical protein	19.0989	7	8	12	0.335	APLGPR	29.2	0	2	305.688	2	117	122
AN6423	conserved hypothetical protein	19.0989	7	8	12	0.335	GVPVGK	16.3	3.34	2	556.345	1	155	160
AN6423	conserved hypothetical protein	19.0989	7	8	12	0.335	GVPVGK	17.8	3.42	2	556.347	1	155	160
AN6423	conserved hypothetical protein	19.0989	7	8	12	0.335	IDEALAVLEK	67.1	1.92	2	550.814	2	92	101
AN6423	conserved hypothetical protein	19.0989	7	8	12	0.335	IDEALAVLEK	82.8	2	2	550.814	2	92	101
AN6423	conserved hypothetical protein	19.0989	7	8	12	0.335	RIDEALAVLEK	55.5	3.25	2	628.865	2	91	101
AN6423	conserved hypothetical protein	19.0989	7	8	12	0.335	RIDEALAVLEK	56	3.21	2	628.867	2	91	101
AN6423	conserved hypothetical protein	19.0989	7	8	12	0.335	sTIHTYAITPFIQGLK	66.7	5.6	2	916.504	2	2	17
AN1772	feruloyl esterase, type B	58.095	16	26	105	0.374	AETEFSTEPEDNVLMAMVR	42.3	3.02	2	723.669	3	455	473
AN1772	feruloyl esterase, type B	58.095	16	26	105	0.374	AETEFSTEPEDNVLmAmVR	63.6	5.27	2	1100.99	2	455	473
AN1772	feruloyl esterase, type B	58.095	16	26	105	0.374	AETEFSTEPEDNVLMAMVR	56.6	2.51	2	723.666	3	455	473
AN1772	feruloyl esterase, type B	58.095	16	26	105	0.374	AETEFSTEPEDNVLmAmVR	59.5	4.38	2	734.331	3	455	473
AN1772	feruloyl esterase, type B	58.095	16	26	105	0.374	AETEFSTEPEDNVLmAMVR	61.5	4.96	2	729	3	455	473
AN1772	feruloyl esterase, type B	58.095	16	26	105	0.374	AETEFSTEPEDNVLMAmVR	81.3	6.17	2	1092.99	2	455	473
AN1772	feruloyl esterase, type B	58.095	16	26	105	0.374	AETEFSTEPEDNVLMAmVR	81.4	5.21	2	1093	2	455	473
AN1772	feruloyl esterase, type B	58.095	16	26	105	0.374	AETEFSTEPEDNVLmAMVR	82.8	8.21	2	1092.99	2	455	473
AN1772	feruloyl esterase, type B	58.095	16	26	105	0.374	AETEFSTEPEDNVLmAMVR	84.3	7.28	2	1092.99	2	455	473
AN1772	feruloyl esterase, type B	58.095	16	26	105	0.374	AETEFSTEPEDNVLmAmVR	84.7	8.02	2	1100.99	2	455	473
AN1772	feruloyl esterase, type B	58.095	16	26	105	0.374	AETEFSTEPEDNVLMAMVR	85.9	6.05	2	1085	2	455	473
AN1772	feruloyl esterase, type B	58.095	16	26	105	0.374	AETEFSTEPEDNVLmAmVR	71.6	7.24	2	734.33	3	455	473
AN1772	feruloyl esterase, type B	58.095	16	26	105	0.374	AETEFSTEPEDNVLMAMVR	87.4	6.16	2	1085	2	455	473
AN1772	feruloyl esterase, type B	58.095	16	26	105	0.374	AETEFSTEPEDNVLmAMVR	104	5.11	2	728.998	3	455	473
AN1772	feruloyl esterase, type B	58.095	16	26	105	0.374	APEVLEDFVYR	59	3.85	2	669.343	2	149	159
AN1772	feruloyl esterase, type B	58.095	16	26	105	0.374	APEVLEDFVYR	68.5	3.21	2	669.341	2	149	159
AN1772	feruloyl esterase, type B	58.095	16	26	105	0.374	APEVLEDFVYR	73.7	3.55	2	669.341	2	149	159
AN1772	feruloyl esterase, type B	58.095	16	26	105	0.374	APEVLEDFVYR	79.2	3.54	2	669.343	2	149	159
AN1772	feruloyl esterase, type B	58.095	16	26	105	0.374	cENFAGK	38.9	0.31	2	825.359	1	31	37
AN1772	feruloyl esterase, type B	58.095	16	26	105	0.374	cENFAGK	41.2	0.237	2	413.182	2	31	37
AN1772	feruloyl esterase, type B	58.095	16	26	105	0.374	cENFAGK	43.3	0.721	2	413.181	2	31	37
AN1772	feruloyl esterase, type B	58.095	16	26	105	0.374	DAEAALR	29.6	-0.0792	2	373.195	2	364	370
AN1772	feruloyl esterase, type B	58.095	16	26	105	0.374	DAEAALR	33.8	-0.146	2	745.385	1	364	370
AN1772	feruloyl esterase, type B	58.095	16	26	105	0.374	DAEAALR	36.7	-0.556	2	745.388	1	364	370
AN1772	feruloyl esterase, type B	58.095	16	26	105	0.374	DAEAALR	38.3	0	2	373.197	2	364	370
AN1772	feruloyl esterase, type B	58.095	16	26	105	0.374	DAEAALR	40.7	-0.301	2	745.388	1	364	370
AN1772	feruloyl esterase, type B	58.095	16	26	105	0.374	DAEAALR	41.7	-0.462	2	745.386	1	364	370
AN1772	feruloyl esterase, type B	58.095	16	26	105	0.374	DAEAALR	43.5	-0.322	2	745.385	1	364	370
AN1772	feruloyl esterase, type B	58.095	16	26	105	0.374	DAEAALR	44.4	-0.279	2	745.386	1	364	370
AN1772	feruloyl esterase, type B	58.095	16	26	105	0.374	DAEAALR	45.4	-0.362	2	745.386	1	364	370
AN1772	feruloyl esterase, type B	58.095	16	26	105	0.374	DAEAALR	47.2	-0.301	2	745.384	1	364	370
AN1772	feruloyl esterase, type B	58.095	16	26	105	0.374	DAEAALR	42.2	0	2	373.196	2	364	370
AN1772	feruloyl esterase, type B	58.095	16	26	105	0.374	DAEAALR	39.3	-0.204	2	373.196	2	364	370
AN1772	feruloyl esterase, type B	58.095	16	26	105	0.374	DAEAALR	52.7	-0.447	2	373.197	2	364	370
AN1772	feruloyl esterase, type B	58.095	16	26	105	0.374	DAEAALR	48.3	-0.146	2	373.196	2	364	370
AN1772	feruloyl esterase, type B	58.095	16	26	105	0.374	DAEAALR	57.4	-0.362	2	373.196	2	364	370
AN1772	feruloyl esterase, type B	58.095	16	26	105	0.374	DAEAALR	60.7	0.444	2	373.196	2	364	370
AN1772	feruloyl esterase, type B	58.095	16	26	105	0.374	DAEAALR	60.6	-0.176	2	373.195	2	364	370
AN1772	feruloyl esterase, type B	58.095	16	26	105	0.374	FSDGVGSEVEYYR	84.6	8.27	2	754.339	2	489	501
AN1772	feruloyl esterase, type B	58.095	16	26	105	0.374	FSDGVGSEVEYYR	93.5	5.92	2	754.34	2	489	501
AN1772	feruloyl esterase, type B	58.095	16	26	105	0.374	FSDGVGSEVEYYR	93.5	6.89	2	754.342	2	489	501
AN1772	feruloyl esterase, type B	58.095	16	26	105	0.374	FSDGVGSEVEYYR	111	5.59	2	754.339	2	489	501
AN1772	feruloyl esterase, type B	58.095	16	26	105	0.374	FSDGVGSEVEYYRK	28.8	0.77	2	545.926	3	489	502
AN1772	feruloyl esterase, type B	58.095	16	26	105	0.374	FSDGVGSEVEYYRK	43	2.44	2	545.927	3	489	502
AN1772	feruloyl esterase, type B	58.095	16	26	105	0.374	FSDGVGSEVEYYRK	54.4	2.09	2	545.927	3	489	502
AN1772	feruloyl esterase, type B	58.095	16	26	105	0.374	IDLPNVK	18.3	-0.176	2	798.476	1	38	44
AN1772	feruloyl esterase, type B	58.095	16	26	105	0.374	IDLPNVK	24	0.292	2	399.739	2	38	44
AN1772	feruloyl esterase, type B	58.095	16	26	105	0.374	IDLPNVK	23.7	0.377	2	798.474	1	38	44
AN1772	feruloyl esterase, type B	58.095	16	26	105	0.374	IDLPNVK	24.3	-0.0792	2	798.474	1	38	44
AN1772	feruloyl esterase, type B	58.095	16	26	105	0.374	IDLPNVK	25.9	0.409	2	798.473	1	38	44
AN1772	feruloyl esterase, type B	58.095	16	26	105	0.374	IDLPNVK	29.5	0.432	2	399.74	2	38	44
AN1772	feruloyl esterase, type B	58.095	16	26	105	0.374	IDLPNVK	24	0.699	2	798.473	1	38	44
AN1772	feruloyl esterase, type B	58.095	16	26	105	0.374	LFYDEGFDTS	0	4.62	2	597.253	2	174	183
AN1772	feruloyl esterase, type B	58.095	16	26	105	0.374	LLTYHGLQDQLISSDDSK	43.7	3.13	2	678.349	3	393	410
AN1772	feruloyl esterase, type B	58.095	16	26	105	0.374	LLTYHGLQDQLISSDDSK	51.8	4.43	2	678.344	3	393	410
AN1772	feruloyl esterase, type B	58.095	16	26	105	0.374	LLTYHGLQDQLISSDDSK	52	2.82	2	678.344	3	393	410
AN1772	feruloyl esterase, type B	58.095	16	26	105	0.374	LLTYHGLQDQLISSDDSK	55.6	4.17	2	678.345	3	393	410
AN1772	feruloyl esterase, type B	58.095	16	26	105	0.374	LLTYHGLQDQLISSDDSK	56.4	4.37	2	678.346	3	393	410
AN1772	feruloyl esterase, type B	58.095	16	26	105	0.374	LLTYHGLQDQLISSDDSK	97.4	8.89	2	1017.01	2	393	410
AN1772	feruloyl esterase, type B	58.095	16	26	105	0.374	LLTYHGLQDQLISSDDSK	98.9	8.4	2	1017.01	2	393	410
AN1772	feruloyl esterase, type B	58.095	16	26	105	0.374	LLTYHGLQDQLISSDDSK	104	8.35	2	1017.01	2	393	410
AN1772	feruloyl esterase, type B	58.095	16	26	105	0.374	mQPGGEQFAAPAmYNGQPFQYSK	34.6	1.66	2	860.381	3	320	342
AN1772	feruloyl esterase, type B	58.095	16	26	105	0.374	mQPGGEQFAAPAMYNGQPFQYSK	0	5.24	2	855.379	3	320	342
AN1772	feruloyl esterase, type B	58.095	16	26	105	0.374	mQPGGEQFAAPAmYNGQPFQYSK	0	6.77	2	1290.56	2	320	342
AN1772	feruloyl esterase, type B	58.095	16	26	105	0.374	mQPGGEQFAAPAmYNGQPFQYSK	41.8	3.14	2	860.381	3	320	342
AN1772	feruloyl esterase, type B	58.095	16	26	105	0.374	mQPGGEQFAAPAMYNGQPFQYSK	46.1	3.74	2	855.054	3	320	342
AN1772	feruloyl esterase, type B	58.095	16	26	105	0.374	mQPGGEQFAAPAmYNGQPFQYSK	0	7.92	2	1290.56	2	320	342
AN1772	feruloyl esterase, type B	58.095	16	26	105	0.374	mQPGGEQFAAPAmYNGQPFQYSK	59.1	5.64	2	1290.07	2	320	342
AN1772	feruloyl esterase, type B	58.095	16	26	105	0.374	mQPGGEQFAAPAmYNGQPFQYSK	0	7.8	2	860.713	3	320	342
AN1772	feruloyl esterase, type B	58.095	16	26	105	0.374	mQPGGEQFAAPAmYNGQPFQYSK	54.3	6.41	2	1290.07	2	320	342
AN1772	feruloyl esterase, type B	58.095	16	26	105	0.374	NVYKGPGDYTDETAWEcV	55.5	3.31	2	1052.46	2	510	527
AN1772	feruloyl esterase, type B	58.095	16	26	105	0.374	QNPYNIQTWNADLSPLR	22.6	0.328	2	677.342	3	371	387
AN1772	feruloyl esterase, type B	58.095	16	26	105	0.374	QNPYNIQTWNADLSPLR	0	2.7	2	1016.01	2	371	387
AN1772	feruloyl esterase, type B	58.095	16	26	105	0.374	QNPYNIQTWNADLSPLR	47.4	1.74	2	677.341	3	371	387
AN1772	feruloyl esterase, type B	58.095	16	26	105	0.374	QNPYNIQTWNADLSPLR	80	4.3	2	1015.51	2	371	387
AN1772	feruloyl esterase, type B	58.095	16	26	105	0.374	qNPYNIQTWNADLSPLR	90.8	5.85	2	1007	2	371	387
AN1772	feruloyl esterase, type B	58.095	16	26	105	0.374	qNPYNIQTWNADLSPLR	94.9	5.6	2	1007	2	371	387
AN1772	feruloyl esterase, type B	58.095	16	26	105	0.374	SVHTGIVVGK	20.4	0.824	2	332.866	3	160	169
AN1772	feruloyl esterase, type B	58.095	16	26	105	0.374	SVHTGIVVGK	26.4	0.886	2	332.866	3	160	169
AN1772	feruloyl esterase, type B	58.095	16	26	105	0.374	SVHTGIVVGK	26.8	0.222	2	332.865	3	160	169
AN1772	feruloyl esterase, type B	58.095	16	26	105	0.374	SVHTGIVVGK	42.5	1.1	2	498.795	2	160	169
AN1772	feruloyl esterase, type B	58.095	16	26	105	0.374	SVHTGIVVGK	32.4	1.29	2	498.796	2	160	169
AN1772	feruloyl esterase, type B	58.095	16	26	105	0.374	SVHTGIVVGK	58.3	1.26	2	996.588	1	160	169
AN1772	feruloyl esterase, type B	58.095	16	26	105	0.374	SVHTGIVVGK	39.9	3.55	2	498.796	2	160	169
AN1772	feruloyl esterase, type B	58.095	16	26	105	0.374	SVHTGIVVGK	40.7	3.3	2	498.797	2	160	169
AN1772	feruloyl esterase, type B	58.095	16	26	105	0.374	SVHTGIVVGK	41.2	3.05	2	498.796	2	160	169
AN1772	feruloyl esterase, type B	58.095	16	26	105	0.374	SVHTGIVVGK	66.2	2.05	2	996.586	1	160	169
AN1772	feruloyl esterase, type B	58.095	16	26	105	0.374	TMGVTSNQLDEFYR	23.9	0	2	554.26	3	419	432
AN1772	feruloyl esterase, type B	58.095	16	26	105	0.374	TmGVTSNQLDEFYR	75.2	5.89	2	838.886	2	419	432
AN1772	feruloyl esterase, type B	58.095	16	26	105	0.374	TMGVTSNQLDEFYR	78.2	6.77	2	830.887	2	419	432
AN1772	feruloyl esterase, type B	58.095	16	26	105	0.374	TmGVTSNQLDEFYR	79.9	6.57	2	838.885	2	419	432
AN1772	feruloyl esterase, type B	58.095	16	26	105	0.374	TmGVTSNQLDEFYR	85.9	8.74	2	838.885	2	419	432
AN1772	feruloyl esterase, type B	58.095	16	26	105	0.374	TmGVTSNQLDEFYR	86	7.55	2	838.885	2	419	432
AN1772	feruloyl esterase, type B	58.095	16	26	105	0.374	TMGVTSNQLDEFYR	87.8	3.82	2	830.888	2	419	432
AN1772	feruloyl esterase, type B	58.095	16	26	105	0.374	TMGVTSNQLDEFYR	102	7.11	2	830.887	2	419	432
AN1772	feruloyl esterase, type B	58.095	16	26	105	0.374	TmGVTSNQLDEFYR	106	7.51	2	838.886	2	419	432
AN1772	feruloyl esterase, type B	58.095	16	26	105	0.374	VLVQDQFQTR	0	2.8	2	617.333	2	21	30
AN1772	feruloyl esterase, type B	58.095	16	26	105	0.374	VLVQDQFQTR	0	2.82	2	617.332	2	21	30
AN1772	feruloyl esterase, type B	58.095	16	26	105	0.374	WVEEGIAPETVR	64.4	2.85	2	693.356	2	474	485
AN1772	feruloyl esterase, type B	58.095	16	26	105	0.374	WVEEGIAPETVR	65.4	1.52	2	693.358	2	474	485
AN1772	feruloyl esterase, type B	58.095	16	26	105	0.374	WVEEGIAPETVR	67.5	1.54	2	693.359	2	474	485
AN1772	feruloyl esterase, type B	58.095	16	26	105	0.374	WVEEGIAPETVR	76.6	3.82	2	693.358	2	474	485
AN1772	feruloyl esterase, type B	58.095	16	26	105	0.374	WVEEGIAPETVR	79.4	2.85	2	693.359	2	474	485
AN1772	feruloyl esterase, type B	58.095	16	26	105	0.374	WVEEGIAPETVR	82.3	2.96	2	693.358	2	474	485
AN1772	feruloyl esterase, type B	58.095	16	26	105	0.374	WVEEGIAPETVR	90.4	3.64	2	693.359	2	474	485
AN7391	conserved hypothetical protein	60.6557	3	3	3	0.0662	NQGSDAEEAFK	66.2	3.96	2	598.265	2	76	86
AN7391	conserved hypothetical protein	60.6557	3	3	3	0.0662	SLADVDGLSIK	52.2	2.54	2	559.309	2	480	490
AN7391	conserved hypothetical protein	60.6557	3	3	3	0.0662	YIYFPFAAGPHETR	31.2	0.959	2	556.943	3	50	63
AN7151	alpha-rhamnosidase	99.9835	3	3	4	0.0343	AGQANTFR	53.2	0	2	432.72	2	49	56
AN7151	alpha-rhamnosidase	99.9835	3	3	4	0.0343	AGQANTFR	56	0	2	432.721	2	49	56
AN7151	alpha-rhamnosidase	99.9835	3	3	4	0.0343	SVLAAPDAPAVR	26.5	0	2	583.829	2	298	309
AN7151	alpha-rhamnosidase	99.9835	3	3	4	0.0343	VGGGLSSAQER	62.2	2.06	2	530.773	2	808	818
AN7231	hypothetical serine carboxypeptidase	57.2839	5	5	8	0.125	DATPHAEGLPGR	59	2.8	2	610.806	2	434	445
AN7231	hypothetical serine carboxypeptidase	57.2839	5	5	8	0.125	DATPHAEGLPGR	68.6	2.92	2	610.805	2	434	445
AN7231	hypothetical serine carboxypeptidase	57.2839	5	5	8	0.125	DFVNmLSTPLGSFQSR	97.7	6.49	2	907.944	2	250	265
AN7231	hypothetical serine carboxypeptidase	57.2839	5	5	8	0.125	DFVNmLSTPLGSFQSR	110	5.92	2	907.942	2	250	265
AN7231	hypothetical serine carboxypeptidase	57.2839	5	5	8	0.125	NWDPSVGSYEFR	51	4.82	2	728.83	2	266	277
AN7231	hypothetical serine carboxypeptidase	57.2839	5	5	8	0.125	NWDPSVGSYEFR	60.1	4.72	2	728.83	2	266	277
AN7231	hypothetical serine carboxypeptidase	57.2839	5	5	8	0.125	YFEPIR	22.7	0.553	2	824.432	1	196	201
AN7231	hypothetical serine carboxypeptidase	57.2839	5	5	8	0.125	YYGESYPFPGADVTVDELR	83.4	6.03	2	1089.51	2	101	119
AN4402	outer mitochondrial membrane protein porin	29.9105	2	2	6	0.0739	aAPAAFSDIAK	26	1.77	2	552.292	2	2	12
AN4402	outer mitochondrial membrane protein porin	29.9105	2	2	6	0.0739	aAPAAFSDIAK	54.1	1.89	2	552.29	2	2	12
AN4402	outer mitochondrial membrane protein porin	29.9105	2	2	6	0.0739	aAPAAFSDIAK	57.5	2.8	2	552.291	2	2	12
AN4402	outer mitochondrial membrane protein porin	29.9105	2	2	6	0.0739	VNAQVEAGAK	47.9	1.19	2	493.767	2	198	207
AN4402	outer mitochondrial membrane protein porin	29.9105	2	2	6	0.0739	VNAQVEAGAK	50.1	1.34	2	493.768	2	198	207
AN4402	outer mitochondrial membrane protein porin	29.9105	2	2	6	0.0739	VNAQVEAGAK	59.3	1.34	2	493.768	2	198	207
AN1804	beta-1,4-glucosidase	68.4218	3	3	4	0.0421	IDVSVAR	41.1	0.398	2	380.222	2	394	400
AN1804	beta-1,4-glucosidase	68.4218	3	3	4	0.0421	LGIPITISTDPR	47.8	3.21	2	641.873	2	124	135
AN1804	beta-1,4-glucosidase	68.4218	3	3	4	0.0421	LGIPITISTDPR	51.1	3.25	2	641.873	2	124	135
AN1804	beta-1,4-glucosidase	68.4218	3	3	4	0.0421	LPFDLPR	31.5	0.553	2	429.248	2	580	586
AN5130	coproporphyrinogen III oxidase, putative	52.308	2	2	4	0.0374	IESILmSLPR	57.1	2.7	2	587.828	2	400	409
AN5130	coproporphyrinogen III oxidase, putative	52.308	2	2	4	0.0374	IESILmSLPR	57.9	2.24	2	587.828	2	400	409
AN5130	coproporphyrinogen III oxidase, putative	52.308	2	2	4	0.0374	IVEELSR	30.5	0	2	423.24	2	134	140
AN5130	coproporphyrinogen III oxidase, putative	52.308	2	2	4	0.0374	IVEELSR	34.2	0	2	423.24	2	134	140
AN5558	alkaline protease	42.2089	4	7	18	0.0943	ALTSQSGAPWGLGAISHK	0	2.89	2	594.317	3	121	138
AN5558	alkaline protease	42.2089	4	7	18	0.0943	ALTSQSGAPWGLGAISHK	0	3.19	2	594.317	3	121	138
AN5558	alkaline protease	42.2089	4	7	18	0.0943	ALTSQSGAPWGLGAISHK	0	7.51	2	890.973	2	121	138
AN5558	alkaline protease	42.2089	4	7	18	0.0943	ANLLSVK	18.5	0.276	2	744.463	1	211	217
AN5558	alkaline protease	42.2089	4	7	18	0.0943	ANLLSVK	22.8	0	2	744.463	1	211	217
AN5558	alkaline protease	42.2089	4	7	18	0.0943	ANLLSVK	22.8	0.432	2	744.466	1	211	217
AN5558	alkaline protease	42.2089	4	7	18	0.0943	ANLLSVK	21.9	0.745	2	744.462	1	211	217
AN5558	alkaline protease	42.2089	4	7	18	0.0943	ANLLSVK	44.1	0.229	2	372.736	2	211	217
AN5558	alkaline protease	42.2089	4	7	18	0.0943	ANLLSVK	51.9	0.658	2	372.734	2	211	217
AN5558	alkaline protease	42.2089	4	7	18	0.0943	ANLLSVK	57.6	0.469	2	372.734	2	211	217
AN5558	alkaline protease	42.2089	4	7	18	0.0943	GFNWAANDIVSK	0	2.74	2	661.332	2	232	243
AN5558	alkaline protease	42.2089	4	7	18	0.0943	KANLLSVK	31.7	0.469	2	872.558	1	210	217
AN5558	alkaline protease	42.2089	4	7	18	0.0943	KANLLSVK	34.3	0.0915	2	872.559	1	210	217
AN5558	alkaline protease	42.2089	4	7	18	0.0943	KANLLSVK	34.8	0.347	2	872.56	1	210	217
AN5558	alkaline protease	42.2089	4	7	18	0.0943	KANLLSVK	41.3	0.824	2	436.782	2	210	217
AN5558	alkaline protease	42.2089	4	7	18	0.0943	KANLLSVK	45	1.57	2	436.782	2	210	217
AN5558	alkaline protease	42.2089	4	7	18	0.0943	KANLLSVK	63.8	0.886	2	436.782	2	210	217
AN5558	alkaline protease	42.2089	4	7	18	0.0943	KANLLSVK	60.1	1.4	2	436.782	2	210	217
AN3565	metallo-beta-lactamase domain protein, putative	34.0164	2	2	5	0.0629	TIITGDAVYGR	58.1	2.21	2	583.314	2	161	171
AN3565	metallo-beta-lactamase domain protein, putative	34.0164	2	2	5	0.0629	TIITGDAVYGR	60.3	2.41	2	583.314	2	161	171
AN3565	metallo-beta-lactamase domain protein, putative	34.0164	2	2	5	0.0629	YLDLFSEK	30.8	0	2	507.761	2	227	234
AN3565	metallo-beta-lactamase domain protein, putative	34.0164	2	2	5	0.0629	YLDLFSEK	33.7	0	2	507.761	2	227	234
AN3565	metallo-beta-lactamase domain protein, putative	34.0164	2	2	5	0.0629	YLDLFSEK	37.5	0	2	507.761	2	227	234
AN8432	conserved hypothetical protein	71.5416	3	5	9	0.0628	AISNLAASSGNEDLADEYNAK	67	3.66	2	718.34	3	228	248
AN8432	conserved hypothetical protein	71.5416	3	5	9	0.0628	AISNLAASSGNEDLADEYNAK	128	10.9	2	1077.01	2	228	248
AN8432	conserved hypothetical protein	71.5416	3	5	9	0.0628	AISNLAASSGNEDLADEYNAK	139	9.05	2	1077.01	2	228	248
AN8432	conserved hypothetical protein	71.5416	3	5	9	0.0628	LAGSHGLR	24.8	0.469	2	810.461	1	320	327
AN8432	conserved hypothetical protein	71.5416	3	5	9	0.0628	LAGSHGLR	43.1	1.7	2	405.733	2	320	327
AN8432	conserved hypothetical protein	71.5416	3	5	9	0.0628	LAGSHGLR	45.1	2.05	2	405.733	2	320	327
AN8432	conserved hypothetical protein	71.5416	3	5	9	0.0628	TNEPSYEYYMR	51.9	3.35	2	726.809	2	328	338
AN8432	conserved hypothetical protein	71.5416	3	5	9	0.0628	TNEPSYEYYMR	53.8	2.82	2	726.809	2	328	338
AN8432	conserved hypothetical protein	71.5416	3	5	9	0.0628	TNEPSYEYYmR	60.7	3.92	2	734.808	2	328	338
AN6048	aspartate transaminase	48.78	3	3	4	0.0584	GLAEYTTAAQK	62.5	3.11	2	576.798	2	107	117
AN6048	aspartate transaminase	48.78	3	3	4	0.0584	GLAEYTTAAQK	77.2	4.33	2	576.799	2	107	117
AN6048	aspartate transaminase	48.78	3	3	4	0.0584	KADELIR	28.3	0	2	422.749	2	87	93
AN6048	aspartate transaminase	48.78	3	3	4	0.0584	NFGLYGER	28.3	0	2	478.235	2	288	295
AN2574	conserved hypothetical protein	56.4757	16	21	44	0.322	EAmAELDEYAK	48.3	2.92	2	643.286	2	448	458
AN2574	conserved hypothetical protein	56.4757	16	21	44	0.322	EAmAELDEYAK	62.8	4.04	2	643.286	2	448	458
AN2574	conserved hypothetical protein	56.4757	16	21	44	0.322	EAMAELDEYAK	70.5	1.74	2	635.287	2	448	458
AN2574	conserved hypothetical protein	56.4757	16	21	44	0.322	EAmAELDEYAK	70.8	3.07	2	643.284	2	448	458
AN2574	conserved hypothetical protein	56.4757	16	21	44	0.322	EAMAELDEYAK	73.7	3.52	2	635.288	2	448	458
AN2574	conserved hypothetical protein	56.4757	16	21	44	0.322	GGSNNFGIVTK	30.5	1.12	2	1093.57	1	224	234
AN2574	conserved hypothetical protein	56.4757	16	21	44	0.322	GGSNNFGIVTK	54.7	2.66	2	547.286	2	224	234
AN2574	conserved hypothetical protein	56.4757	16	21	44	0.322	GGSNNFGIVTK	56.1	2	2	547.286	2	224	234
AN2574	conserved hypothetical protein	56.4757	16	21	44	0.322	GGSNNFGIVTK	70.9	2.31	2	547.287	2	224	234
AN2574	conserved hypothetical protein	56.4757	16	21	44	0.322	GYGDENVEFIR	44.6	3.8	2	649.805	2	481	491
AN2574	conserved hypothetical protein	56.4757	16	21	44	0.322	GYGDENVEFIR	46.9	2.66	2	649.806	2	481	491
AN2574	conserved hypothetical protein	56.4757	16	21	44	0.322	GYGDENVEFIR	68.6	3.64	2	649.806	2	481	491
AN2574	conserved hypothetical protein	56.4757	16	21	44	0.322	IEAAVPVAQGK	32.9	1.59	2	541.814	2	377	387
AN2574	conserved hypothetical protein	56.4757	16	21	44	0.322	IEAAVPVAQGK	61.8	2.85	2	1082.62	1	377	387
AN2574	conserved hypothetical protein	56.4757	16	21	44	0.322	IEAAVPVAQGK	56.9	2.33	2	541.813	2	377	387
AN2574	conserved hypothetical protein	56.4757	16	21	44	0.322	IEAAVPVAQGK	70.6	2.34	2	541.815	2	377	387
AN2574	conserved hypothetical protein	56.4757	16	21	44	0.322	KIEAAVPVAQGK	73.5	4.46	2	605.863	2	376	387
AN2574	conserved hypothetical protein	56.4757	16	21	44	0.322	KIEAAVPVAQGK	75.4	4.19	2	605.861	2	376	387
AN2574	conserved hypothetical protein	56.4757	16	21	44	0.322	KTLISSPWDYTKPVAHPAAFDDFSK	35.1	2.27	2	706.105	4	291	315
AN2574	conserved hypothetical protein	56.4757	16	21	44	0.322	KTLISSPWDYTKPVAHPAAFDDFSK	65.2	5.82	2	941.144	3	291	315
AN2574	conserved hypothetical protein	56.4757	16	21	44	0.322	NQNNGVGNVLGLDR	0	7.42	2	735.871	2	406	419
AN2574	conserved hypothetical protein	56.4757	16	21	44	0.322	NQNNGVGNVLGLDR	50.1	6.62	2	735.379	2	406	419
AN2574	conserved hypothetical protein	56.4757	16	21	44	0.322	NQNNGVGNVLGLDR	77.2	5.89	2	735.379	2	406	419
AN2574	conserved hypothetical protein	56.4757	16	21	44	0.322	TGPVGVGGFLLGGGN	0	3.42	2	651.348	2	167	181
AN2574	conserved hypothetical protein	56.4757	16	21	44	0.322	TGPVGVGGFLLGGGN	0	4.8	2	651.345	2	167	181
AN2574	conserved hypothetical protein	56.4757	16	21	44	0.322	TGPVGVGGFLLGGGNSF	0	2.85	2	768.398	2	167	183
AN2574	conserved hypothetical protein	56.4757	16	21	44	0.322	TGPVGVGGFLLGGGNSFHAAR	55	3.77	2	657.679	3	167	187
AN2574	conserved hypothetical protein	56.4757	16	21	44	0.322	TGPVGVGGFLLGGGNSFHAAR	66.7	4.89	2	657.678	3	167	187
AN2574	conserved hypothetical protein	56.4757	16	21	44	0.322	TGPVGVGGFLLGGGNSFHAAR	67	5.77	2	657.679	3	167	187
[truncated: 1,565 more rows]
