# Supplementary material for: A time course analysis of the extracellular proteome of Aspergillus nidulans growing on sorghum stover
Source: Biotechnol Biofuels. 2012 Jul 26;5:52. doi: 10.1186/1754-6834-5-52 (PMC3413557; doi:10.1186/1754-6834-5-52)
Supplement: Additional file 4 — Table S4. Protein report of A. nidulans grown on sorghum as carbon source on day3. [file 1754-6834-5-52-S4.xls]

## Sheet: Protein report for day 3
Table S4. A. nidulans grown on sorghum as carbon source on day 3. Protein report Orbitrap/Scaffold Version 3. Peptide thresholds: 95% minimum. Protein thresholds: 99% minimum and 2 minimum peptides
Protein name	Protein accession numbers	Molecular Weight (kDa)	Number of unique peptides	Number of unique spectra	Number of total spectra	Percentage sequence coverage	Peptide sequence	Mascot Ion score	X! Tandem -log(e) score	Number of enzymatic termini	Observed m/z	Charge	Peptide stop index
AN5727	beta-1,4-endogalactanase	41.208	5	8	19	0.133	ALTYR	27	0.481	2	312.181	2	18	22
AN5727	beta-1,4-endogalactanase	41.208	5	8	19	0.133	DSSLSTTPK	25.3	0.523	2	468.239	2	184	192
AN5727	beta-1,4-endogalactanase	41.208	5	8	19	0.133	DSSLSTTPK	22.4	0.553	2	935.472	1	184	192
AN5727	beta-1,4-endogalactanase	41.208	5	8	19	0.133	DSSLSTTPK	26.2	0.796	2	468.239	2	184	192
AN5727	beta-1,4-endogalactanase	41.208	5	8	19	0.133	DSSLSTTPK	23	0.137	2	935.474	1	184	192
AN5727	beta-1,4-endogalactanase	41.208	5	8	19	0.133	DSSLSTTPK	39.1	-0.204	2	468.239	2	184	192
AN5727	beta-1,4-endogalactanase	41.208	5	8	19	0.133	DSSLSTTPK	58.8	0.678	2	468.239	2	184	192
AN5727	beta-1,4-endogalactanase	41.208	5	8	19	0.133	LLHSGAWGVK	19.4	1.68	2	534.306	2	174	183
AN5727	beta-1,4-endogalactanase	41.208	5	8	19	0.133	LLHSGAWGVK	41.3	3	2	534.306	2	174	183
AN5727	beta-1,4-endogalactanase	41.208	5	8	19	0.133	LLHSGAWGVK	40.1	2.08	2	356.539	3	174	183
AN5727	beta-1,4-endogalactanase	41.208	5	8	19	0.133	LLHSGAWGVK	40.1	2.05	2	356.539	3	174	183
AN5727	beta-1,4-endogalactanase	41.208	5	8	19	0.133	NGLLHPLGSTDHYDNIAR	0	2.35	2	665.333	3	156	173
AN5727	beta-1,4-endogalactanase	41.208	5	8	19	0.133	NGLLHPLGSTDHYDNIAR	0	2.96	2	665.333	3	156	173
AN5727	beta-1,4-endogalactanase	41.208	5	8	19	0.133	NGLLHPLGSTDHYDNIAR	39.6	3.57	2	665.003	3	156	173
AN5727	beta-1,4-endogalactanase	41.208	5	8	19	0.133	TSLTNLK	29.4	0.149	2	776.455	1	246	252
AN5727	beta-1,4-endogalactanase	41.208	5	8	19	0.133	TSLTNLK	35.7	0	2	388.731	2	246	252
AN5727	beta-1,4-endogalactanase	41.208	5	8	19	0.133	TSLTNLK	36.9	0.268	2	388.731	2	246	252
AN5727	beta-1,4-endogalactanase	41.208	5	8	19	0.133	TSLTNLK	39.3	0.678	2	388.73	2	246	252
AN5727	beta-1,4-endogalactanase	41.208	5	8	19	0.133	TSLTNLK	44.9	0.398	2	388.73	2	246	252
AN6535	conserved hypothetical protein	23.0681	5	7	13	0.245	KGYWTSAVK	43.6	2.08	2	520.284	2	204	212
AN6535	conserved hypothetical protein	23.0681	5	7	13	0.245	KGYWTSAVK	49.4	2.24	2	520.284	2	204	212
AN6535	conserved hypothetical protein	23.0681	5	7	13	0.245	NHFPSPGVEGK	34.3	0.77	2	584.793	2	103	113
AN6535	conserved hypothetical protein	23.0681	5	7	13	0.245	NmQSVDFNKK	27.5	0.824	2	409.534	3	117	126
AN6535	conserved hypothetical protein	23.0681	5	7	13	0.245	NMQSVDFNKK	33.8	1.32	2	605.8	2	117	126
AN6535	conserved hypothetical protein	23.0681	5	7	13	0.245	NmQSVDFNKK	44.5	3.39	2	613.798	2	117	126
AN6535	conserved hypothetical protein	23.0681	5	7	13	0.245	NMQSVDFNKK	44.5	1.77	2	605.801	2	117	126
AN6535	conserved hypothetical protein	23.0681	5	7	13	0.245	NmQSVDFNKK	44.7	3.3	2	613.797	2	117	126
AN6535	conserved hypothetical protein	23.0681	5	7	13	0.245	SPSTTVTPAQILAIAPK	0	2.92	2	847.993	2	29	45
AN6535	conserved hypothetical protein	23.0681	5	7	13	0.245	SPSTTVTPAQILAIAPK	0	3.03	2	847.993	2	29	45
AN6535	conserved hypothetical protein	23.0681	5	7	13	0.245	YGLTNK	28.7	-0.23	2	348.192	2	76	81
AN6535	conserved hypothetical protein	23.0681	5	7	13	0.245	YGLTNK	34.7	-0.415	2	348.191	2	76	81
AN6535	conserved hypothetical protein	23.0681	5	7	13	0.245	YGLTNK	35.5	0.041	2	695.376	1	76	81
AN9287	extracellular GDSL-like lipase/acylhydrolase, putative	46.6294	10	15	52	0.308	AEFDSGDHLHPNVAAYK	40.1	4.32	2	624.298	3	396	412
AN9287	extracellular GDSL-like lipase/acylhydrolase, putative	46.6294	10	15	52	0.308	AEFDSGDHLHPNVAAYK	44	3.57	2	624.297	3	396	412
AN9287	extracellular GDSL-like lipase/acylhydrolase, putative	46.6294	10	15	52	0.308	AEFDSGDHLHPNVAAYK	44.6	4.43	2	624.299	3	396	412
AN9287	extracellular GDSL-like lipase/acylhydrolase, putative	46.6294	10	15	52	0.308	AEFDSGDHLHPNVAAYK	71.7	7.68	2	935.943	2	396	412
AN9287	extracellular GDSL-like lipase/acylhydrolase, putative	46.6294	10	15	52	0.308	DALGQK	33.3	-0.38	2	316.175	2	289	294
AN9287	extracellular GDSL-like lipase/acylhydrolase, putative	46.6294	10	15	52	0.308	DALGQK	31.1	-0.23	2	631.344	1	289	294
AN9287	extracellular GDSL-like lipase/acylhydrolase, putative	46.6294	10	15	52	0.308	DALGQK	44.1	-0.0414	2	631.344	1	289	294
AN9287	extracellular GDSL-like lipase/acylhydrolase, putative	46.6294	10	15	52	0.308	FQFSNR	18.9	0.0177	2	798.395	1	90	95
AN9287	extracellular GDSL-like lipase/acylhydrolase, putative	46.6294	10	15	52	0.308	FQFSNR	27.5	-0.491	2	399.7	2	90	95
AN9287	extracellular GDSL-like lipase/acylhydrolase, putative	46.6294	10	15	52	0.308	FQFSNR	19.4	0.553	2	798.395	1	90	95
AN9287	extracellular GDSL-like lipase/acylhydrolase, putative	46.6294	10	15	52	0.308	FQFSNR	24.8	0.0655	2	798.395	1	90	95
AN9287	extracellular GDSL-like lipase/acylhydrolase, putative	46.6294	10	15	52	0.308	INEWILK	27.7	-0.279	2	915.535	1	368	374
AN9287	extracellular GDSL-like lipase/acylhydrolase, putative	46.6294	10	15	52	0.308	INEWILK	33	-0.255	2	458.269	2	368	374
AN9287	extracellular GDSL-like lipase/acylhydrolase, putative	46.6294	10	15	52	0.308	INEWILK	35.3	0.149	2	458.27	2	368	374
AN9287	extracellular GDSL-like lipase/acylhydrolase, putative	46.6294	10	15	52	0.308	INEWILK	47.7	0	2	458.271	2	368	374
AN9287	extracellular GDSL-like lipase/acylhydrolase, putative	46.6294	10	15	52	0.308	INEWILK	50.9	0	2	458.27	2	368	374
AN9287	extracellular GDSL-like lipase/acylhydrolase, putative	46.6294	10	15	52	0.308	INEWILK	48.5	0.284	2	458.271	2	368	374
AN9287	extracellular GDSL-like lipase/acylhydrolase, putative	46.6294	10	15	52	0.308	INEWILK	51	-0.0792	2	458.269	2	368	374
AN9287	extracellular GDSL-like lipase/acylhydrolase, putative	46.6294	10	15	52	0.308	INEWILK	66.3	-0.0792	2	458.271	2	368	374
AN9287	extracellular GDSL-like lipase/acylhydrolase, putative	46.6294	10	15	52	0.308	NAGLTTIGATITPFGGSQYADPSR	87.7	8.54	2	1198.1	2	338	361
AN9287	extracellular GDSL-like lipase/acylhydrolase, putative	46.6294	10	15	52	0.308	NAGLTTIGATITPFGGSQYADPSR	89.1	5.36	2	1198.11	2	338	361
AN9287	extracellular GDSL-like lipase/acylhydrolase, putative	46.6294	10	15	52	0.308	NAGLTTIGATITPFGGSQYADPSR	100	8.11	2	1198.1	2	338	361
AN9287	extracellular GDSL-like lipase/acylhydrolase, putative	46.6294	10	15	52	0.308	SNLGHIAVNNEAAGGNAILAGGLGPPLLDR	30.7	3.09	2	961.184	3	256	285
AN9287	extracellular GDSL-like lipase/acylhydrolase, putative	46.6294	10	15	52	0.308	TTSWMETGDR	68	2.82	2	592.259	2	183	192
AN9287	extracellular GDSL-like lipase/acylhydrolase, putative	46.6294	10	15	52	0.308	TTSWMETGDR	68	2.44	2	592.259	2	183	192
AN9287	extracellular GDSL-like lipase/acylhydrolase, putative	46.6294	10	15	52	0.308	TTSWmETGDR	79	3.18	2	600.256	2	183	192
AN9287	extracellular GDSL-like lipase/acylhydrolase, putative	46.6294	10	15	52	0.308	VSVGAER	25.9	-0.114	2	359.2	2	81	87
AN9287	extracellular GDSL-like lipase/acylhydrolase, putative	46.6294	10	15	52	0.308	VSVGAER	30.7	-0.301	2	359.199	2	81	87
AN9287	extracellular GDSL-like lipase/acylhydrolase, putative	46.6294	10	15	52	0.308	VSVGAER	35.5	-0.279	2	359.2	2	81	87
AN9287	extracellular GDSL-like lipase/acylhydrolase, putative	46.6294	10	15	52	0.308	VSVGAER	40.2	-0.398	2	359.199	2	81	87
AN9287	extracellular GDSL-like lipase/acylhydrolase, putative	46.6294	10	15	52	0.308	VSVGAER	44.5	-0.114	2	359.199	2	81	87
AN9287	extracellular GDSL-like lipase/acylhydrolase, putative	46.6294	10	15	52	0.308	VSVGAER	46	-0.146	2	359.199	2	81	87
AN9287	extracellular GDSL-like lipase/acylhydrolase, putative	46.6294	10	15	52	0.308	VSVGAER	50.2	-0.279	2	359.2	2	81	87
AN9287	extracellular GDSL-like lipase/acylhydrolase, putative	46.6294	10	15	52	0.308	VSVGAER	54.6	-0.0414	2	359.2	2	81	87
AN9287	extracellular GDSL-like lipase/acylhydrolase, putative	46.6294	10	15	52	0.308	WPDALAER	35.4	0.959	2	479.245	2	245	252
AN9287	extracellular GDSL-like lipase/acylhydrolase, putative	46.6294	10	15	52	0.308	WPDALAER	42.4	2.77	2	479.245	2	245	252
AN9287	extracellular GDSL-like lipase/acylhydrolase, putative	46.6294	10	15	52	0.308	WPDALAER	42.5	2.85	2	479.245	2	245	252
AN9287	extracellular GDSL-like lipase/acylhydrolase, putative	46.6294	10	15	52	0.308	WPDALAER	43.3	3	2	479.245	2	245	252
AN9287	extracellular GDSL-like lipase/acylhydrolase, putative	46.6294	10	15	52	0.308	WPDALAER	46	2	2	479.244	2	245	252
AN9287	extracellular GDSL-like lipase/acylhydrolase, putative	46.6294	10	15	52	0.308	WPDALAER	46.4	1.8	2	479.243	2	245	252
AN9287	extracellular GDSL-like lipase/acylhydrolase, putative	46.6294	10	15	52	0.308	WPDALAER	47	1.59	2	479.244	2	245	252
AN9287	extracellular GDSL-like lipase/acylhydrolase, putative	46.6294	10	15	52	0.308	WPDALAER	62.3	1.82	2	479.244	2	245	252
AN9287	extracellular GDSL-like lipase/acylhydrolase, putative	46.6294	10	15	52	0.308	YTSGLVILGDSITDGR	21.1	-0.146	2	556.293	3	219	234
AN9287	extracellular GDSL-like lipase/acylhydrolase, putative	46.6294	10	15	52	0.308	YTSGLVILGDSITDGR	24.9	0.0506	2	556.295	3	219	234
AN9287	extracellular GDSL-like lipase/acylhydrolase, putative	46.6294	10	15	52	0.308	YTSGLVILGDSITDGR	32.8	1.8	2	556.294	3	219	234
AN9287	extracellular GDSL-like lipase/acylhydrolase, putative	46.6294	10	15	52	0.308	YTSGLVILGDSITDGR	59.3	3.44	2	833.94	2	219	234
AN9287	extracellular GDSL-like lipase/acylhydrolase, putative	46.6294	10	15	52	0.308	YTSGLVILGDSITDGR	64.3	2.92	2	833.941	2	219	234
AN9287	extracellular GDSL-like lipase/acylhydrolase, putative	46.6294	10	15	52	0.308	YTSGLVILGDSITDGR	82.4	5.57	2	833.942	2	219	234
AN9287	extracellular GDSL-like lipase/acylhydrolase, putative	46.6294	10	15	52	0.308	YTSGLVILGDSITDGR	91.9	4.66	2	833.939	2	219	234
AN9287	extracellular GDSL-like lipase/acylhydrolase, putative	46.6294	10	15	52	0.308	YTSGLVILGDSITDGR	93	6.52	2	833.94	2	219	234
AN9287	extracellular GDSL-like lipase/acylhydrolase, putative	46.6294	10	15	52	0.308	YTSGLVILGDSITDGR	111	6.11	2	833.94	2	219	234
AN9287	extracellular GDSL-like lipase/acylhydrolase, putative	46.6294	10	15	52	0.308	YTSGLVILGDSITDGR	113	4.92	2	833.939	2	219	234
AN11070	vacuolar aspartyl aminopeptidase Lap4, putative	56.7853	9	10	16	0.198	ADEGIEPGTFASTQPPK	0	3.89	2	872.928	2	247	263
AN11070	vacuolar aspartyl aminopeptidase Lap4, putative	56.7853	9	10	16	0.198	DEGIEPGTFASTQPPK	0	5.02	2	837.409	2	248	263
AN11070	vacuolar aspartyl aminopeptidase Lap4, putative	56.7853	9	10	16	0.198	IAQSFATSYGPDLLAQTVAK	53.2	3.57	2	694.371	3	364	383
AN11070	vacuolar aspartyl aminopeptidase Lap4, putative	56.7853	9	10	16	0.198	IGGIDKDFIFAGR	30.3	0.658	2	470.259	3	295	307
AN11070	vacuolar aspartyl aminopeptidase Lap4, putative	56.7853	9	10	16	0.198	IGGIDKDFIFAGR	39	0.538	2	470.259	3	295	307
AN11070	vacuolar aspartyl aminopeptidase Lap4, putative	56.7853	9	10	16	0.198	IGGIDKDFIFAGR	65.4	5.14	2	704.885	2	295	307
AN11070	vacuolar aspartyl aminopeptidase Lap4, putative	56.7853	9	10	16	0.198	IGGIDKDFIFAGR	75.3	4.46	2	704.886	2	295	307
AN11070	vacuolar aspartyl aminopeptidase Lap4, putative	56.7853	9	10	16	0.198	LKPVSK	29.3	0	2	336.228	2	144	149
AN11070	vacuolar aspartyl aminopeptidase Lap4, putative	56.7853	9	10	16	0.198	mVGYFDDEEIGSLLR	109	7.3	2	880.418	2	335	349
AN11070	vacuolar aspartyl aminopeptidase Lap4, putative	56.7853	9	10	16	0.198	mVGYFDDEEIGSLLR	126	5.96	2	880.417	2	335	349
AN11070	vacuolar aspartyl aminopeptidase Lap4, putative	56.7853	9	10	16	0.198	NASTGKVESK	23.4	1	2	510.771	2	187	196
AN11070	vacuolar aspartyl aminopeptidase Lap4, putative	56.7853	9	10	16	0.198	NASTGKVESK	39.3	2.38	2	510.772	2	187	196
AN11070	vacuolar aspartyl aminopeptidase Lap4, putative	56.7853	9	10	16	0.198	SGGTIGPmTSSR	34	1.19	2	583.779	2	457	468
AN11070	vacuolar aspartyl aminopeptidase Lap4, putative	56.7853	9	10	16	0.198	SGGTIGPMTSSR	42.5	1.14	2	575.78	2	457	468
AN11070	vacuolar aspartyl aminopeptidase Lap4, putative	56.7853	9	10	16	0.198	SNFmSSVIER	64.1	1.96	2	593.284	2	354	363
AN11070	vacuolar aspartyl aminopeptidase Lap4, putative	56.7853	9	10	16	0.198	SNFmSSVIER	67.8	1.96	2	593.283	2	354	363
AN1273	cellobiohydrolase (nonreducing end)	41.4961	9	13	37	0.254	AGVYQDAGAPAALR	0	4.13	2	680.357	2	230	243
AN1273	cellobiohydrolase (nonreducing end)	41.4961	9	13	37	0.254	EQNDAGANPPIAGIFVVY	0	3.82	2	937.973	2	98	115
AN1273	cellobiohydrolase (nonreducing end)	41.4961	9	13	37	0.254	EYIDAIR	28.3	0.0177	2	440.233	2	143	149
AN1273	cellobiohydrolase (nonreducing end)	41.4961	9	13	37	0.254	EYIDAIR	30.4	0.854	2	879.463	1	143	149
AN1273	cellobiohydrolase (nonreducing end)	41.4961	9	13	37	0.254	EYIDAIR	30	0.149	2	440.234	2	143	149
AN1273	cellobiohydrolase (nonreducing end)	41.4961	9	13	37	0.254	EYIDAIR	36.2	0.553	2	879.464	1	143	149
AN1273	cellobiohydrolase (nonreducing end)	41.4961	9	13	37	0.254	EYIDAIR	43.7	0.161	2	440.234	2	143	149
AN1273	cellobiohydrolase (nonreducing end)	41.4961	9	13	37	0.254	GLATNVANYNAF	0	3.13	2	627.812	2	244	255
AN1273	cellobiohydrolase (nonreducing end)	41.4961	9	13	37	0.254	GLATNVANYNAF	0	4.06	2	628.305	2	244	255
AN1273	cellobiohydrolase (nonreducing end)	41.4961	9	13	37	0.254	GLATNVANYNAF	0	4.2	2	627.813	2	244	255
AN1273	cellobiohydrolase (nonreducing end)	41.4961	9	13	37	0.254	GLATNVANYNAF	0	4.32	2	627.813	2	244	255
AN1273	cellobiohydrolase (nonreducing end)	41.4961	9	13	37	0.254	NLPDR	30.4	-0.663	2	614.329	1	116	120
AN1273	cellobiohydrolase (nonreducing end)	41.4961	9	13	37	0.254	PGGESDGTSDQSAER	0	7.31	2	746.815	2	341	355
AN1273	cellobiohydrolase (nonreducing end)	41.4961	9	13	37	0.254	PGGESDGTSDQSAER	0	7.55	2	746.816	2	341	355
AN1273	cellobiohydrolase (nonreducing end)	41.4961	9	13	37	0.254	QPTGQIEWGDWcNVK	69.8	3.32	2	909.422	2	302	316
AN1273	cellobiohydrolase (nonreducing end)	41.4961	9	13	37	0.254	QPTGQIEWGDWcNVK	76	4	2	909.421	2	302	316
AN1273	cellobiohydrolase (nonreducing end)	41.4961	9	13	37	0.254	VPTmGEYLADIK	22.6	2.08	2	676.848	2	86	97
AN1273	cellobiohydrolase (nonreducing end)	41.4961	9	13	37	0.254	VPTMGEYLADIK	30.5	-0.255	2	446.233	3	86	97
AN1273	cellobiohydrolase (nonreducing end)	41.4961	9	13	37	0.254	VPTMGEYLADIK	30.6	0.678	2	446.234	3	86	97
AN1273	cellobiohydrolase (nonreducing end)	41.4961	9	13	37	0.254	VPTmGEYLADIK	47.8	2.27	2	676.846	2	86	97
AN1273	cellobiohydrolase (nonreducing end)	41.4961	9	13	37	0.254	VPTmGEYLADIK	48.3	2.27	2	676.844	2	86	97
AN1273	cellobiohydrolase (nonreducing end)	41.4961	9	13	37	0.254	VPTmGEYLADIK	72.2	3.48	2	676.845	2	86	97
AN1273	cellobiohydrolase (nonreducing end)	41.4961	9	13	37	0.254	VPTmGEYLADIK	72.5	3.59	2	676.844	2	86	97
AN1273	cellobiohydrolase (nonreducing end)	41.4961	9	13	37	0.254	VPTmGEYLADIK	73.9	3.17	2	676.846	2	86	97
AN1273	cellobiohydrolase (nonreducing end)	41.4961	9	13	37	0.254	VPTmGEYLADIK	76.2	5.62	2	676.845	2	86	97
AN1273	cellobiohydrolase (nonreducing end)	41.4961	9	13	37	0.254	VPTMGEYLADIK	89	5.08	2	668.847	2	86	97
AN1273	cellobiohydrolase (nonreducing end)	41.4961	9	13	37	0.254	YKEYIDAIR	27.6	-0.0414	2	390.878	3	141	149
AN1273	cellobiohydrolase (nonreducing end)	41.4961	9	13	37	0.254	YKEYIDAIR	30.6	0.569	2	390.878	3	141	149
AN1273	cellobiohydrolase (nonreducing end)	41.4961	9	13	37	0.254	YKEYIDAIR	32.4	0.31	2	390.877	3	141	149
AN1273	cellobiohydrolase (nonreducing end)	41.4961	9	13	37	0.254	YKEYIDAIR	38.8	0.357	2	585.812	2	141	149
AN1273	cellobiohydrolase (nonreducing end)	41.4961	9	13	37	0.254	YKEYIDAIR	39.3	0.18	2	585.814	2	141	149
AN1273	cellobiohydrolase (nonreducing end)	41.4961	9	13	37	0.254	YKEYIDAIR	34.7	1.92	2	1170.62	1	141	149
AN1273	cellobiohydrolase (nonreducing end)	41.4961	9	13	37	0.254	YKEYIDAIR	35.3	0.638	2	390.877	3	141	149
AN1273	cellobiohydrolase (nonreducing end)	41.4961	9	13	37	0.254	YKEYIDAIR	36.9	1.92	2	1170.62	1	141	149
AN1273	cellobiohydrolase (nonreducing end)	41.4961	9	13	37	0.254	YKEYIDAIR	41.6	0.658	2	585.813	2	141	149
AN1273	cellobiohydrolase (nonreducing end)	41.4961	9	13	37	0.254	YKEYIDAIR	43.4	-0.0414	2	585.812	2	141	149
AN1273	cellobiohydrolase (nonreducing end)	41.4961	9	13	37	0.254	YKEYIDAIR	40.5	1.43	2	585.813	2	141	149
AN2237	carboxypeptidase S1, putative	70.3461	2	2	6	0.0314	QLAAEGDPR	40.7	2.43	2	478.745	2	361	369
AN2237	carboxypeptidase S1, putative	70.3461	2	2	6	0.0314	QLAAEGDPR	41.1	1.39	2	478.745	2	361	369
AN2237	carboxypeptidase S1, putative	70.3461	2	2	6	0.0314	QLAAEGDPR	52	1.1	2	478.745	2	361	369
AN2237	carboxypeptidase S1, putative	70.3461	2	2	6	0.0314	QLAAEGDPR	42.1	2.16	2	478.745	2	361	369
AN2237	carboxypeptidase S1, putative	70.3461	2	2	6	0.0314	QLAAEGDPR	42.9	2.85	2	478.745	2	361	369
AN2237	carboxypeptidase S1, putative	70.3461	2	2	6	0.0314	TVNAAcQAADR	78.1	2.96	2	588.776	2	376	386
AN0224	membrane dipeptidase GliJ	46.0832	4	5	9	0.0916	LGmAVDISHVSAK	38.7	1.74	2	448.572	3	240	252
AN0224	membrane dipeptidase GliJ	46.0832	4	5	9	0.0916	LGmAVDISHVSAK	40.4	1.24	2	448.572	3	240	252
AN0224	membrane dipeptidase GliJ	46.0832	4	5	9	0.0916	LYHSLGAR	43.5	0	2	458.755	2	193	200
AN0224	membrane dipeptidase GliJ	46.0832	4	5	9	0.0916	LYHSLGAR	48.7	0	2	458.755	2	193	200
AN0224	membrane dipeptidase GliJ	46.0832	4	5	9	0.0916	TmHDALDTSK	36.4	2.19	2	567.761	2	253	262
AN0224	membrane dipeptidase GliJ	46.0832	4	5	9	0.0916	TmHDALDTSK	38.7	2.1	2	567.76	2	253	262
AN0224	membrane dipeptidase GliJ	46.0832	4	5	9	0.0916	TmHDALDTSK	37.4	1.33	2	378.843	3	253	262
AN0224	membrane dipeptidase GliJ	46.0832	4	5	9	0.0916	TmHDALDTSK	45.5	2.21	2	567.76	2	253	262
AN0224	membrane dipeptidase GliJ	46.0832	4	5	9	0.0916	VmGEIER	48.2	0	2	425.212	2	385	391
AN4102	beta-glucosidase	92.3056	32	52	222	0.354	AAPTFGTIGEAEDYVFPDSITR	64.3	3.62	2	1179.08	2	683	704
AN4102	beta-glucosidase	92.3056	32	52	222	0.354	AAPTFGTIGEAEDYVFPDSITR	61.3	3.12	2	786.386	3	683	704
AN4102	beta-glucosidase	92.3056	32	52	222	0.354	AAPTFGTIGEAEDYVFPDSITR	87.8	6	2	1179.07	2	683	704
AN4102	beta-glucosidase	92.3056	32	52	222	0.354	AAPTFGTIGEAEDYVFPDSITR	106	9.74	2	1179.07	2	683	704
AN4102	beta-glucosidase	92.3056	32	52	222	0.354	AAPTFGTIGEAEDYVFPDSITR	117	8.4	2	1179.07	2	683	704
AN4102	beta-glucosidase	92.3056	32	52	222	0.354	cVGQTGSVPR	34.5	2.92	2	1060.53	1	75	84
AN4102	beta-glucosidase	92.3056	32	52	222	0.354	cVGQTGSVPR	34.7	2.85	2	1060.53	1	75	84
AN4102	beta-glucosidase	92.3056	32	52	222	0.354	cVGQTGSVPR	53.5	0.824	2	530.765	2	75	84
AN4102	beta-glucosidase	92.3056	32	52	222	0.354	cVGQTGSVPR	54.4	1.6	2	530.766	2	75	84
AN4102	beta-glucosidase	92.3056	32	52	222	0.354	cVGQTGSVPR	68.4	1.74	2	530.765	2	75	84
AN4102	beta-glucosidase	92.3056	32	52	222	0.354	DDLFR	22.4	-0.505	2	665.329	1	762	766
AN4102	beta-glucosidase	92.3056	32	52	222	0.354	DGSPQDVLPSGGGAGGNPR	42.4	-0.146	2	579.943	3	741	759
AN4102	beta-glucosidase	92.3056	32	52	222	0.354	DGSPQDVLPSGGGAGGNPR	91.1	7.96	2	869.416	2	741	759
AN4102	beta-glucosidase	92.3056	32	52	222	0.354	DGSPQDVLPSGGGAGGNPR	97.8	8.37	2	869.417	2	741	759
AN4102	beta-glucosidase	92.3056	32	52	222	0.354	DGSPQDVLPSGGGAGGNPR	108	7.96	2	869.416	2	741	759
AN4102	beta-glucosidase	92.3056	32	52	222	0.354	DGSPQDVLPSGGGAGGNPR	108	8.3	2	869.416	2	741	759
AN4102	beta-glucosidase	92.3056	32	52	222	0.354	DGSPQDVLPSGGGAGGNPR	116	7.03	2	869.416	2	741	759
AN4102	beta-glucosidase	92.3056	32	52	222	0.354	DGSPQDVLPSGGGAGGNPR	123	7.62	2	869.416	2	741	759
AN4102	beta-glucosidase	92.3056	32	52	222	0.354	DGSPQDVLPSGGGAGGNPR	125	7.89	2	869.416	2	741	759
AN4102	beta-glucosidase	92.3056	32	52	222	0.354	DRLATPPNFSSWTR	53.1	1.8	2	549.947	3	349	362
AN4102	beta-glucosidase	92.3056	32	52	222	0.354	DRLATPPNFSSWTR	59.7	1.36	2	549.948	3	349	362
AN4102	beta-glucosidase	92.3056	32	52	222	0.354	DSIVLLK	24.9	0.0458	2	394.251	2	400	406
AN4102	beta-glucosidase	92.3056	32	52	222	0.354	DSIVLLK	24.8	0.398	2	787.495	1	400	406
AN4102	beta-glucosidase	92.3056	32	52	222	0.354	DSIVLLK	27.4	0.276	2	787.497	1	400	406
AN4102	beta-glucosidase	92.3056	32	52	222	0.354	DSIVLLK	27.5	0.0269	2	787.497	1	400	406
AN4102	beta-glucosidase	92.3056	32	52	222	0.354	DSIVLLK	32.7	0.495	2	787.496	1	400	406
AN4102	beta-glucosidase	92.3056	32	52	222	0.354	DSIVLLK	35.9	0.469	2	394.251	2	400	406
AN4102	beta-glucosidase	92.3056	32	52	222	0.354	DSIVLLK	42.8	0.886	2	394.252	2	400	406
AN4102	beta-glucosidase	92.3056	32	52	222	0.354	DSIVLLK	44.3	0.347	2	394.252	2	400	406
AN4102	beta-glucosidase	92.3056	32	52	222	0.354	DSIVLLK	46.9	0.509	2	394.252	2	400	406
AN4102	beta-glucosidase	92.3056	32	52	222	0.354	ESSGDPNYGWDDEDYIPEGAK	70.9	7.64	2	1172.48	2	720	740
AN4102	beta-glucosidase	92.3056	32	52	222	0.354	ESSGDPNYGWDDEDYIPEGAK	71.3	7.96	2	1172.48	2	720	740
AN4102	beta-glucosidase	92.3056	32	52	222	0.354	ESSGDPNYGWDDEDYIPEGAK	74.7	7.74	2	1172.48	2	720	740
AN4102	beta-glucosidase	92.3056	32	52	222	0.354	ESSGDPNYGWDDEDYIPEGAK	78	8.77	2	1172.48	2	720	740
AN4102	beta-glucosidase	92.3056	32	52	222	0.354	FPDGGR	19.6	-0.653	2	648.313	1	153	158
AN4102	beta-glucosidase	92.3056	32	52	222	0.354	FPDGGR	24.9	0.174	2	324.66	2	153	158
AN4102	beta-glucosidase	92.3056	32	52	222	0.354	FPDGGR	21.4	-0.322	2	648.313	1	153	158
AN4102	beta-glucosidase	92.3056	32	52	222	0.354	FPDGGR	26.1	-0.0792	2	324.66	2	153	158
AN4102	beta-glucosidase	92.3056	32	52	222	0.354	GFDKLVIQPGEER	53.2	1.51	2	744.4	2	801	813
AN4102	beta-glucosidase	92.3056	32	52	222	0.354	GFDKLVIQPGEER	63.6	1.96	2	744.4	2	801	813
AN4102	beta-glucosidase	92.3056	32	52	222	0.354	GFDKLVIQPGEER	66.7	2.27	2	744.398	2	801	813
AN4102	beta-glucosidase	92.3056	32	52	222	0.354	GFDKLVIQPGEER	66.8	2.55	2	744.398	2	801	813
AN4102	beta-glucosidase	92.3056	32	52	222	0.354	GHAmGQEFSDK	20.3	0.347	2	408.178	3	127	137
AN4102	beta-glucosidase	92.3056	32	52	222	0.354	GHAmGQEFSDK	22.9	-0.23	2	408.178	3	127	137
AN4102	beta-glucosidase	92.3056	32	52	222	0.354	GHAmGQEFSDK	25.1	0.509	2	408.178	3	127	137
AN4102	beta-glucosidase	92.3056	32	52	222	0.354	GHAmGQEFSDK	30.1	1.01	2	408.178	3	127	137
AN4102	beta-glucosidase	92.3056	32	52	222	0.354	GHAmGQEFSDK	39	3.64	2	611.764	2	127	137
AN4102	beta-glucosidase	92.3056	32	52	222	0.354	GHAmGQEFSDK	44.3	2.34	2	611.763	2	127	137
AN4102	beta-glucosidase	92.3056	32	52	222	0.354	GHAmGQEFSDK	39.9	4.59	2	611.764	2	127	137
AN4102	beta-glucosidase	92.3056	32	52	222	0.354	GHAmGQEFSDK	46.6	3.62	2	611.763	2	127	137
AN4102	beta-glucosidase	92.3056	32	52	222	0.354	GHAmGQEFSDK	47.9	4.37	2	611.764	2	127	137
AN4102	beta-glucosidase	92.3056	32	52	222	0.354	GHAmGQEFSDK	49.2	5.12	2	611.764	2	127	137
AN4102	beta-glucosidase	92.3056	32	52	222	0.354	GHAmGQEFSDK	53.3	5.24	2	611.765	2	127	137
AN4102	beta-glucosidase	92.3056	32	52	222	0.354	GHAMGQEFSDK	57.8	5.64	2	603.766	2	127	137
AN4102	beta-glucosidase	92.3056	32	52	222	0.354	GHAmGQEFSDK	61.8	3.96	2	611.763	2	127	137
AN4102	beta-glucosidase	92.3056	32	52	222	0.354	GHAMGQEFSDK	72.7	4.85	2	603.767	2	127	137
AN4102	beta-glucosidase	92.3056	32	52	222	0.354	GIDVQLGPAAGPLGR	56.9	1.68	2	710.902	2	138	152
AN4102	beta-glucosidase	92.3056	32	52	222	0.354	GIDVQLGPAAGPLGR	81.7	4	2	710.903	2	138	152
AN4102	beta-glucosidase	92.3056	32	52	222	0.354	GIDVQLGPAAGPLGR	81.7	3.52	2	710.902	2	138	152
AN4102	beta-glucosidase	92.3056	32	52	222	0.354	GIDVQLGPAAGPLGR	82.8	4.2	2	710.902	2	138	152
AN4102	beta-glucosidase	92.3056	32	52	222	0.354	GIDVQLGPAAGPLGR	104	4.52	2	710.904	2	138	152
AN4102	beta-glucosidase	92.3056	32	52	222	0.354	GIDVQLGPAAGPLGR	114	4.77	2	710.902	2	138	152
AN4102	beta-glucosidase	92.3056	32	52	222	0.354	GIQDAGVIATAK	31.9	1.52	2	1143.64	1	180	191
AN4102	beta-glucosidase	92.3056	32	52	222	0.354	GIQDAGVIATAK	38.1	2.24	2	1143.64	1	180	191
AN4102	beta-glucosidase	92.3056	32	52	222	0.354	GIQDAGVIATAK	68.9	3.92	2	572.323	2	180	191
AN4102	beta-glucosidase	92.3056	32	52	222	0.354	GIQDAGVIATAK	73.6	5.44	2	572.323	2	180	191
AN4102	beta-glucosidase	92.3056	32	52	222	0.354	GIQDAGVIATAK	82.4	5.82	2	572.324	2	180	191
AN4102	beta-glucosidase	92.3056	32	52	222	0.354	GIQDAGVIATAK	82.9	5.21	2	572.323	2	180	191
AN4102	beta-glucosidase	92.3056	32	52	222	0.354	GIQDAGVIATAK	88.7	4.54	2	572.324	2	180	191
AN4102	beta-glucosidase	92.3056	32	52	222	0.354	GIQDAGVIATAK	90	4.2	2	572.325	2	180	191
AN4102	beta-glucosidase	92.3056	32	52	222	0.354	GIQDAGVIATAK	92.4	4.51	2	572.325	2	180	191
AN4102	beta-glucosidase	92.3056	32	52	222	0.354	GIQDAGVIATAK	92.4	4.55	2	572.323	2	180	191
AN4102	beta-glucosidase	92.3056	32	52	222	0.354	GIQDAGVIATAK	96.6	4.96	2	572.324	2	180	191
AN4102	beta-glucosidase	92.3056	32	52	222	0.354	GIQDAGVIATAK	96.8	4.62	2	572.325	2	180	191
AN4102	beta-glucosidase	92.3056	32	52	222	0.354	HYLLNEQEHFR	38.5	1.34	2	495.913	3	192	202
AN4102	beta-glucosidase	92.3056	32	52	222	0.354	HYLLNEQEHFR	47.2	1.09	2	495.914	3	192	202
AN4102	beta-glucosidase	92.3056	32	52	222	0.354	HYLLNEQEHFR	39.3	2.05	2	495.914	3	192	202
AN4102	beta-glucosidase	92.3056	32	52	222	0.354	HYLLNEQEHFR	49.4	2.19	2	495.914	3	192	202
AN4102	beta-glucosidase	92.3056	32	52	222	0.354	HYLLNEQEHFR	54	2.33	2	495.913	3	192	202
AN4102	beta-glucosidase	92.3056	32	52	222	0.354	HYLLNEQEHFR	55.8	2.49	2	495.914	3	192	202
AN4102	beta-glucosidase	92.3056	32	52	222	0.354	HYLLNEQEHFR	69.1	4.89	2	743.369	2	192	202
AN4102	beta-glucosidase	92.3056	32	52	222	0.354	ITAIIK	24.8	-0.146	2	329.73	2	767	772
AN4102	beta-glucosidase	92.3056	32	52	222	0.354	ITAIIK	31.4	-0.362	2	658.451	1	767	772
AN4102	beta-glucosidase	92.3056	32	52	222	0.354	ITAIIK	31.5	-0.0414	2	658.453	1	767	772
AN4102	beta-glucosidase	92.3056	32	52	222	0.354	ITAIIK	33	-0.23	2	658.453	1	767	772
AN4102	beta-glucosidase	92.3056	32	52	222	0.354	ITAIIK	22.3	1.8	2	329.73	2	767	772
AN4102	beta-glucosidase	92.3056	32	52	222	0.354	ITAIIK	33.1	0.252	2	658.454	1	767	772
AN4102	beta-glucosidase	92.3056	32	52	222	0.354	ITAIIK	34.2	-0.204	2	658.452	1	767	772
AN4102	beta-glucosidase	92.3056	32	52	222	0.354	ITAIIK	36.6	-0.0414	2	658.453	1	767	772
AN4102	beta-glucosidase	92.3056	32	52	222	0.354	ITAIIK	36.6	-0.204	2	658.454	1	767	772
AN4102	beta-glucosidase	92.3056	32	52	222	0.354	ITAIIK	33.7	1.72	2	329.73	2	767	772
AN4102	beta-glucosidase	92.3056	32	52	222	0.354	ITAIIK	38.2	1.7	2	329.73	2	767	772
AN4102	beta-glucosidase	92.3056	32	52	222	0.354	ITAIIK	46.6	1.72	2	329.73	2	767	772
AN4102	beta-glucosidase	92.3056	32	52	222	0.354	ITAIIK	46.6	1.72	2	329.73	2	767	772
AN4102	beta-glucosidase	92.3056	32	52	222	0.354	LATPPNFSSWTR	35.3	0.0809	2	688.853	2	351	362
AN4102	beta-glucosidase	92.3056	32	52	222	0.354	LATPPNFSSWTR	45.9	0.745	2	688.854	2	351	362
AN4102	beta-glucosidase	92.3056	32	52	222	0.354	LATPPNFSSWTR	52	0.921	2	688.854	2	351	362
AN4102	beta-glucosidase	92.3056	32	52	222	0.354	LATPPNFSSWTR	52.2	1.06	2	688.856	2	351	362
AN4102	beta-glucosidase	92.3056	32	52	222	0.354	LATPPNFSSWTR	56.8	1.7	2	688.855	2	351	362
AN4102	beta-glucosidase	92.3056	32	52	222	0.354	LATPPNFSSWTR	59.5	2.02	2	688.855	2	351	362
AN4102	beta-glucosidase	92.3056	32	52	222	0.354	LATPPNFSSWTR	68.2	2.8	2	688.854	2	351	362
AN4102	beta-glucosidase	92.3056	32	52	222	0.354	LGINSIcLQDGPLGIR	68.5	4.09	2	863.475	2	85	100
AN4102	beta-glucosidase	92.3056	32	52	222	0.354	LGINSIcLQDGPLGIR	73.1	5.28	2	863.474	2	85	100
AN4102	beta-glucosidase	92.3056	32	52	222	0.354	LNAPAYSPASGQTK	56.5	4.85	2	702.863	2	669	682
AN4102	beta-glucosidase	92.3056	32	52	222	0.354	LNAPAYSPASGQTK	64	5.77	2	702.863	2	669	682
AN4102	beta-glucosidase	92.3056	32	52	222	0.354	LNAPAYSPASGQTK	70.1	6.51	2	702.864	2	669	682
AN4102	beta-glucosidase	92.3056	32	52	222	0.354	LNAPAYSPASGQTK	73.9	5.66	2	702.861	2	669	682
AN4102	beta-glucosidase	92.3056	32	52	222	0.354	LNAPAYSPASGQTK	76.8	4.29	2	702.863	2	669	682
AN4102	beta-glucosidase	92.3056	32	52	222	0.354	LNAPAYSPASGQTK	76.8	6.41	2	702.862	2	669	682
AN4102	beta-glucosidase	92.3056	32	52	222	0.354	LNAPAYSPASGQTK	83.2	6.85	2	702.864	2	669	682
AN4102	beta-glucosidase	92.3056	32	52	222	0.354	LNAPAYSPASGQTK	85.4	4.7	2	702.862	2	669	682
AN4102	beta-glucosidase	92.3056	32	52	222	0.354	LVIQPGEER	26.9	0.328	2	1040.58	1	805	813
AN4102	beta-glucosidase	92.3056	32	52	222	0.354	LVIQPGEER	30.2	0.328	2	1040.58	1	805	813
AN4102	beta-glucosidase	92.3056	32	52	222	0.354	LVIQPGEER	35.9	1.21	2	520.792	2	805	813
AN4102	beta-glucosidase	92.3056	32	52	222	0.354	LVIQPGEER	36	0.959	2	520.792	2	805	813
AN4102	beta-glucosidase	92.3056	32	52	222	0.354	LVIQPGEER	38.4	0.921	2	520.792	2	805	813
AN4102	beta-glucosidase	92.3056	32	52	222	0.354	LVIQPGEER	40.5	1.04	2	520.792	2	805	813
AN4102	beta-glucosidase	92.3056	32	52	222	0.354	LVIQPGEER	43.3	0.959	2	520.792	2	805	813
AN4102	beta-glucosidase	92.3056	32	52	222	0.354	LVIQPGEER	39.2	1.74	2	520.791	2	805	813
AN4102	beta-glucosidase	92.3056	32	52	222	0.354	LVIQPGEER	40.4	1.33	2	520.792	2	805	813
AN4102	beta-glucosidase	92.3056	32	52	222	0.354	LVIQPGEER	42.9	1.48	2	520.793	2	805	813
AN4102	beta-glucosidase	92.3056	32	52	222	0.354	LVIQPGEER	52.6	1.64	2	520.792	2	805	813
AN4102	beta-glucosidase	92.3056	32	52	222	0.354	LVIQPGEER	57.2	1.89	2	520.793	2	805	813
AN4102	beta-glucosidase	92.3056	32	52	222	0.354	LYDDLFR	24.6	-0.114	2	471.24	2	760	766
AN4102	beta-glucosidase	92.3056	32	52	222	0.354	LYDDLFR	30.2	-0.342	2	471.241	2	760	766
AN4102	beta-glucosidase	92.3056	32	52	222	0.354	LYDDLFR	27.1	-0.301	2	471.241	2	760	766
AN4102	beta-glucosidase	92.3056	32	52	222	0.354	LYDDLFR	38.7	0.678	2	941.478	1	760	766
AN4102	beta-glucosidase	92.3056	32	52	222	0.354	LYDDLFR	35.6	0.337	2	471.24	2	760	766
AN4102	beta-glucosidase	92.3056	32	52	222	0.354	LYDDLFR	38.4	0.215	2	471.241	2	760	766
AN4102	beta-glucosidase	92.3056	32	52	222	0.354	LYDDLFR	36.8	1.43	2	941.478	1	760	766
AN4102	beta-glucosidase	92.3056	32	52	222	0.354	LYDDLFR	41.6	0.187	2	471.242	2	760	766
AN4102	beta-glucosidase	92.3056	32	52	222	0.354	LYDDLFR	40.8	1.12	2	941.478	1	760	766
AN4102	beta-glucosidase	92.3056	32	52	222	0.354	LYDDLFR	42.9	0.602	2	471.242	2	760	766
AN4102	beta-glucosidase	92.3056	32	52	222	0.354	LYDDLFR	43	0.0809	2	471.241	2	760	766
AN4102	beta-glucosidase	92.3056	32	52	222	0.354	LYDDLFR	48.1	1.02	2	941.478	1	760	766
AN4102	beta-glucosidase	92.3056	32	52	222	0.354	LYDDLFR	45.4	0.252	2	471.242	2	760	766
AN4102	beta-glucosidase	92.3056	32	52	222	0.354	LYDDLFR	46.1	0.569	2	471.242	2	760	766
AN4102	beta-glucosidase	92.3056	32	52	222	0.354	NEGSLPLTGK	24.8	0.481	2	508.277	2	407	416
AN4102	beta-glucosidase	92.3056	32	52	222	0.354	NEGSLPLTGK	39.8	1	2	508.276	2	407	416
AN4102	beta-glucosidase	92.3056	32	52	222	0.354	NEGSLPLTGK	52.2	0.699	2	508.276	2	407	416
AN4102	beta-glucosidase	92.3056	32	52	222	0.354	NEGSLPLTGK	52.6	1.11	2	508.276	2	407	416
AN4102	beta-glucosidase	92.3056	32	52	222	0.354	NEGSLPLTGKER	58.3	3.34	2	650.85	2	407	418
AN4102	beta-glucosidase	92.3056	32	52	222	0.354	NGENLIK	25.8	0.201	2	787.436	1	531	537
AN4102	beta-glucosidase	92.3056	32	52	222	0.354	NGENLIK	28.6	-0.114	2	394.22	2	531	537
AN4102	beta-glucosidase	92.3056	32	52	222	0.354	NGENLIK	25.4	0.125	2	787.434	1	531	537
AN4102	beta-glucosidase	92.3056	32	52	222	0.354	NGENLIK	27.5	0.125	2	787.435	1	531	537
AN4102	beta-glucosidase	92.3056	32	52	222	0.354	NGENLIK	30.6	0.102	2	394.221	2	531	537
AN4102	beta-glucosidase	92.3056	32	52	222	0.354	NGENLIK	38.9	-0.0414	2	394.221	2	531	537
AN4102	beta-glucosidase	92.3056	32	52	222	0.354	NGENLIK	40.1	0.161	2	394.221	2	531	537
AN4102	beta-glucosidase	92.3056	32	52	222	0.354	NTGPVAGTEVPQLYVSLGGPNEPK	51.8	3.8	2	808.756	3	773	796
AN4102	beta-glucosidase	92.3056	32	52	222	0.354	QLAYIR	19.3	-0.0414	2	763.452	1	121	126
AN4102	beta-glucosidase	92.3056	32	52	222	0.354	QLAYIR	27.4	0.0132	2	382.228	2	121	126
AN4102	beta-glucosidase	92.3056	32	52	222	0.354	QLAYIR	38.6	-0.23	2	382.228	2	121	126
AN4102	beta-glucosidase	92.3056	32	52	222	0.354	QLAYIR	41	-0.204	2	382.228	2	121	126
AN4102	beta-glucosidase	92.3056	32	52	222	0.354	QLAYIR	41.4	-0.23	2	382.228	2	121	126
AN4102	beta-glucosidase	92.3056	32	52	222	0.354	QLAYIR	43.5	-0.204	2	382.229	2	121	126
AN4102	beta-glucosidase	92.3056	32	52	222	0.354	RVGADSIVLLK	25.1	-0.176	2	390.915	3	396	406
AN4102	beta-glucosidase	92.3056	32	52	222	0.354	RVGADSIVLLK	32.9	-0.531	2	1170.73	1	396	406
AN4102	beta-glucosidase	92.3056	32	52	222	0.354	RVGADSIVLLK	35.8	0.585	2	585.866	2	396	406
AN4102	beta-glucosidase	92.3056	32	52	222	0.354	RVGADSIVLLK	37.1	0.638	2	585.866	2	396	406
AN4102	beta-glucosidase	92.3056	32	52	222	0.354	SPFTWGK	23	-0.0414	2	411.712	2	598	604
AN4102	beta-glucosidase	92.3056	32	52	222	0.354	SPFTWGK	23.3	0.319	2	411.712	2	598	604
AN4102	beta-glucosidase	92.3056	32	52	222	0.354	SPFTWGK	24.4	-0.0792	2	411.712	2	598	604
AN4102	beta-glucosidase	92.3056	32	52	222	0.354	SPFTWGK	26.1	0.42	2	822.42	1	598	604
AN4102	beta-glucosidase	92.3056	32	52	222	0.354	SPFTWGK	27.1	0.108	2	822.42	1	598	604
AN4102	beta-glucosidase	92.3056	32	52	222	0.354	SPFTWGK	29.8	0.0269	2	411.712	2	598	604
AN4102	beta-glucosidase	92.3056	32	52	222	0.354	TLHELYLWPFADAVR	27.9	0.824	2	610.99	3	226	240
AN4102	beta-glucosidase	92.3056	32	52	222	0.354	VDDmAVR	21.5	0.0269	2	821.386	1	332	338
AN4102	beta-glucosidase	92.3056	32	52	222	0.354	VDDmAVR	22	-0.0792	2	821.388	1	332	338
AN4102	beta-glucosidase	92.3056	32	52	222	0.354	VDDMAVR	33.3	0.62	2	805.392	1	332	338
AN4102	beta-glucosidase	92.3056	32	52	222	0.354	VDDMAVR	34.9	0.678	2	805.391	1	332	338
AN4102	beta-glucosidase	92.3056	32	52	222	0.354	VDDmAVR	38.7	0.678	2	411.195	2	332	338
AN4102	beta-glucosidase	92.3056	32	52	222	0.354	VDDmAVR	40	0.745	2	411.196	2	332	338
AN4102	beta-glucosidase	92.3056	32	52	222	0.354	VDDMAVR	42.2	0.495	2	403.199	2	332	338
AN4102	beta-glucosidase	92.3056	32	52	222	0.354	VDDmAVR	43.1	0.77	2	411.195	2	332	338
AN4102	beta-glucosidase	92.3056	32	52	222	0.354	VDDmAVR	44	1.16	2	411.196	2	332	338
AN4102	beta-glucosidase	92.3056	32	52	222	0.354	VDDMAVR	45.9	0.721	2	403.199	2	332	338
AN4102	beta-glucosidase	92.3056	32	52	222	0.354	VDDmAVR	48	1.17	2	411.196	2	332	338
AN4102	beta-glucosidase	92.3056	32	52	222	0.354	VDDmAVR	48.1	0.886	2	411.196	2	332	338
AN4102	beta-glucosidase	92.3056	32	52	222	0.354	VDDmAVR	48.4	1.12	2	411.196	2	332	338
AN4102	beta-glucosidase	92.3056	32	52	222	0.354	VDDMAVR	49.6	0.495	2	403.198	2	332	338
AN4102	beta-glucosidase	92.3056	32	52	222	0.354	VDDmAVR	40.2	1.34	2	411.196	2	332	338
AN4102	beta-glucosidase	92.3056	32	52	222	0.354	VDDmAVR	40.3	1.33	2	411.196	2	332	338
AN4102	beta-glucosidase	92.3056	32	52	222	0.354	VDDMAVR	55.9	0.658	2	403.199	2	332	338
AN4102	beta-glucosidase	92.3056	32	52	222	0.354	VDDmAVR	47.8	1.35	2	411.196	2	332	338
AN4102	beta-glucosidase	92.3056	32	52	222	0.354	VDDmAVR	50.3	1.3	2	411.196	2	332	338
AN4102	beta-glucosidase	92.3056	32	52	222	0.354	VDDmAVR	56.3	1.4	2	411.196	2	332	338
AN4102	beta-glucosidase	92.3056	32	52	222	0.354	VFTTTLTR	23.1	1.09	2	469.771	2	814	821
AN4102	beta-glucosidase	92.3056	32	52	222	0.354	VFTTTLTR	24	-0.82	2	938.536	1	814	821
AN4102	beta-glucosidase	92.3056	32	52	222	0.354	VFTTTLTR	21.9	0.0757	2	938.536	1	814	821
AN4102	beta-glucosidase	92.3056	32	52	222	0.354	VFTTTLTR	27.7	1.47	2	469.771	2	814	821
AN4102	beta-glucosidase	92.3056	32	52	222	0.354	VFTTTLTR	29	1.32	2	469.771	2	814	821
AN4102	beta-glucosidase	92.3056	32	52	222	0.354	VFTTTLTR	41.5	1.74	2	469.771	2	814	821
AN4102	beta-glucosidase	92.3056	32	52	222	0.354	VFTTTLTR	44.8	1.66	2	469.771	2	814	821
AN4102	beta-glucosidase	92.3056	32	52	222	0.354	VFTTTLTRR	36.5	0	2	547.822	2	814	822
AN4102	beta-glucosidase	92.3056	32	52	222	0.354	VFTTTLTRR	32.2	-0.301	2	547.822	2	814	822
AN4102	beta-glucosidase	92.3056	32	52	222	0.354	VGADSIVLLK	28.3	0	2	1014.62	1	397	406
AN4102	beta-glucosidase	92.3056	32	52	222	0.354	VGADSIVLLK	23.8	0.553	2	1014.62	1	397	406
AN4102	beta-glucosidase	92.3056	32	52	222	0.354	VGADSIVLLK	41.5	1.96	2	507.815	2	397	406
AN4102	beta-glucosidase	92.3056	32	52	222	0.354	VGADSIVLLK	44.7	2.22	2	507.816	2	397	406
AN4102	beta-glucosidase	92.3056	32	52	222	0.354	VGADSIVLLK	72.7	2.16	2	507.815	2	397	406
AN4102	beta-glucosidase	92.3056	32	52	222	0.354	VGADSIVLLK	75.1	2.8	2	507.815	2	397	406
AN4102	beta-glucosidase	92.3056	32	52	222	0.354	VGADSIVLLK	82.5	3.42	2	507.815	2	397	406
AN4102	beta-glucosidase	92.3056	32	52	222	0.354	VMAAFYK	23.4	0	2	829.432	1	339	345
AN4102	beta-glucosidase	92.3056	32	52	222	0.354	VMAAFYK	27.5	0.658	2	415.219	2	339	345
AN4102	beta-glucosidase	92.3056	32	52	222	0.354	VmAAFYK	26.5	-0.204	2	845.428	1	339	345
AN4102	beta-glucosidase	92.3056	32	52	222	0.354	VMAAFYK	28.4	0.699	2	415.219	2	339	345
AN4102	beta-glucosidase	92.3056	32	52	222	0.354	VmAAFYK	27.5	0.0655	2	845.427	1	339	345
AN4102	beta-glucosidase	92.3056	32	52	222	0.354	VmAAFYK	27.6	0.481	2	845.428	1	339	345
AN4102	beta-glucosidase	92.3056	32	52	222	0.354	VMAAFYK	23.6	1.31	2	415.218	2	339	345
AN4102	beta-glucosidase	92.3056	32	52	222	0.354	VmAAFYK	36.9	0.215	2	845.428	1	339	345
AN4102	beta-glucosidase	92.3056	32	52	222	0.354	VMAAFYK	23.8	1.34	2	415.219	2	339	345
AN4102	beta-glucosidase	92.3056	32	52	222	0.354	VmAAFYK	32.9	1.08	2	423.216	2	339	345
AN4102	beta-glucosidase	92.3056	32	52	222	0.354	VMAAFYK	27.1	1.35	2	415.219	2	339	345
AN4102	beta-glucosidase	92.3056	32	52	222	0.354	VmAAFYK	39.4	0.409	2	423.216	2	339	345
AN4102	beta-glucosidase	92.3056	32	52	222	0.354	VmAAFYK	38.2	1.1	2	845.425	1	339	345
AN4102	beta-glucosidase	92.3056	32	52	222	0.354	VmAAFYK	32.5	1.24	2	423.216	2	339	345
AN4102	beta-glucosidase	92.3056	32	52	222	0.354	VmAAFYK	43	0.921	2	423.216	2	339	345
AN4102	beta-glucosidase	92.3056	32	52	222	0.354	VmAAFYK	44.8	0.62	2	423.216	2	339	345
AN4102	beta-glucosidase	92.3056	32	52	222	0.354	VmAAFYK	36.4	1.34	2	423.216	2	339	345
AN4102	beta-glucosidase	92.3056	32	52	222	0.354	VmAAFYK	46.8	0.638	2	423.216	2	339	345
AN4102	beta-glucosidase	92.3056	32	52	222	0.354	VmAAFYK	49.5	0.824	2	423.216	2	339	345
AN8007	endoarabinanase	34.3741	7	9	29	0.206	AGSYDTNPPATGEEYR	43.2	5.7	2	864.384	2	218	233
AN8007	endoarabinanase	34.3741	7	9	29	0.206	AGSYDTNPPATGEEYR	46.7	2.72	2	576.591	3	218	233
AN8007	endoarabinanase	34.3741	7	9	29	0.206	AGSYDTNPPATGEEYR	47.4	3.7	2	576.591	3	218	233
AN8007	endoarabinanase	34.3741	7	9	29	0.206	AGSYDTNPPATGEEYR	67.9	6.3	2	864.383	2	218	233
AN8007	endoarabinanase	34.3741	7	9	29	0.206	AGSYDTNPPATGEEYR	72.2	5.62	2	864.385	2	218	233
AN8007	endoarabinanase	34.3741	7	9	29	0.206	AGSYDTNPPATGEEYR	77.7	6.68	2	864.384	2	218	233
AN8007	endoarabinanase	34.3741	7	9	29	0.206	AGSYDTNPPATGEEYR	93.9	7.59	2	864.385	2	218	233
AN8007	endoarabinanase	34.3741	7	9	29	0.206	AGSYDTNPPATGEEYR	98.8	6.21	2	864.385	2	218	233
AN8007	endoarabinanase	34.3741	7	9	29	0.206	MYYSVSTLGSR	0	2.82	2	632.308	2	101	111
AN8007	endoarabinanase	34.3741	7	9	29	0.206	PPATGEEYR	0	2.4	2	510.745	2	225	233
AN8007	endoarabinanase	34.3741	7	9	29	0.206	PPATGEEYR	0	2.42	2	510.245	2	225	233
AN8007	endoarabinanase	34.3741	7	9	29	0.206	RGWYYLTFSSGR	53.3	3.24	2	746.874	2	206	217
AN8007	endoarabinanase	34.3741	7	9	29	0.206	SASGTGDFVDK	34.6	1	2	542.252	2	239	249
AN8007	endoarabinanase	34.3741	7	9	29	0.206	SASGTGDFVDK	35.2	1.19	2	1083.5	1	239	249
AN8007	endoarabinanase	34.3741	7	9	29	0.206	SASGTGDFVDK	35.5	1.92	2	1083.5	1	239	249
AN8007	endoarabinanase	34.3741	7	9	29	0.206	SASGTGDFVDK	37.8	1.7	2	1083.5	1	239	249
AN8007	endoarabinanase	34.3741	7	9	29	0.206	SASGTGDFVDK	38.9	1.66	2	1083.5	1	239	249
AN8007	endoarabinanase	34.3741	7	9	29	0.206	SASGTGDFVDK	41	2.11	2	1083.5	1	239	249
AN8007	endoarabinanase	34.3741	7	9	29	0.206	SASGTGDFVDK	41	1.64	2	1083.5	1	239	249
AN8007	endoarabinanase	34.3741	7	9	29	0.206	SASGTGDFVDK	45.6	1.72	2	542.253	2	239	249
AN8007	endoarabinanase	34.3741	7	9	29	0.206	SASGTGDFVDK	61.3	3.05	2	542.254	2	239	249
AN8007	endoarabinanase	34.3741	7	9	29	0.206	SASGTGDFVDK	73.4	3	2	542.254	2	239	249
AN8007	endoarabinanase	34.3741	7	9	29	0.206	SASGTGDFVDK	74.6	3.77	2	542.254	2	239	249
AN8007	endoarabinanase	34.3741	7	9	29	0.206	SASGTGDFVDK	76.8	3.43	2	542.254	2	239	249
AN8007	endoarabinanase	34.3741	7	9	29	0.206	SASGTGDFVDK	80.4	2.72	2	542.253	2	239	249
AN8007	endoarabinanase	34.3741	7	9	29	0.206	SASGTGDFVDKSGR	88.7	4.28	2	692.332	2	239	252
AN8007	endoarabinanase	34.3741	7	9	29	0.206	SASGTGDFVDKSGR	90.8	5.6	2	692.33	2	239	252
AN8007	endoarabinanase	34.3741	7	9	29	0.206	SQAGGNYNAIDAN	0	3.92	2	647.789	2	136	148
AN8007	endoarabinanase	34.3741	7	9	29	0.206	SQAGGNYNAIDAN	0	5.35	2	647.79	2	136	148
AN9380	polysaccharide deacetylase family protein	26.0149	3	3	6	0.135	ATFFVLGDAAAQNPGLLQR	91.9	8.1	2	995.036	2	68	86
AN9380	polysaccharide deacetylase family protein	26.0149	3	3	6	0.135	DLDYR	22.5	-0.462	2	681.324	1	151	155
AN9380	polysaccharide deacetylase family protein	26.0149	3	3	6	0.135	DLDYR	26.2	-0.279	2	681.324	1	151	155
AN9380	polysaccharide deacetylase family protein	26.0149	3	3	6	0.135	MLQEVNAR	44.1	-0.255	2	480.752	2	210	217
AN9380	polysaccharide deacetylase family protein	26.0149	3	3	6	0.135	MLQEVNAR	47.7	0.0177	2	480.752	2	210	217
AN9380	polysaccharide deacetylase family protein	26.0149	3	3	6	0.135	mLQEVNAR	63.4	1.15	2	488.749	2	210	217
AN6819	glucanase (297 aa)	32.0276	3	3	7	0.0878	DPTNHIR	34.5	-0.531	2	426.722	2	184	190
AN6819	glucanase (297 aa)	32.0276	3	3	7	0.0878	IYHDFR	30.7	-0.342	2	425.715	2	39	44
AN6819	glucanase (297 aa)	32.0276	3	3	7	0.0878	IYHDFR	33.1	-0.477	2	425.716	2	39	44
AN6819	glucanase (297 aa)	32.0276	3	3	7	0.0878	NADFVSTAEIDSK	36.2	3.82	2	698.836	2	129	141
AN6819	glucanase (297 aa)	32.0276	3	3	7	0.0878	NADFVSTAEIDSK	66.8	4.47	2	698.837	2	129	141
AN6819	glucanase (297 aa)	32.0276	3	3	7	0.0878	NADFVSTAEIDSK	86.9	4.68	2	698.835	2	129	141
AN6819	glucanase (297 aa)	32.0276	3	3	7	0.0878	NADFVSTAEIDSK	93.2	4.35	2	698.836	2	129	141
AN1502	hypothetical protein similar to N-acetylglucosaminidase	67.9837	15	21	101	0.219	AAALAELVWSGNR	52.2	3.43	2	679.366	2	537	549
AN1502	hypothetical protein similar to N-acetylglucosaminidase	67.9837	15	21	101	0.219	AAALAELVWSGNR	53.2	3.21	2	679.367	2	537	549
AN1502	hypothetical protein similar to N-acetylglucosaminidase	67.9837	15	21	101	0.219	AAALAELVWSGNR	54.8	2.14	2	679.366	2	537	549
AN1502	hypothetical protein similar to N-acetylglucosaminidase	67.9837	15	21	101	0.219	AAALAELVWSGNR	56.5	4.14	2	679.368	2	537	549
AN1502	hypothetical protein similar to N-acetylglucosaminidase	67.9837	15	21	101	0.219	AAALAELVWSGNR	64.8	3.09	2	679.368	2	537	549
AN1502	hypothetical protein similar to N-acetylglucosaminidase	67.9837	15	21	101	0.219	AGSDAIDITAK	33.9	0.959	2	531.28	2	137	147
AN1502	hypothetical protein similar to N-acetylglucosaminidase	67.9837	15	21	101	0.219	AGSDAIDITAK	42.9	0.553	2	531.279	2	137	147
AN1502	hypothetical protein similar to N-acetylglucosaminidase	67.9837	15	21	101	0.219	AGSDAIDITAK	47.2	2.59	2	1061.55	1	137	147
AN1502	hypothetical protein similar to N-acetylglucosaminidase	67.9837	15	21	101	0.219	AGSDAIDITAK	49.5	1.62	2	1061.55	1	137	147
AN1502	hypothetical protein similar to N-acetylglucosaminidase	67.9837	15	21	101	0.219	AGSDAIDITAK	53.9	1.11	2	531.279	2	137	147
AN1502	hypothetical protein similar to N-acetylglucosaminidase	67.9837	15	21	101	0.219	AGSDAIDITAK	56	2.8	2	531.279	2	137	147
AN1502	hypothetical protein similar to N-acetylglucosaminidase	67.9837	15	21	101	0.219	AGSDAIDITAK	59	1.66	2	531.279	2	137	147
AN1502	hypothetical protein similar to N-acetylglucosaminidase	67.9837	15	21	101	0.219	AGSDAIDITAK	63.7	1.8	2	531.279	2	137	147
AN1502	hypothetical protein similar to N-acetylglucosaminidase	67.9837	15	21	101	0.219	AGSDAIDITAK	67.4	2.29	2	531.279	2	137	147
AN1502	hypothetical protein similar to N-acetylglucosaminidase	67.9837	15	21	101	0.219	AGSDAIDITAK	76.2	2.25	2	531.279	2	137	147
AN1502	hypothetical protein similar to N-acetylglucosaminidase	67.9837	15	21	101	0.219	AGSDAIDITAK	77.5	3.54	2	531.28	2	137	147
AN1502	hypothetical protein similar to N-acetylglucosaminidase	67.9837	15	21	101	0.219	AGSDAIDITAK	91.3	3.21	2	531.279	2	137	147
AN1502	hypothetical protein similar to N-acetylglucosaminidase	67.9837	15	21	101	0.219	AGSDAIDITAK	92.6	3.31	2	531.28	2	137	147
AN1502	hypothetical protein similar to N-acetylglucosaminidase	67.9837	15	21	101	0.219	DAPLYPYR	25.6	0.276	2	497.756	2	181	188
AN1502	hypothetical protein similar to N-acetylglucosaminidase	67.9837	15	21	101	0.219	DAPLYPYR	26.8	-0.38	2	994.504	1	181	188
AN1502	hypothetical protein similar to N-acetylglucosaminidase	67.9837	15	21	101	0.219	DAPLYPYR	29.8	0.0315	2	497.755	2	181	188
AN1502	hypothetical protein similar to N-acetylglucosaminidase	67.9837	15	21	101	0.219	DAPLYPYR	34	-0.591	2	994.504	1	181	188
AN1502	hypothetical protein similar to N-acetylglucosaminidase	67.9837	15	21	101	0.219	DAPLYPYR	32.8	0.77	2	497.755	2	181	188
AN1502	hypothetical protein similar to N-acetylglucosaminidase	67.9837	15	21	101	0.219	DAPLYPYR	33.5	1.19	2	497.755	2	181	188
AN1502	hypothetical protein similar to N-acetylglucosaminidase	67.9837	15	21	101	0.219	DTDDSILTNAWNR	75.2	3.92	2	760.856	2	51	63
AN1502	hypothetical protein similar to N-acetylglucosaminidase	67.9837	15	21	101	0.219	ETYSHDDLR	48.9	1.06	2	568.257	2	248	256
AN1502	hypothetical protein similar to N-acetylglucosaminidase	67.9837	15	21	101	0.219	ETYSHDDLR	49.2	1.68	2	568.255	2	248	256
AN1502	hypothetical protein similar to N-acetylglucosaminidase	67.9837	15	21	101	0.219	ETYSHDDLR	49.2	1.54	2	568.255	2	248	256
AN1502	hypothetical protein similar to N-acetylglucosaminidase	67.9837	15	21	101	0.219	ETYSHDDLR	64.5	0.854	2	568.257	2	248	256
AN1502	hypothetical protein similar to N-acetylglucosaminidase	67.9837	15	21	101	0.219	ETYSHDDLR	64.5	1.15	2	568.256	2	248	256
AN1502	hypothetical protein similar to N-acetylglucosaminidase	67.9837	15	21	101	0.219	ETYSHDDLR	53.5	1.68	2	568.257	2	248	256
AN1502	hypothetical protein similar to N-acetylglucosaminidase	67.9837	15	21	101	0.219	ETYSHDDLR	67.7	0.921	2	568.256	2	248	256
AN1502	hypothetical protein similar to N-acetylglucosaminidase	67.9837	15	21	101	0.219	ETYSHDDLRNVVAYAR	16.4	1.7	2	636.979	3	248	263
AN1502	hypothetical protein similar to N-acetylglucosaminidase	67.9837	15	21	101	0.219	EYLLANGVmAATVVPK	0	2.52	2	846.951	2	569	584
AN1502	hypothetical protein similar to N-acetylglucosaminidase	67.9837	15	21	101	0.219	EYLLANGVmAATVVPK	0	2.62	2	846.952	2	569	584
AN1502	hypothetical protein similar to N-acetylglucosaminidase	67.9837	15	21	101	0.219	EYLLANGVMAATVVPK	0	5.51	2	838.956	2	569	584
AN1502	hypothetical protein similar to N-acetylglucosaminidase	67.9837	15	21	101	0.219	EYLLANGVmAATVVPK	54.8	0.569	2	846.459	2	569	584
AN1502	hypothetical protein similar to N-acetylglucosaminidase	67.9837	15	21	101	0.219	EYLLANGVmAATVVPK	0	6.62	2	846.953	2	569	584
AN1502	hypothetical protein similar to N-acetylglucosaminidase	67.9837	15	21	101	0.219	EYLLANGVmAATVVPK	65.5	3.29	2	846.458	2	569	584
AN1502	hypothetical protein similar to N-acetylglucosaminidase	67.9837	15	21	101	0.219	GGYVTNDDR	23	-0.204	2	498.724	2	454	462
AN1502	hypothetical protein similar to N-acetylglucosaminidase	67.9837	15	21	101	0.219	GGYVTNDDR	31.4	-0.114	2	498.724	2	454	462
AN1502	hypothetical protein similar to N-acetylglucosaminidase	67.9837	15	21	101	0.219	GGYVTNDDR	51	0.444	2	498.724	2	454	462
AN1502	hypothetical protein similar to N-acetylglucosaminidase	67.9837	15	21	101	0.219	GGYVTNDDR	51.2	0.62	2	498.724	2	454	462
AN1502	hypothetical protein similar to N-acetylglucosaminidase	67.9837	15	21	101	0.219	GLmVDTGR	26.2	-0.863	2	864.428	1	189	196
AN1502	hypothetical protein similar to N-acetylglucosaminidase	67.9837	15	21	101	0.219	GLmVDTGR	32.4	-0.839	2	864.429	1	189	196
AN1502	hypothetical protein similar to N-acetylglucosaminidase	67.9837	15	21	101	0.219	GLMVDTGR	27.6	-0.204	2	424.719	2	189	196
AN1502	hypothetical protein similar to N-acetylglucosaminidase	67.9837	15	21	101	0.219	GLMVDTGR	28	0.854	2	848.433	1	189	196
AN1502	hypothetical protein similar to N-acetylglucosaminidase	67.9837	15	21	101	0.219	GLmVDTGR	29.2	0.337	2	432.718	2	189	196
AN1502	hypothetical protein similar to N-acetylglucosaminidase	67.9837	15	21	101	0.219	GLMVDTGR	30.3	0.602	2	424.72	2	189	196
AN1502	hypothetical protein similar to N-acetylglucosaminidase	67.9837	15	21	101	0.219	GLMVDTGR	35.2	0.409	2	848.434	1	189	196
AN1502	hypothetical protein similar to N-acetylglucosaminidase	67.9837	15	21	101	0.219	GLMVDTGR	33.1	0.347	2	424.721	2	189	196
AN1502	hypothetical protein similar to N-acetylglucosaminidase	67.9837	15	21	101	0.219	GLmVDTGR	32.8	0.208	2	432.717	2	189	196
AN1502	hypothetical protein similar to N-acetylglucosaminidase	67.9837	15	21	101	0.219	GLmVDTGR	33.1	0.62	2	432.717	2	189	196
AN1502	hypothetical protein similar to N-acetylglucosaminidase	67.9837	15	21	101	0.219	GLmVDTGR	34.8	1	2	432.718	2	189	196
AN1502	hypothetical protein similar to N-acetylglucosaminidase	67.9837	15	21	101	0.219	GLMVDTGR	28	1.32	2	424.72	2	189	196
AN1502	hypothetical protein similar to N-acetylglucosaminidase	67.9837	15	21	101	0.219	GLmVDTGR	38.1	0.187	2	432.717	2	189	196
AN1502	hypothetical protein similar to N-acetylglucosaminidase	67.9837	15	21	101	0.219	GLmVDTGR	39.5	0.658	2	432.716	2	189	196
AN1502	hypothetical protein similar to N-acetylglucosaminidase	67.9837	15	21	101	0.219	GLmVDTGR	42.3	0.62	2	432.717	2	189	196
AN1502	hypothetical protein similar to N-acetylglucosaminidase	67.9837	15	21	101	0.219	GLmVDTGR	46.8	0.569	2	432.717	2	189	196
AN1502	hypothetical protein similar to N-acetylglucosaminidase	67.9837	15	21	101	0.219	GLmVDTGR	56.9	0.921	2	432.717	2	189	196
AN1502	hypothetical protein similar to N-acetylglucosaminidase	67.9837	15	21	101	0.219	KLHEQLDGMALSK	24.9	1.68	2	490.6	3	203	215
AN1502	hypothetical protein similar to N-acetylglucosaminidase	67.9837	15	21	101	0.219	KLHEQLDGmALSK	26.6	1.59	2	495.931	3	203	215
AN1502	hypothetical protein similar to N-acetylglucosaminidase	67.9837	15	21	101	0.219	KLHEQLDGmALSK	32.1	2.06	2	495.931	3	203	215
AN1502	hypothetical protein similar to N-acetylglucosaminidase	67.9837	15	21	101	0.219	KLHEQLDGmALSK	39.5	1.46	2	495.932	3	203	215
AN1502	hypothetical protein similar to N-acetylglucosaminidase	67.9837	15	21	101	0.219	KLHEQLDGMALSK	40.1	2.92	2	490.6	3	203	215
AN1502	hypothetical protein similar to N-acetylglucosaminidase	67.9837	15	21	101	0.219	KLHEQLDGmALSK	41.2	1.48	2	495.931	3	203	215
AN1502	hypothetical protein similar to N-acetylglucosaminidase	67.9837	15	21	101	0.219	KLHEQLDGmALSK	44.7	2.74	2	495.931	3	203	215
AN1502	hypothetical protein similar to N-acetylglucosaminidase	67.9837	15	21	101	0.219	KLHEQLDGmALSK	45.8	3.23	2	495.93	3	203	215
AN1502	hypothetical protein similar to N-acetylglucosaminidase	67.9837	15	21	101	0.219	KLHEQLDGMALSK	46.1	1.77	2	490.599	3	203	215
AN1502	hypothetical protein similar to N-acetylglucosaminidase	67.9837	15	21	101	0.219	KLHEQLDGmALSK	50.3	2.42	2	495.931	3	203	215
AN1502	hypothetical protein similar to N-acetylglucosaminidase	67.9837	15	21	101	0.219	LHEQLDGmALSK	52.6	3	2	679.345	2	204	215
AN1502	hypothetical protein similar to N-acetylglucosaminidase	67.9837	15	21	101	0.219	LHEQLDGmALSK	54.3	2.96	2	679.347	2	204	215
AN1502	hypothetical protein similar to N-acetylglucosaminidase	67.9837	15	21	101	0.219	NFISVR	27	0	2	368.212	2	197	202
AN1502	hypothetical protein similar to N-acetylglucosaminidase	67.9837	15	21	101	0.219	NFISVR	20.5	0.131	2	735.42	1	197	202
AN1502	hypothetical protein similar to N-acetylglucosaminidase	67.9837	15	21	101	0.219	NFISVR	23.9	0.292	2	735.419	1	197	202
AN1502	hypothetical protein similar to N-acetylglucosaminidase	67.9837	15	21	101	0.219	NFISVR	34.3	0	2	368.212	2	197	202
AN1502	hypothetical protein similar to N-acetylglucosaminidase	67.9837	15	21	101	0.219	NVVAYAR	24.1	0.432	2	792.441	1	257	263
AN1502	hypothetical protein similar to N-acetylglucosaminidase	67.9837	15	21	101	0.219	NVVAYAR	27.4	0.387	2	396.723	2	257	263
AN1502	hypothetical protein similar to N-acetylglucosaminidase	67.9837	15	21	101	0.219	NVVAYAR	25.1	0.108	2	792.44	1	257	263
AN1502	hypothetical protein similar to N-acetylglucosaminidase	67.9837	15	21	101	0.219	NVVAYAR	25.3	0.481	2	792.44	1	257	263
AN1502	hypothetical protein similar to N-acetylglucosaminidase	67.9837	15	21	101	0.219	NVVAYAR	30.1	0.432	2	396.723	2	257	263
AN1502	hypothetical protein similar to N-acetylglucosaminidase	67.9837	15	21	101	0.219	NVVAYAR	31.5	-0.0414	2	396.723	2	257	263
AN1502	hypothetical protein similar to N-acetylglucosaminidase	67.9837	15	21	101	0.219	TTLFTQR	27	-0.431	2	433.742	2	557	563
AN1502	hypothetical protein similar to N-acetylglucosaminidase	67.9837	15	21	101	0.219	TTLFTQR	35.1	-0.0792	2	433.741	2	557	563
AN1502	hypothetical protein similar to N-acetylglucosaminidase	67.9837	15	21	101	0.219	TTLFTQR	40.2	1	2	433.742	2	557	563
AN1502	hypothetical protein similar to N-acetylglucosaminidase	67.9837	15	21	101	0.219	TTLFTQR	43.6	0.301	2	433.741	2	557	563
AN1502	hypothetical protein similar to N-acetylglucosaminidase	67.9837	15	21	101	0.219	TTLFTQR	42.3	1.36	2	433.742	2	557	563
AN1502	hypothetical protein similar to N-acetylglucosaminidase	67.9837	15	21	101	0.219	TTLFTQR	43	1.28	2	433.741	2	557	563
AN1502	hypothetical protein similar to N-acetylglucosaminidase	67.9837	15	21	101	0.219	TTLFTQR	46.3	1.36	2	433.741	2	557	563
AN1502	hypothetical protein similar to N-acetylglucosaminidase	67.9837	15	21	101	0.219	TTLFTQR	46.4	1.42	2	433.741	2	557	563
AN1502	hypothetical protein similar to N-acetylglucosaminidase	67.9837	15	21	101	0.219	TTLFTQR	51.1	1.31	2	433.741	2	557	563
AN1502	hypothetical protein similar to N-acetylglucosaminidase	67.9837	15	21	101	0.219	TYNDLMQHWVDK	27.8	0	2	517.243	3	372	383
AN1502	hypothetical protein similar to N-acetylglucosaminidase	67.9837	15	21	101	0.219	TYNDLmQHWVDK	27.8	0.292	2	522.576	3	372	383
AN1502	hypothetical protein similar to N-acetylglucosaminidase	67.9837	15	21	101	0.219	TYNDLMQHWVDK	37	0.194	2	517.244	3	372	383
AN1502	hypothetical protein similar to N-acetylglucosaminidase	67.9837	15	21	101	0.219	TYNDLMQHWVDK	31.3	1.43	2	517.244	3	372	383
AN1502	hypothetical protein similar to N-acetylglucosaminidase	67.9837	15	21	101	0.219	TYNDLMQHWVDK	32.7	1.37	2	517.243	3	372	383
AN1502	hypothetical protein similar to N-acetylglucosaminidase	67.9837	15	21	101	0.219	TYNDLmQHWVDK	38.2	3.12	2	783.359	2	372	383
AN1502	hypothetical protein similar to N-acetylglucosaminidase	67.9837	15	21	101	0.219	TYNDLmQHWVDK	36.5	1.33	2	522.575	3	372	383
AN1502	hypothetical protein similar to N-acetylglucosaminidase	67.9837	15	21	101	0.219	TYNDLmQHWVDK	59.2	3.72	2	783.362	2	372	383
AN1502	hypothetical protein similar to N-acetylglucosaminidase	67.9837	15	21	101	0.219	TYNDLMQHWVDK	64.3	4.46	2	775.362	2	372	383
AN1502	hypothetical protein similar to N-acetylglucosaminidase	67.9837	15	21	101	0.219	TYNDLMQHWVDK	67.6	3.27	2	775.363	2	372	383
AN2060	exo-arabinanase	42.6308	4	8	24	0.104	SSDHGETWTEISR	26.3	0.886	2	502.229	3	78	90
AN2060	exo-arabinanase	42.6308	4	8	24	0.104	SSDHGETWTEISR	28.9	0.886	2	502.228	3	78	90
AN2060	exo-arabinanase	42.6308	4	8	24	0.104	SSDHGETWTEISR	29.5	0.886	2	502.229	3	78	90
AN2060	exo-arabinanase	42.6308	4	8	24	0.104	SSDHGETWTEISR	34.3	1.12	2	502.229	3	78	90
AN2060	exo-arabinanase	42.6308	4	8	24	0.104	SSDHGETWTEISR	27.5	2.27	2	502.228	3	78	90
AN2060	exo-arabinanase	42.6308	4	8	24	0.104	SSDHGETWTEISR	80.6	4.7	2	752.841	2	78	90
AN2060	exo-arabinanase	42.6308	4	8	24	0.104	SSDHGETWTEISR	82.8	3.64	2	752.841	2	78	90
AN2060	exo-arabinanase	42.6308	4	8	24	0.104	TLYAR	18.6	-0.398	2	623.354	1	44	48
AN2060	exo-arabinanase	42.6308	4	8	24	0.104	TLYAR	19.2	-0.255	2	623.354	1	44	48
AN2060	exo-arabinanase	42.6308	4	8	24	0.104	TLYAR	29.6	-0.613	2	312.18	2	44	48
AN2060	exo-arabinanase	42.6308	4	8	24	0.104	TLYAR	29.7	-0.58	2	312.18	2	44	48
AN2060	exo-arabinanase	42.6308	4	8	24	0.104	VHDTANGLGLR	27	0.585	2	384.877	3	91	101
AN2060	exo-arabinanase	42.6308	4	8	24	0.104	VHDTANGLGLR	22.7	1.42	2	384.877	3	91	101
AN2060	exo-arabinanase	42.6308	4	8	24	0.104	VHDTANGLGLR	39.4	2.64	2	576.811	2	91	101
AN2060	exo-arabinanase	42.6308	4	8	24	0.104	VHDTANGLGLR	48	4.05	2	576.812	2	91	101
AN2060	exo-arabinanase	42.6308	4	8	24	0.104	VHDTANGLGLR	56.9	4.8	2	576.812	2	91	101
AN2060	exo-arabinanase	42.6308	4	8	24	0.104	VHDTANGLGLR	71.3	4.96	2	576.813	2	91	101
AN2060	exo-arabinanase	42.6308	4	8	24	0.104	YQPFLYYLPER	26	0.77	2	496.925	3	102	112
AN2060	exo-arabinanase	42.6308	4	8	24	0.104	YQPFLYYLPER	25.9	1.27	2	496.924	3	102	112
AN2060	exo-arabinanase	42.6308	4	8	24	0.104	YQPFLYYLPER	32.4	2.7	2	744.883	2	102	112
AN2060	exo-arabinanase	42.6308	4	8	24	0.104	YQPFLYYLPER	34.5	2	2	744.884	2	102	112
AN2060	exo-arabinanase	42.6308	4	8	24	0.104	YQPFLYYLPER	39.9	2.62	2	744.883	2	102	112
AN2060	exo-arabinanase	42.6308	4	8	24	0.104	YQPFLYYLPER	46.9	2.57	2	744.884	2	102	112
AN2060	exo-arabinanase	42.6308	4	8	24	0.104	YQPFLYYLPER	51	2.3	2	744.882	2	102	112
AN5879	ML domain protein, putative	18.2976	2	2	3	0.0947	AAGNLHER	69.1	2.44	2	434.227	2	78	85
AN5879	ML domain protein, putative	18.2976	2	2	3	0.0947	YGLITLLR	53.3	2.47	2	474.799	2	98	105
AN5879	ML domain protein, putative	18.2976	2	2	3	0.0947	YGLITLLR	65.8	1.59	2	474.799	2	98	105
AN1285	beta-1,4-endoglucanase	35.8124	7	10	49	0.178	ALTDPQDK	29.3	0.357	2	444.229	2	202	209
AN1285	beta-1,4-endoglucanase	35.8124	7	10	49	0.178	ALTDPQDK	29.8	0.108	2	444.228	2	202	209
AN1285	beta-1,4-endoglucanase	35.8124	7	10	49	0.178	ALTDPQDK	34.9	0.959	2	887.452	1	202	209
AN1285	beta-1,4-endoglucanase	35.8124	7	10	49	0.178	ALTDPQDK	36.3	1.12	2	887.452	1	202	209
AN1285	beta-1,4-endoglucanase	35.8124	7	10	49	0.178	ALTDPQDK	44.6	0.42	2	444.228	2	202	209
AN1285	beta-1,4-endoglucanase	35.8124	7	10	49	0.178	AVLDPHNYGR	0	3.43	2	571.293	2	105	114
AN1285	beta-1,4-endoglucanase	35.8124	7	10	49	0.178	LGVLGEFAGANNQV	0	2.42	2	694.863	2	252	265
AN1285	beta-1,4-endoglucanase	35.8124	7	10	49	0.178	LGVLGEFAGANNQV	0	2.77	2	694.865	2	252	265
AN1285	beta-1,4-endoglucanase	35.8124	7	10	49	0.178	LGVLGEFAGANNQVcK	66.5	5.89	2	838.929	2	252	267
AN1285	beta-1,4-endoglucanase	35.8124	7	10	49	0.178	LGVLGEFAGANNQVcK	78.6	6.39	2	838.929	2	252	267
AN1285	beta-1,4-endoglucanase	35.8124	7	10	49	0.178	NEGmNIFR	23.1	0.77	2	498.733	2	59	66
AN1285	beta-1,4-endoglucanase	35.8124	7	10	49	0.178	NEGmNIFR	24.1	-1.56	2	996.462	1	59	66
AN1285	beta-1,4-endoglucanase	35.8124	7	10	49	0.178	NEGmNIFR	26.2	1.23	2	498.734	2	59	66
AN1285	beta-1,4-endoglucanase	35.8124	7	10	49	0.178	NEGMNIFR	32.5	0.31	2	980.468	1	59	66
AN1285	beta-1,4-endoglucanase	35.8124	7	10	49	0.178	NEGmNIFR	36	-0.69	2	996.463	1	59	66
AN1285	beta-1,4-endoglucanase	35.8124	7	10	49	0.178	NEGMNIFR	38.9	0.602	2	980.466	1	59	66
AN1285	beta-1,4-endoglucanase	35.8124	7	10	49	0.178	NEGMNIFR	35	0.721	2	490.736	2	59	66
AN1285	beta-1,4-endoglucanase	35.8124	7	10	49	0.178	NEGMNIFR	37.2	1.14	2	490.736	2	59	66
AN1285	beta-1,4-endoglucanase	35.8124	7	10	49	0.178	NEGMNIFR	51.2	1.11	2	490.737	2	59	66
AN1285	beta-1,4-endoglucanase	35.8124	7	10	49	0.178	NEGMNIFR	54.5	0.854	2	490.735	2	59	66
AN1285	beta-1,4-endoglucanase	35.8124	7	10	49	0.178	NEGmNIFR	46	2.04	2	498.733	2	59	66
AN1285	beta-1,4-endoglucanase	35.8124	7	10	49	0.178	NEGMNIFR	58.4	0.959	2	490.736	2	59	66
AN1285	beta-1,4-endoglucanase	35.8124	7	10	49	0.178	NEGmNIFR	48.3	2.24	2	498.734	2	59	66
AN1285	beta-1,4-endoglucanase	35.8124	7	10	49	0.178	NEGmNIFR	48.6	1.8	2	498.734	2	59	66
AN1285	beta-1,4-endoglucanase	35.8124	7	10	49	0.178	NEGmNIFR	49.5	1.82	2	498.735	2	59	66
AN1285	beta-1,4-endoglucanase	35.8124	7	10	49	0.178	VAFSMER	20.6	0.0177	2	839.413	1	67	73
AN1285	beta-1,4-endoglucanase	35.8124	7	10	49	0.178	VAFSmER	25.5	0.347	2	428.206	2	67	73
AN1285	beta-1,4-endoglucanase	35.8124	7	10	49	0.178	VAFSmER	28	0.276	2	428.206	2	67	73
AN1285	beta-1,4-endoglucanase	35.8124	7	10	49	0.178	VAFSmER	31.6	0.721	2	428.207	2	67	73
AN1285	beta-1,4-endoglucanase	35.8124	7	10	49	0.178	VAFSMER	31.8	0.886	2	420.21	2	67	73
AN1285	beta-1,4-endoglucanase	35.8124	7	10	49	0.178	VAFSmER	47.9	1.21	2	428.207	2	67	73
AN1285	beta-1,4-endoglucanase	35.8124	7	10	49	0.178	VAFSMER	58.5	0.959	2	420.209	2	67	73
AN1285	beta-1,4-endoglucanase	35.8124	7	10	49	0.178	VAFSmER	61.3	1	2	428.206	2	67	73
AN1285	beta-1,4-endoglucanase	35.8124	7	10	49	0.178	VAFSMER	58.6	1.55	2	420.209	2	67	73
AN1285	beta-1,4-endoglucanase	35.8124	7	10	49	0.178	VTAATNWLR	27.1	-0.146	2	516.286	2	239	247
AN1285	beta-1,4-endoglucanase	35.8124	7	10	49	0.178	VTAATNWLR	33.9	0	2	516.287	2	239	247
AN1285	beta-1,4-endoglucanase	35.8124	7	10	49	0.178	VTAATNWLR	34	0	2	516.288	2	239	247
AN1285	beta-1,4-endoglucanase	35.8124	7	10	49	0.178	VTAATNWLR	33.7	0.194	2	516.286	2	239	247
AN1285	beta-1,4-endoglucanase	35.8124	7	10	49	0.178	VTAATNWLR	42.8	-0.447	2	516.287	2	239	247
AN1285	beta-1,4-endoglucanase	35.8124	7	10	49	0.178	VTAATNWLR	44.1	-0.342	2	516.287	2	239	247
AN1285	beta-1,4-endoglucanase	35.8124	7	10	49	0.178	VTAATNWLR	40	-0.0792	2	516.287	2	239	247
AN1285	beta-1,4-endoglucanase	35.8124	7	10	49	0.178	VTAATNWLR	41.6	0.409	2	516.288	2	239	247
AN1285	beta-1,4-endoglucanase	35.8124	7	10	49	0.178	VTAATNWLR	41.9	-0.301	2	516.286	2	239	247
AN1285	beta-1,4-endoglucanase	35.8124	7	10	49	0.178	VTAATNWLR	44.9	0.585	2	516.288	2	239	247
AN1285	beta-1,4-endoglucanase	35.8124	7	10	49	0.178	VTAATNWLR	55.6	0.745	2	516.287	2	239	247
AN1285	beta-1,4-endoglucanase	35.8124	7	10	49	0.178	VTAATNWLR	59.8	0.699	2	516.287	2	239	247
AN1285	beta-1,4-endoglucanase	35.8124	7	10	49	0.178	VTAATNWLR	60.1	-0.0792	2	516.287	2	239	247
AN1285	beta-1,4-endoglucanase	35.8124	7	10	49	0.178	VTAATNWLR	80.9	0.854	2	516.287	2	239	247
AN1285	beta-1,4-endoglucanase	35.8124	7	10	49	0.178	VTAATNWLR	80.9	1.17	2	516.287	2	239	247
AN2533	glycosyl hydrolase	35.6092	4	6	13	0.106	ATTLEGLK	14.8	1.72	2	832.482	1	62	69
AN2533	glycosyl hydrolase	35.6092	4	6	13	0.106	ATTLEGLK	36.2	0.824	2	416.744	2	62	69
AN2533	glycosyl hydrolase	35.6092	4	6	13	0.106	TTTWSDVQLTR	0	2.52	2	654.335	2	51	61
AN2533	glycosyl hydrolase	35.6092	4	6	13	0.106	VVWSDSESSR	33	0.699	2	1151.54	1	75	84
AN2533	glycosyl hydrolase	35.6092	4	6	13	0.106	VVWSDSESSR	48	2.15	2	1151.54	1	75	84
AN2533	glycosyl hydrolase	35.6092	4	6	13	0.106	VVWSDSESSR	43.4	4.11	2	576.271	2	75	84
AN2533	glycosyl hydrolase	35.6092	4	6	13	0.106	VVWSDSESSR	47.9	3.82	2	576.272	2	75	84
AN2533	glycosyl hydrolase	35.6092	4	6	13	0.106	VVWSDSESSR	52.8	2.68	2	576.273	2	75	84
AN2533	glycosyl hydrolase	35.6092	4	6	13	0.106	VVWSDSESSR	68.3	3.92	2	576.273	2	75	84
AN2533	glycosyl hydrolase	35.6092	4	6	13	0.106	VVWSDSESSR	77	3.26	2	576.274	2	75	84
AN2533	glycosyl hydrolase	35.6092	4	6	13	0.106	YTAAQR	27.2	0.886	2	355.186	2	295	300
AN2533	glycosyl hydrolase, family 43, putative	35.6092	4	6	13	0.106	YTAAQR	29.3	0.658	2	355.186	2	295	300
AN2533	glycosyl hydrolase, family 43, putative	35.6092	4	6	13	0.106	YTAAQR	35.1	0.495	2	355.186	2	295	300
AN2217	beta-1,4-xylosidase	82.706	15	21	48	0.204	AAVGDSATVHYAQGcER	38.8	2.72	2	597.944	3	443	459
AN2217	beta-1,4-xylosidase	82.706	15	21	48	0.204	AAVGDSATVHYAQGcER	50.4	3.14	2	597.942	3	443	459
AN2217	beta-1,4-xylosidase	82.706	15	21	48	0.204	AAVGDSATVHYAQGcER	76.6	4.92	2	597.943	3	443	459
AN2217	beta-1,4-xylosidase	82.706	15	21	48	0.204	AAVGDSATVHYAQGcER	94.6	6.12	2	896.412	2	443	459
AN2217	beta-1,4-xylosidase	82.706	15	21	48	0.204	AAVGDSATVHYAQGcER	102	7.68	2	896.413	2	443	459
AN2217	beta-1,4-xylosidase	82.706	15	21	48	0.204	DPNAAIEDR	46.5	2.2	2	500.74	2	31	39
AN2217	beta-1,4-xylosidase	82.706	15	21	48	0.204	DPNAAIEDR	46.8	2.52	2	500.739	2	31	39
AN2217	beta-1,4-xylosidase	82.706	15	21	48	0.204	DPNAAIEDR	64.9	2.35	2	500.74	2	31	39
AN2217	beta-1,4-xylosidase	82.706	15	21	48	0.204	DPNAAIEDR	65.2	2.03	2	500.74	2	31	39
AN2217	beta-1,4-xylosidase	82.706	15	21	48	0.204	DPNAAIEDR	72.4	2.25	2	500.74	2	31	39
AN2217	beta-1,4-xylosidase	82.706	15	21	48	0.204	EAVDLAR	43.5	0.0177	2	773.418	1	378	384
AN2217	beta-1,4-xylosidase	82.706	15	21	48	0.204	EAVDLAR	45.5	0.041	2	773.42	1	378	384
AN2217	beta-1,4-xylosidase	82.706	15	21	48	0.204	EEWDNLIHSK	23.4	0.959	2	635.81	2	368	377
AN2217	beta-1,4-xylosidase	82.706	15	21	48	0.204	EEWDNLIHSK	27.5	1.21	2	635.809	2	368	377
AN2217	beta-1,4-xylosidase	82.706	15	21	48	0.204	GVTPLDGIK	25.9	0.456	2	899.525	1	434	442
AN2217	beta-1,4-xylosidase	82.706	15	21	48	0.204	GVTPLDGIK	28.9	-0.146	2	450.265	2	434	442
AN2217	beta-1,4-xylosidase	82.706	15	21	48	0.204	GVTPLDGIK	37.1	1.03	2	450.264	2	434	442
AN2217	beta-1,4-xylosidase	82.706	15	21	48	0.204	GVTPLDGIK	29.5	1.68	2	899.525	1	434	442
AN2217	beta-1,4-xylosidase	82.706	15	21	48	0.204	HYAGFSQPEQGINTAPVHGGER	71.2	1.82	2	588.785	4	201	222
AN2217	beta-1,4-xylosidase	82.706	15	21	48	0.204	HYAGFSQPEQGINTAPVHGGER	80.8	8.43	2	784.712	3	201	222
AN2217	beta-1,4-xylosidase	82.706	15	21	48	0.204	HYAGFSQPEQGINTAPVHGGER	78.8	9.77	2	784.712	3	201	222
AN2217	beta-1,4-xylosidase	82.706	15	21	48	0.204	LSVSFPR	23.5	0.42	2	403.233	2	581	587
AN2217	beta-1,4-xylosidase	82.706	15	21	48	0.204	LSVSFPR	28.9	0.155	2	403.234	2	581	587
AN2217	beta-1,4-xylosidase	82.706	15	21	48	0.204	MNFVVEK	29.3	-0.0414	2	866.449	1	730	736
AN2217	beta-1,4-xylosidase	82.706	15	21	48	0.204	MNFVVEK	29.8	0.495	2	866.45	1	730	736
AN2217	beta-1,4-xylosidase	82.706	15	21	48	0.204	MTLEDK	26.6	-0.114	2	368.682	2	47	52
AN2217	beta-1,4-xylosidase	82.706	15	21	48	0.204	MTLEDK	27.7	-0.0792	2	368.682	2	47	52
AN2217	beta-1,4-xylosidase	82.706	15	21	48	0.204	SRPLYKDPNAAIEDR	0	4.28	2	582.306	3	25	39
AN2217	beta-1,4-xylosidase	82.706	15	21	48	0.204	TTWLPPFK	27.5	-0.146	2	989.552	1	226	233
AN2217	beta-1,4-xylosidase	82.706	15	21	48	0.204	VFVPAGK	27.5	0	2	359.219	2	704	710
AN2217	beta-1,4-xylosidase	82.706	15	21	48	0.204	VFVPAGK	24.1	-0.114	2	359.22	2	704	710
AN2217	beta-1,4-xylosidase	82.706	15	21	48	0.204	VFVPAGK	24	0.62	2	717.434	1	704	710
AN2217	beta-1,4-xylosidase	82.706	15	21	48	0.204	VFVPAGK	25.7	0.602	2	717.432	1	704	710
AN2217	beta-1,4-xylosidase	82.706	15	21	48	0.204	VFVPAGK	29	0.509	2	359.219	2	704	710
AN2217	beta-1,4-xylosidase	82.706	15	21	48	0.204	VSDLLGR	33.2	-0.322	2	380.223	2	40	46
AN2217	beta-1,4-xylosidase	82.706	15	21	48	0.204	VSDLLGR	28.8	0.292	2	759.44	1	40	46
AN2217	beta-1,4-xylosidase	82.706	15	21	48	0.204	VSDLLGR	31.4	0.398	2	759.439	1	40	46
AN2217	beta-1,4-xylosidase	82.706	15	21	48	0.204	VSDLLGR	40.8	-0.146	2	380.223	2	40	46
AN2217	beta-1,4-xylosidase	82.706	15	21	48	0.204	VSDLLGR	47.7	0	2	380.223	2	40	46
AN2217	beta-1,4-xylosidase	82.706	15	21	48	0.204	VSDLLGR	52.1	0.155	2	380.222	2	40	46
AN2217	beta-1,4-xylosidase	82.706	15	21	48	0.204	VSDLLGR	54.2	0.409	2	380.224	2	40	46
AN2217	beta-1,4-xylosidase	82.706	15	21	48	0.204	VSDLLGR	60.7	0.585	2	380.223	2	40	46
AN2217	beta-1,4-xylosidase	82.706	15	21	48	0.204	WSNDQSGFEEAIAAAEK	67.6	2.54	2	618.284	3	460	476
AN2217	beta-1,4-xylosidase	82.706	15	21	48	0.204	WSNDQSGFEEAIAAAEK	117	8.54	2	926.926	2	460	476
AN2217	beta-1,4-xylosidase	82.706	15	21	48	0.204	WSNDQSGFEEAIAAAEK	120	7.74	2	926.926	2	460	476
AN2217	beta-1,4-xylosidase	82.706	15	21	48	0.204	YVGDLPIYYDYLNSGR	62.1	5.6	2	954.47	2	588	603
AN2217	beta-1,4-xylosidase	82.706	15	21	48	0.204	YVGDLPIYYDYLNSGR	81.2	5.52	2	954.467	2	588	603
AN2217	beta-1,4-xylosidase	82.706	15	21	48	0.204	YVGDLPIYYDYLNSGR	85.8	6.15	2	954.466	2	588	603
AN9339	catalase B precursor	79.3213	27	43	109	0.352	DGAGQmFIPLNPDAYSPNTLK	58.8	6.14	2	1133.05	2	419	439
AN9339	catalase B precursor	79.3213	27	43	109	0.352	DVHGFATR	41.5	0.398	2	902.453	1	153	160
AN9339	catalase B precursor	79.3213	27	43	109	0.352	DVHGFATR	29.8	1.96	2	451.729	2	153	160
AN9339	catalase B precursor	79.3213	27	43	109	0.352	DVHGFATR	35.2	0.167	2	301.489	3	153	160
AN9339	catalase B precursor	79.3213	27	43	109	0.352	ETPVFVR	24.3	-0.279	2	847.472	1	131	137
AN9339	catalase B precursor	79.3213	27	43	109	0.352	ETPVFVR	35.7	-0.23	2	424.239	2	131	137
AN9339	catalase B precursor	79.3213	27	43	109	0.352	FALDSDE	32.9	0.77	2	796.339	1	716	722
AN9339	catalase B precursor	79.3213	27	43	109	0.352	FALDSDE	39.7	0.523	2	796.341	1	716	722
AN9339	catalase B precursor	79.3213	27	43	109	0.352	FDHERVPER	25.3	1.17	2	395.534	3	89	97
AN9339	catalase B precursor	79.3213	27	43	109	0.352	FDHERVPER	27.4	1.62	2	395.532	3	89	97
AN9339	catalase B precursor	79.3213	27	43	109	0.352	FENANVK	32.7	-0.431	2	411.213	2	502	508
AN9339	catalase B precursor	79.3213	27	43	109	0.352	FENANVK	33	-0.447	2	821.42	1	502	508
AN9339	catalase B precursor	79.3213	27	43	109	0.352	FENANVK	32.5	-0.279	2	411.213	2	502	508
AN9339	catalase B precursor	79.3213	27	43	109	0.352	FENANVK	34.7	-0.255	2	411.213	2	502	508
AN9339	catalase B precursor	79.3213	27	43	109	0.352	FENANVK	36.3	-0.146	2	411.213	2	502	508
AN9339	catalase B precursor	79.3213	27	43	109	0.352	FGFDLFDPTK	23.2	1.54	2	1186.58	1	321	330
AN9339	catalase B precursor	79.3213	27	43	109	0.352	FGFDLFDPTK	34.5	2.28	2	1186.58	1	321	330
AN9339	catalase B precursor	79.3213	27	43	109	0.352	FGFDLFDPTK	51.9	2.62	2	593.794	2	321	330
AN9339	catalase B precursor	79.3213	27	43	109	0.352	FGFDLFDPTK	52.6	2.6	2	593.794	2	321	330
AN9339	catalase B precursor	79.3213	27	43	109	0.352	FGFDLFDPTK	59.4	2.92	2	593.795	2	321	330
AN9339	catalase B precursor	79.3213	27	43	109	0.352	FLDRFALDSDE	60.9	2.23	2	664.316	2	712	722
AN9339	catalase B precursor	79.3213	27	43	109	0.352	FLDRFALDSDE	70.4	1.64	2	664.316	2	712	722
AN9339	catalase B precursor	79.3213	27	43	109	0.352	FSTVAGSR	31	0	2	412.719	2	138	145
AN9339	catalase B precursor	79.3213	27	43	109	0.352	FSTVAGSR	33	0	2	412.718	2	138	145
AN9339	catalase B precursor	79.3213	27	43	109	0.352	FSTVAGSR	27.8	0.886	2	824.431	1	138	145
AN9339	catalase B precursor	79.3213	27	43	109	0.352	FSTVAGSR	28.9	-0.556	2	824.432	1	138	145
AN9339	catalase B precursor	79.3213	27	43	109	0.352	FSTVAGSR	29.1	0.0362	2	824.432	1	138	145
AN9339	catalase B precursor	79.3213	27	43	109	0.352	FSTVAGSR	36.3	0	2	412.718	2	138	145
AN9339	catalase B precursor	79.3213	27	43	109	0.352	FSTVAGSR	33.2	1.16	2	412.718	2	138	145
AN9339	catalase B precursor	79.3213	27	43	109	0.352	FSTVAGSR	34.5	0.699	2	412.719	2	138	145
AN9339	catalase B precursor	79.3213	27	43	109	0.352	FSTVAGSR	36.2	0.481	2	412.718	2	138	145
AN9339	catalase B precursor	79.3213	27	43	109	0.352	FSTVAGSR	39.8	0.252	2	412.718	2	138	145
AN9339	catalase B precursor	79.3213	27	43	109	0.352	FSTVAGSR	50.1	1	2	412.719	2	138	145
AN9339	catalase B precursor	79.3213	27	43	109	0.352	GFFTAPDR	22.7	0.721	2	910.447	1	453	460
AN9339	catalase B precursor	79.3213	27	43	109	0.352	GSTLLEDFIFR	65.6	1.54	2	649.345	2	73	83
AN9339	catalase B precursor	79.3213	27	43	109	0.352	GSTLLEDFIFR	66.9	1.92	2	649.346	2	73	83
AN9339	catalase B precursor	79.3213	27	43	109	0.352	GSTLLEDFIFR	68	3.26	2	649.345	2	73	83
AN9339	catalase B precursor	79.3213	27	43	109	0.352	HVDGFGVHTFR	24.7	1.35	2	424.548	3	240	250
AN9339	catalase B precursor	79.3213	27	43	109	0.352	HVDGFGVHTFR	38.8	2.82	2	424.549	3	240	250
AN9339	catalase B precursor	79.3213	27	43	109	0.352	HVDGFGVHTFR	41.1	3.02	2	424.548	3	240	250
AN9339	catalase B precursor	79.3213	27	43	109	0.352	HVDGFGVHTFR	65.7	5.32	2	636.32	2	240	250
AN9339	catalase B precursor	79.3213	27	43	109	0.352	ISNDLATR	32	0.959	2	889.478	1	523	530
AN9339	catalase B precursor	79.3213	27	43	109	0.352	ISNDLATR	38.6	0.678	2	889.479	1	523	530
AN9339	catalase B precursor	79.3213	27	43	109	0.352	ISNDLATR	55	0.959	2	445.241	2	523	530
AN9339	catalase B precursor	79.3213	27	43	109	0.352	ISNDLATR	54.9	0.398	2	445.242	2	523	530
AN9339	catalase B precursor	79.3213	27	43	109	0.352	ISNDLATR	58	0.921	2	445.242	2	523	530
AN9339	catalase B precursor	79.3213	27	43	109	0.352	ISNDLATR	61.2	0.959	2	445.242	2	523	530
AN9339	catalase B precursor	79.3213	27	43	109	0.352	ISNDLATR	65	0.854	2	445.241	2	523	530
AN9339	catalase B precursor	79.3213	27	43	109	0.352	ISNDLATR	66.2	0.886	2	445.242	2	523	530
AN9339	catalase B precursor	79.3213	27	43	109	0.352	IVPEEYVPLTPLGK	21.6	0.678	2	518.966	3	331	344
AN9339	catalase B precursor	79.3213	27	43	109	0.352	IVPEEYVPLTPLGK	18.4	1.55	2	777.947	2	331	344
AN9339	catalase B precursor	79.3213	27	43	109	0.352	IVPEEYVPLTPLGK	31.6	0.432	2	518.966	3	331	344
AN9339	catalase B precursor	79.3213	27	43	109	0.352	IVPEEYVPLTPLGK	41.3	1.48	2	777.948	2	331	344
AN9339	catalase B precursor	79.3213	27	43	109	0.352	LFGAK	28.8	0	2	535.326	1	634	638
AN9339	catalase B precursor	79.3213	27	43	109	0.352	LFGAK	28.8	0	2	535.327	1	634	638
AN9339	catalase B precursor	79.3213	27	43	109	0.352	LFGAK	29.8	0	2	535.326	1	634	638
AN9339	catalase B precursor	79.3213	27	43	109	0.352	LFSYLDTQLNR	60.5	3.55	2	685.362	2	385	395
AN9339	catalase B precursor	79.3213	27	43	109	0.352	LFSYLDTQLNR	67.9	3.28	2	685.361	2	385	395
AN9339	catalase B precursor	79.3213	27	43	109	0.352	LFWNSLLPAEK	43.3	0	2	659.365	2	483	493
AN9339	catalase B precursor	79.3213	27	43	109	0.352	LFWNSLLPAEK	43.5	0.62	2	659.365	2	483	493
AN9339	catalase B precursor	79.3213	27	43	109	0.352	LFWNSLLPAEK	50.3	1.03	2	659.367	2	483	493
AN9339	catalase B precursor	79.3213	27	43	109	0.352	LFWNSLLPAEK	64	1.62	2	659.366	2	483	493
AN9339	catalase B precursor	79.3213	27	43	109	0.352	LQSLAGLK	28.4	-0.568	2	415.262	2	562	569
AN9339	catalase B precursor	79.3213	27	43	109	0.352	LQSLAGLK	30.1	-0.568	2	415.262	2	562	569
AN9339	catalase B precursor	79.3213	27	43	109	0.352	LQSLAGLK	28.9	0.161	2	829.517	1	562	569
AN9339	catalase B precursor	79.3213	27	43	109	0.352	LVTEDGSTK	23.5	0.252	2	475.247	2	251	259
AN9339	catalase B precursor	79.3213	27	43	109	0.352	LVTEDGSTK	24.4	0.26	2	475.247	2	251	259
AN9339	catalase B precursor	79.3213	27	43	109	0.352	LVTEDGSTK	24.3	0.357	2	475.246	2	251	259
AN9339	catalase B precursor	79.3213	27	43	109	0.352	LVTEDGSTK	25.2	0.357	2	475.247	2	251	259
AN9339	catalase B precursor	79.3213	27	43	109	0.352	LVTEDGSTK	31.2	0.495	2	475.247	2	251	259
AN9339	catalase B precursor	79.3213	27	43	109	0.352	LVTEDGSTK	32	2.06	2	475.247	2	251	259
AN9339	catalase B precursor	79.3213	27	43	109	0.352	LVTEDGSTK	36.3	2.37	2	949.489	1	251	259
AN9339	catalase B precursor	79.3213	27	43	109	0.352	LVTEDGSTK	32.5	1.28	2	475.247	2	251	259
AN9339	catalase B precursor	79.3213	27	43	109	0.352	LVTEDGSTK	40.2	1.8	2	475.248	2	251	259
AN9339	catalase B precursor	79.3213	27	43	109	0.352	LVTEDGSTK	65.8	2.17	2	475.247	2	251	259
AN9339	catalase B precursor	79.3213	27	43	109	0.352	LVTEDGSTK	72.6	1.89	2	475.247	2	251	259
AN9339	catalase B precursor	79.3213	27	43	109	0.352	NGGPNFEQLPINQPR	0	3.43	2	841.423	2	396	410
AN9339	catalase B precursor	79.3213	27	43	109	0.352	NGGPNFEQLPINQPR	0	3.47	2	841.421	2	396	410
AN9339	catalase B precursor	79.3213	27	43	109	0.352	NGGPNFEQLPINQPR	0	3.04	2	561.282	3	396	410
AN9339	catalase B precursor	79.3213	27	43	109	0.352	NGGPNFEQLPINQPR	30.6	1.57	2	560.957	3	396	410
AN9339	catalase B precursor	79.3213	27	43	109	0.352	NGGPNFEQLPINQPR	46.8	2.89	2	840.929	2	396	410
AN9339	catalase B precursor	79.3213	27	43	109	0.352	NGGPNFEQLPINQPR	56.7	3.52	2	840.929	2	396	410
AN9339	catalase B precursor	79.3213	27	43	109	0.352	NNVIVQLNR	37.1	0.77	2	535.311	2	514	522
AN9339	catalase B precursor	79.3213	27	43	109	0.352	NNVIVQLNR	38.1	1.36	2	1069.62	1	514	522
AN9339	catalase B precursor	79.3213	27	43	109	0.352	NNVIVQLNR	56.5	0.886	2	535.31	2	514	522
AN9339	catalase B precursor	79.3213	27	43	109	0.352	NPDYmR	25	-0.38	2	811.345	1	286	291
AN9339	catalase B precursor	79.3213	27	43	109	0.352	NPDYmR	36.5	0.854	2	406.176	2	286	291
AN9339	catalase B precursor	79.3213	27	43	109	0.352	NPDYmR	47.4	1.48	2	406.175	2	286	291
AN9339	catalase B precursor	79.3213	27	43	109	0.352	QDLFESIEAGR	59.5	1.07	2	632.814	2	292	302
AN9339	catalase B precursor	79.3213	27	43	109	0.352	QDLFESIEAGR	75	2.04	2	632.813	2	292	302
AN9339	catalase B precursor	79.3213	27	43	109	0.352	qFVVNAIR	27.1	0	2	929.526	1	494	501
AN9339	catalase B precursor	79.3213	27	43	109	0.352	QFVVNAIR	31.4	-0.38	2	473.779	2	494	501
AN9339	catalase B precursor	79.3213	27	43	109	0.352	QFVVNAIR	28.7	-0.255	2	473.779	2	494	501
AN9339	catalase B precursor	79.3213	27	43	109	0.352	qFVVNAIR	30.5	0.0458	2	465.265	2	494	501
AN9339	catalase B precursor	79.3213	27	43	109	0.352	QFVVNAIR	33.2	0.26	2	946.552	1	494	501
AN9339	catalase B precursor	79.3213	27	43	109	0.352	qFVVNAIR	41.3	0	2	465.265	2	494	501
AN9339	catalase B precursor	79.3213	27	43	109	0.352	QFVVNAIR	29.3	1.92	2	946.551	1	494	501
AN9339	catalase B precursor	79.3213	27	43	109	0.352	QFVVNAIR	42.3	0.0706	2	473.778	2	494	501
AN9339	catalase B precursor	79.3213	27	43	109	0.352	qFVVNAIR	50.5	0	2	465.265	2	494	501
AN9339	catalase B precursor	79.3213	27	43	109	0.352	QFVVNAIR	47.5	-0.204	2	473.778	2	494	501
AN9339	catalase B precursor	79.3213	27	43	109	0.352	SSTFDDAWSQPR	72.5	3.96	2	698.814	2	471	482
AN9339	catalase B precursor	79.3213	27	43	109	0.352	SSTFDDAWSQPR	74.4	3.7	2	698.813	2	471	482
AN9339	catalase B precursor	79.3213	27	43	109	0.352	TANGNLVR	46.6	0	2	422.737	2	461	468
AN9339	catalase B precursor	79.3213	27	43	109	0.352	TANGNLVR	43.6	0.409	2	422.736	2	461	468
AN9339	catalase B precursor	79.3213	27	43	109	0.352	TANGNLVR	46.4	0.886	2	422.737	2	461	468
AN9339	catalase B precursor	79.3213	27	43	109	0.352	TANGNLVR	50.5	1.34	2	422.737	2	461	468
AN9339	catalase B precursor	79.3213	27	43	109	0.352	VAIHNNNR	23.1	-0.176	2	313.171	3	411	418
AN9339	catalase B precursor	79.3213	27	43	109	0.352	VAIHNNNR	28.3	0.62	2	469.253	2	411	418
AN9339	catalase B precursor	79.3213	27	43	109	0.352	VAIHNNNR	46	2.55	2	469.252	2	411	418
AN5309	cutinase, putative	22.4133	3	5	15	0.122	GVVLFGDTR	25.7	0	2	963.532	1	150	158
AN5309	cutinase, putative	22.4133	3	5	15	0.122	GVVLFGDTR	30.3	0	2	963.531	1	150	158
AN5309	cutinase, putative	22.4133	3	5	15	0.122	GVVLFGDTR	36.4	0	2	482.268	2	150	158
AN5309	cutinase, putative	22.4133	3	5	15	0.122	GVVLFGDTR	33.7	2.23	2	482.268	2	150	158
AN5309	cutinase, putative	22.4133	3	5	15	0.122	GVVLFGDTR	42.7	1.49	2	482.267	2	150	158
AN5309	cutinase, putative	22.4133	3	5	15	0.122	GVVLFGDTR	57.5	1.74	2	482.268	2	150	158
AN5309	cutinase, putative	22.4133	3	5	15	0.122	GVVLFGDTR	66.3	1.82	2	482.268	2	150	158
AN5309	cutinase, putative	22.4133	3	5	15	0.122	qITGNELR	23.3	0	2	913.479	1	27	34
AN5309	cutinase, putative	22.4133	3	5	15	0.122	qITGNELR	15.4	1.28	2	913.479	1	27	34
AN5309	cutinase, putative	22.4133	3	5	15	0.122	qITGNELR	19.5	1.18	2	913.48	1	27	34
AN5309	cutinase, putative	22.4133	3	5	15	0.122	qITGNELR	19.5	1.2	2	913.479	1	27	34
AN5309	cutinase, putative	22.4133	3	5	15	0.122	SLFELAASK	27.5	0	2	483.271	2	107	115
AN5309	cutinase, putative	22.4133	3	5	15	0.122	SLFELAASK	27.6	0	2	965.534	1	107	115
AN5309	cutinase, putative	22.4133	3	5	15	0.122	SLFELAASK	31.2	0	2	965.535	1	107	115
AN5309	cutinase, putative	22.4133	3	5	15	0.122	SLFELAASK	37.8	1.35	2	483.27	2	107	115
AN8808	hypothetical protein	37.0644	2	2	2	0.0806	KGYLTTVK	29.7	0	2	455.275	2	191	198
AN8808	hypothetical protein	37.0644	2	2	2	0.0806	TSGPETFEAVIAALEPLRR	43.7	1.77	2	686.376	3	172	190
AN2569	Pectin lyase A precursor	39.3504	8	9	29	0.293	AGVTGSAEGFAK	0	2.74	2	547.78	2	20	31
AN2569	Pectin lyase A precursor	39.3504	8	9	29	0.293	AGVTGSAEGFAK	0	2.82	2	547.78	2	20	31
AN2569	Pectin lyase A precursor	39.3504	8	9	29	0.293	AGVTGSAEGFAK	0	2.92	2	547.779	2	20	31
AN2569	Pectin lyase A precursor	39.3504	8	9	29	0.293	AGVTGSAEGFAK	0	2.96	2	547.78	2	20	31
AN2569	Pectin lyase A precursor	39.3504	8	9	29	0.293	AGVTGSAEGFAK	0	3.43	2	547.779	2	20	31
AN2569	Pectin lyase A precursor	39.3504	8	9	29	0.293	AGVTGSAEGFAK	0	3.46	2	547.78	2	20	31
AN2569	Pectin lyase A precursor	39.3504	8	9	29	0.293	AGVTGSAEGFAK	0	3.57	2	547.78	2	20	31
AN2569	Pectin lyase A precursor	39.3504	8	9	29	0.293	GNYIYHmSGR	42.1	0.854	2	607.278	2	246	255
AN2569	Pectin lyase A precursor	39.3504	8	9	29	0.293	GNYIYHmSGR	44.7	1.2	2	607.274	2	246	255
AN2569	Pectin lyase A precursor	39.3504	8	9	29	0.293	GNYIYHmSGR	48	0.523	2	607.278	2	246	255
AN2569	Pectin lyase A precursor	39.3504	8	9	29	0.293	GNYIYHmSGR	39.5	1.47	2	607.277	2	246	255
AN2569	Pectin lyase A precursor	39.3504	8	9	29	0.293	GNYIYHMSGR	41	1.96	2	599.28	2	246	255
AN2569	Pectin lyase A precursor	39.3504	8	9	29	0.293	GNYIYHMSGR	49.1	2.23	2	599.28	2	246	255
AN2569	Pectin lyase A precursor	39.3504	8	9	29	0.293	GVTGGGSATPVYPSTTAELVSYLGDSSAR	50.1	4.89	2	934.133	3	32	60
AN2569	Pectin lyase A precursor	39.3504	8	9	29	0.293	GVTGGGSATPVYPSTTAELVSYLGDSSAR	60.5	4.1	2	934.131	3	32	60
AN2569	Pectin lyase A precursor	39.3504	8	9	29	0.293	GVTGSAEGFAK	0	2.55	2	512.26	2	21	31
AN2569	Pectin lyase A precursor	39.3504	8	9	29	0.293	NIASASAYTVAQSSVPSNAGQGK	39.4	2.7	2	1104.55	2	356	378
AN2569	Pectin lyase A precursor	39.3504	8	9	29	0.293	NIASASAYTVAQSSVPSNAGQGK	41.3	4.28	2	736.704	3	356	378
AN2569	Pectin lyase A precursor	39.3504	8	9	29	0.293	NIASASAYTVAQSSVPSNAGQGK	59.3	1.11	2	736.703	3	356	378
AN2569	Pectin lyase A precursor	39.3504	8	9	29	0.293	NIASASAYTVAQSSVPSNAGQGK	86.1	8.28	2	1104.55	2	356	378
AN2569	Pectin lyase A precursor	39.3504	8	9	29	0.293	QADTAFLVNFQGK	104	5.44	2	719.873	2	343	355
AN2569	Pectin lyase A precursor	39.3504	8	9	29	0.293	QADTAFLVNFQGK	107	4.54	2	719.873	2	343	355
AN2569	Pectin lyase A precursor	39.3504	8	9	29	0.293	qHLVLGTSASNR	67.9	2.57	2	633.335	2	196	207
AN2569	Pectin lyase A precursor	39.3504	8	9	29	0.293	qHLVLGTSASNR	81.5	2	2	633.337	2	196	207
AN2569	Pectin lyase A precursor	39.3504	8	9	29	0.293	QHLVLGTSASNR	84	4.17	2	641.849	2	196	207
AN2569	Pectin lyase A precursor	39.3504	8	9	29	0.293	QHLVLGTSASNR	87.3	3.09	2	641.848	2	196	207
AN2569	Pectin lyase A precursor	39.3504	8	9	29	0.293	SLVGEGSSGVIK	31	0	2	566.816	2	130	141
AN2569	Pectin lyase A precursor	39.3504	8	9	29	0.293	SLVGEGSSGVIK	60.7	3.15	2	566.816	2	130	141
AN2569	Pectin lyase A precursor	39.3504	8	9	29	0.293	SLVGEGSSGVIK	84.9	4.27	2	566.816	2	130	141
AN11246	unknown protein	31.0706	6	8	15	0.228	ATLFGYIEPFETPIPSETEK	51.1	4.7	2	1135.07	2	186	205
AN11246	unknown protein	31.0706	6	8	15	0.228	ATLFGYIEPFETPIPSETEK	47.5	2.82	2	757.052	3	186	205
AN11246	unknown protein	31.0706	6	8	15	0.228	ATLFGYIEPFETPIPSETEK	56.6	4.57	2	1135.07	2	186	205
AN11246	unknown protein	31.0706	6	8	15	0.228	ATLFGYIEPFETPIPSETEK	62.4	5.92	2	1135.08	2	186	205
AN11246	unknown protein	31.0706	6	8	15	0.228	ATLFGYIEPFETPIPSETEK	67.2	5.24	2	1135.07	2	186	205
AN11246	unknown protein	31.0706	6	8	15	0.228	GWEDVR	29.5	0	2	381.184	2	279	284
AN11246	unknown protein	31.0706	6	8	15	0.228	GWEDVRLPGEN	30.7	2.43	2	636.307	2	279	289
AN11246	unknown protein	31.0706	6	8	15	0.228	GWEDVRLPGEN	72.2	2.66	2	636.306	2	279	289
AN11246	unknown protein	31.0706	6	8	15	0.228	KGSLPGVGDGR	69.9	1.59	2	521.787	2	268	278
AN11246	unknown protein	31.0706	6	8	15	0.228	LGSPHSSFWAK	42.4	1.82	2	608.811	2	226	236
AN11246	unknown protein	31.0706	6	8	15	0.228	LGSPHSSFWAK	49.8	3.47	2	608.811	2	226	236
AN11246	unknown protein	31.0706	6	8	15	0.228	LGSPHSSFWAK	56.8	3.96	2	608.812	2	226	236
AN11246	unknown protein	31.0706	6	8	15	0.228	TPDTVAGHSVSLK	30.1	2.08	2	437.903	3	102	114
AN11246	unknown protein	31.0706	6	8	15	0.228	TPDTVAGHSVSLK	40	1.66	2	437.903	3	102	114
AN11246	unknown protein	31.0706	6	8	15	0.228	TPDTVAGHSVSLK	70.7	4.49	2	656.352	2	102	114
AN8891	exopolygalacturonase	48.6613	6	8	20	0.134	AWAGEDVGYGR	63.8	5.3	2	590.774	2	321	331
AN8891	exopolygalacturonase	48.6613	6	8	20	0.134	AWAGEDVGYGR	67	5.08	2	590.776	2	321	331
AN8891	exopolygalacturonase	48.6613	6	8	20	0.134	AWAGEDVGYGR	72.2	4.62	2	590.775	2	321	331
AN8891	exopolygalacturonase	48.6613	6	8	20	0.134	AWAGEDVGYGR	72.5	4.44	2	590.776	2	321	331
AN8891	exopolygalacturonase	48.6613	6	8	20	0.134	AWAGEDVGYGR	77.5	4.52	2	590.774	2	321	331
AN8891	exopolygalacturonase	48.6613	6	8	20	0.134	AWAGEDVGYGR	81	4	2	590.775	2	321	331
AN8891	exopolygalacturonase	48.6613	6	8	20	0.134	GINLTTPEGEK	30.2	0.638	2	579.805	2	410	420
AN8891	exopolygalacturonase	48.6613	6	8	20	0.134	GINLTTPEGEK	32.6	0.77	2	579.805	2	410	420
AN8891	exopolygalacturonase	48.6613	6	8	20	0.134	GINLTTPEGEK	33.8	0.229	2	579.804	2	410	420
AN8891	exopolygalacturonase	48.6613	6	8	20	0.134	GINLTTPEGEK	38.6	0.854	2	579.806	2	410	420
AN8891	exopolygalacturonase	48.6613	6	8	20	0.134	GINLTTPEGEK	39.8	0.921	2	579.806	2	410	420
AN8891	exopolygalacturonase	48.6613	6	8	20	0.134	GINLTTPEGEK	48	1.22	2	579.804	2	410	420
AN8891	exopolygalacturonase	48.6613	6	8	20	0.134	NTDGFDSLNVNGLSVTNTR	109	6.12	2	1012.49	2	237	255
AN8891	exopolygalacturonase	48.6613	6	8	20	0.134	SISFWR	23.7	0	2	795.42	1	138	143
AN8891	exopolygalacturonase	48.6613	6	8	20	0.134	WGGHDVR	27.9	0.409	2	826.401	1	144	150
AN8891	exopolygalacturonase	48.6613	6	8	20	0.134	WGGHDVR	31.6	0.444	2	826.4	1	144	150
AN8891	exopolygalacturonase	48.6613	6	8	20	0.134	WGGHDVR	39.9	1	2	413.703	2	144	150
AN8891	exopolygalacturonase	48.6613	6	8	20	0.134	WGGHDVR	33.2	1.28	2	413.703	2	144	150
AN8891	exopolygalacturonase	48.6613	6	8	20	0.134	YVIGR	18.2	0.149	2	607.359	1	95	99
AN8891	exopolygalacturonase	48.6613	6	8	20	0.134	YVIGR	25.1	0.62	2	304.183	2	95	99
AN2366	serine protease similarity, trypsin family	25.4504	2	3	12	0.0924	AGYPGVYSSPAYFR	52.3	4.72	2	767.875	2	227	240
AN2366	serine protease similarity, trypsin family	25.4504	2	3	12	0.0924	AGYPGVYSSPAYFR	62.1	4.92	2	767.874	2	227	240
AN2366	serine protease similarity, trypsin family	25.4504	2	3	12	0.0924	AGYPGVYSSPAYFR	67	4.96	2	767.873	2	227	240
AN2366	serine protease similarity, trypsin family	25.4504	2	3	12	0.0924	AGYPGVYSSPAYFR	70	5.47	2	767.872	2	227	240
AN2366	serine protease similarity, trypsin family	25.4504	2	3	12	0.0924	DFIQQVTGL	21.7	-0.415	2	1020.54	1	241	249
AN2366	serine protease similarity, trypsin family	25.4504	2	3	12	0.0924	DFIQQVTGL	29.7	0	2	510.773	2	241	249
AN2366	serine protease similarity, trypsin family	25.4504	2	3	12	0.0924	DFIQQVTGL	34	0	2	510.773	2	241	249
AN2366	serine protease similarity, trypsin family	25.4504	2	3	12	0.0924	DFIQQVTGL	35.1	0.0757	2	1020.54	1	241	249
AN2366	serine protease similarity, trypsin family	25.4504	2	3	12	0.0924	DFIQQVTGL	35.1	-0.23	2	1020.54	1	241	249
AN2366	serine protease similarity, trypsin family	25.4504	2	3	12	0.0924	DFIQQVTGL	41.9	0.495	2	510.773	2	241	249
AN2366	serine protease similarity, trypsin family	25.4504	2	3	12	0.0924	DFIQQVTGL	43.5	0.745	2	510.772	2	241	249
AN2366	serine protease similarity, trypsin family	25.4504	2	3	12	0.0924	DFIQQVTGL	54.8	1	2	510.774	2	241	249
AN5311	tyrosinase, putative	42.3863	3	3	10	0.0757	IDPSFAPGAR	30.5	0	2	515.771	2	89	98
AN5311	tyrosinase, putative	42.3863	3	3	10	0.0757	IDPSFAPGAR	38.4	0	2	515.771	2	89	98
AN5311	tyrosinase, putative	42.3863	3	3	10	0.0757	IDPSFAPGAR	43.7	0	2	515.772	2	89	98
AN5311	tyrosinase, putative	42.3863	3	3	10	0.0757	IDPSFAPGAR	52.1	0	2	515.771	2	89	98
AN5311	tyrosinase, putative	42.3863	3	3	10	0.0757	IDPSFAPGAR	52.8	0	2	515.771	2	89	98
AN5311	tyrosinase, putative	42.3863	3	3	10	0.0757	qVEYQFVKPR	39.2	0	2	638.84	2	38	47
AN5311	tyrosinase, putative	42.3863	3	3	10	0.0757	qVEYQFVKPR	39.5	0	2	638.84	2	38	47
AN5311	tyrosinase, putative	42.3863	3	3	10	0.0757	TTIGEFQDR	54	1.55	2	533.763	2	263	271
AN5311	tyrosinase, putative	42.3863	3	3	10	0.0757	TTIGEFQDR	56.8	1.49	2	533.763	2	263	271
AN5311	tyrosinase, putative	42.3863	3	3	10	0.0757	TTIGEFQDR	79.9	1.85	2	533.764	2	263	271
AN7691	phosphoesterase superfamily protein	49.829	11	14	55	0.288	AALVSGSSHGHGLNDDGFTNHELPNR	15.2	2.82	2	676.326	4	193	218
AN7691	phosphoesterase superfamily protein	49.829	11	14	55	0.288	AALVSGSSHGHGLNDDGFTNHELPNR	21.7	2.92	2	676.326	4	193	218
AN7691	phosphoesterase superfamily protein	49.829	11	14	55	0.288	ARDDTIEVLPEPEAF	0	2.64	2	851.425	2	436	450
AN7691	phosphoesterase superfamily protein	49.829	11	14	55	0.288	ARDDTIEVLPEPEAF	0	3.77	2	851.426	2	436	450
AN7691	phosphoesterase superfamily protein	49.829	11	14	55	0.288	ARDDTIEVLPEPEAF	0	4.15	2	851.425	2	436	450
AN7691	phosphoesterase superfamily protein	49.829	11	14	55	0.288	ARDDTIEVLPEPEAF	0	4.24	2	851.423	2	436	450
AN7691	phosphoesterase superfamily protein	49.829	11	14	55	0.288	ARDDTIEVLPEPEAF	0	4.92	2	851.423	2	436	450
AN7691	phosphoesterase superfamily protein	49.829	11	14	55	0.288	ARDDTIEVLPEPEAFK	14.9	2.77	2	610.649	3	436	451
AN7691	phosphoesterase superfamily protein	49.829	11	14	55	0.288	GFAHEQmR	24.3	0	2	331.153	3	133	140
AN7691	phosphoesterase superfamily protein	49.829	11	14	55	0.288	GFAHEQmR	21.1	-0.204	2	331.153	3	133	140
AN7691	phosphoesterase superfamily protein	49.829	11	14	55	0.288	GFAHEQmR	24.4	0.119	2	496.225	2	133	140
AN7691	phosphoesterase superfamily protein	49.829	11	14	55	0.288	GFAHEQmR	27.2	0.495	2	496.226	2	133	140
AN7691	phosphoesterase superfamily protein	49.829	11	14	55	0.288	GFAHEQMR	26.6	0.222	2	325.822	3	133	140
AN7691	phosphoesterase superfamily protein	49.829	11	14	55	0.288	GFAHEQmR	34	0.959	2	496.227	2	133	140
AN7691	phosphoesterase superfamily protein	49.829	11	14	55	0.288	GFAHEQmR	34.8	1.19	2	496.226	2	133	140
AN7691	phosphoesterase superfamily protein	49.829	11	14	55	0.288	GFAHEQMR	35.8	1.51	2	488.229	2	133	140
AN7691	phosphoesterase superfamily protein	49.829	11	14	55	0.288	GFAHEQmR	36.9	1.57	2	496.225	2	133	140
AN7691	phosphoesterase superfamily protein	49.829	11	14	55	0.288	GFAHEQmR	38.7	2.08	2	496.226	2	133	140
AN7691	phosphoesterase superfamily protein	49.829	11	14	55	0.288	GFAHEQMR	40.1	2.24	2	488.228	2	133	140
AN7691	phosphoesterase superfamily protein	49.829	11	14	55	0.288	GFAHEQmR	40.7	1.46	2	496.227	2	133	140
AN7691	phosphoesterase superfamily protein	49.829	11	14	55	0.288	GFAHEQmR	43.8	1.92	2	496.226	2	133	140
AN7691	phosphoesterase superfamily protein	49.829	11	14	55	0.288	GFAHEQMR	45.4	1.52	2	488.229	2	133	140
AN7691	phosphoesterase superfamily protein	49.829	11	14	55	0.288	GFAHEQmR	50.8	1.77	2	496.227	2	133	140
AN7691	phosphoesterase superfamily protein	49.829	11	14	55	0.288	GTNHKNDVVSYSATSILR	26.7	0	2	491.258	4	390	407
AN7691	phosphoesterase superfamily protein	49.829	11	14	55	0.288	IPTLLISPWVAK	54.7	4.11	2	669.415	2	372	383
AN7691	phosphoesterase superfamily protein	49.829	11	14	55	0.288	IPTLLISPWVAK	55.8	3.01	2	669.417	2	372	383
AN7691	phosphoesterase superfamily protein	49.829	11	14	55	0.288	IPTLLISPWVAK	58.3	2.89	2	669.414	2	372	383
AN7691	phosphoesterase superfamily protein	49.829	11	14	55	0.288	IPTLLISPWVAK	59.5	3.49	2	669.417	2	372	383
AN7691	phosphoesterase superfamily protein	49.829	11	14	55	0.288	IPTLLISPWVAK	64.6	3.68	2	669.414	2	372	383
AN7691	phosphoesterase superfamily protein	49.829	11	14	55	0.288	IPTLLISPWVAK	71.6	4.26	2	669.415	2	372	383
AN7691	phosphoesterase superfamily protein	49.829	11	14	55	0.288	NVVILVmENR	48.2	3.11	2	601.833	2	40	49
AN7691	phosphoesterase superfamily protein	49.829	11	14	55	0.288	NVVILVmENR	59.8	2.25	2	601.835	2	40	49
AN7691	phosphoesterase superfamily protein	49.829	11	14	55	0.288	SISNLK	22.2	-0.176	2	661.391	1	30	35
AN7691	phosphoesterase superfamily protein	49.829	11	14	55	0.288	SISNLK	25.6	-0.342	2	661.392	1	30	35
AN7691	phosphoesterase superfamily protein	49.829	11	14	55	0.288	SISNLK	26.5	-0.176	2	661.391	1	30	35
AN7691	phosphoesterase superfamily protein	49.829	11	14	55	0.288	SISNLK	29.1	-0.204	2	661.391	1	30	35
AN7691	phosphoesterase superfamily protein	49.829	11	14	55	0.288	SISNLK	29.6	-0.204	2	661.39	1	30	35
AN7691	phosphoesterase superfamily protein	49.829	11	14	55	0.288	SVYDALR	24.9	0.432	2	412.221	2	308	314
AN7691	phosphoesterase superfamily protein	49.829	11	14	55	0.288	SVYDALR	26.1	0.276	2	412.22	2	308	314
AN7691	phosphoesterase superfamily protein	49.829	11	14	55	0.288	SVYDALR	28.5	0.229	2	412.221	2	308	314
AN7691	phosphoesterase superfamily protein	49.829	11	14	55	0.288	SVYDALR	26.8	0.854	2	823.435	1	308	314
AN7691	phosphoesterase superfamily protein	49.829	11	14	55	0.288	SVYDALR	28.5	0.959	2	823.436	1	308	314
AN7691	phosphoesterase superfamily protein	49.829	11	14	55	0.288	SVYDALR	36.2	0.31	2	412.221	2	308	314
AN7691	phosphoesterase superfamily protein	49.829	11	14	55	0.288	SVYDALR	28.5	1.17	2	823.437	1	308	314
AN7691	phosphoesterase superfamily protein	49.829	11	14	55	0.288	TLGYLWDFEPFNPR	82.1	5.28	2	877.934	2	408	421
AN7691	phosphoesterase superfamily protein	49.829	11	14	55	0.288	TLGYLWDFEPFNPR	83.6	2.52	2	877.933	2	408	421
AN7691	phosphoesterase superfamily protein	49.829	11	14	55	0.288	VEHAASFEHLITAR	25.3	0	2	395.961	4	422	435
AN7691	phosphoesterase superfamily protein	49.829	11	14	55	0.288	VEHAASFEHLITAR	23.5	0.432	2	395.962	4	422	435
AN7691	phosphoesterase superfamily protein	49.829	11	14	55	0.288	VEHAASFEHLITAR	29.7	2.14	2	527.612	3	422	435
AN7691	phosphoesterase superfamily protein	49.829	11	14	55	0.288	VEHAASFEHLITAR	36	1.43	2	527.611	3	422	435
AN7691	phosphoesterase superfamily protein	49.829	11	14	55	0.288	VEHAASFEHLITAR	42.1	2.68	2	527.611	3	422	435
AN7691	phosphoesterase superfamily protein	49.829	11	14	55	0.288	VEHAASFEHLITAR	44.7	2.6	2	527.613	3	422	435
AN7691	phosphoesterase superfamily protein	49.829	11	14	55	0.288	VEHAASFEHLITAR	48.9	3.49	2	527.613	3	422	435
AN7691	phosphoesterase superfamily protein	49.829	11	14	55	0.288	VEHAASFEHLITAR	58.7	3.96	2	527.613	3	422	435
AN7691	phosphoesterase superfamily protein	49.829	11	14	55	0.288	VEHAASFEHLITAR	68.8	2.66	2	527.612	3	422	435
AN9166	cellulase family protein	45.2575	5	5	9	0.119	ALNTPLTVSGR	0	3.34	2	564.824	2	22	32
AN9166	cellulase family protein	45.2575	5	5	9	0.119	ALNTPLTVSGR	0	3.89	2	564.824	2	22	32
AN9166	cellulase family protein	45.2575	5	5	9	0.119	FYLEDFSYADK	62	3.21	2	699.318	2	274	284
AN9166	cellulase family protein	45.2575	5	5	9	0.119	FYLEDFSYADK	72.5	4.25	2	699.319	2	274	284
AN9166	cellulase family protein	45.2575	5	5	9	0.119	NEEAIEQGLR	77	1.96	2	579.793	2	394	403
AN9166	cellulase family protein	45.2575	5	5	9	0.119	NEEAIEQGLR	84.9	2.13	2	579.793	2	394	403
AN9166	cellulase family protein	45.2575	5	5	9	0.119	SIGmNVIR	38.2	0.921	2	453.25	2	75	82
AN9166	cellulase family protein	45.2575	5	5	9	0.119	WILDSTGAR	43.5	1.4	2	509.771	2	33	41
AN9166	cellulase family protein	45.2575	5	5	9	0.119	WILDSTGAR	46	2.42	2	509.772	2	33	41
AN9388	conserved hypothetical protein	37.3579	3	3	4	0.0971	LHQVGGPIEPLDYSGK	49.1	2.15	2	570.635	3	288	303
AN9388	conserved hypothetical protein	37.3579	3	3	4	0.0971	SGLDGTANR	54.9	0	2	445.722	2	61	69
AN9388	conserved hypothetical protein	37.3579	3	3	4	0.0971	SGLDGTANR	62.1	0	2	445.721	2	61	69
AN9388	conserved hypothetical protein	37.3579	3	3	4	0.0971	YFVASYEK	27.1	1.72	2	503.75	2	96	103
AN0932	hypothetical glutathione reductase	60.6513	3	3	4	0.0503	mVVAGPEEK	43.8	0.854	2	488.246	2	500	508
AN0932	hypothetical glutathione reductase	60.6513	3	3	4	0.0503	TIEVTNQDGSR	46.2	3.55	2	610.301	2	212	222
AN0932	hypothetical glutathione reductase	60.6513	3	3	4	0.0503	TIEVTNQDGSR	50.7	4.48	2	610.301	2	212	222
AN0932	hypothetical glutathione reductase	60.6513	3	3	4	0.0503	TLIVESGR	25.5	0.602	2	437.754	2	120	127
AN10444	gamma-glutamyltranspeptidase	64.8453	7	8	18	0.0909	FAYGLR	36.7	1.02	2	363.702	2	354	359
AN10444	gamma-glutamyltranspeptidase	64.8453	7	8	18	0.0909	GLELLHSK	24.3	0.469	2	448.765	2	173	180
AN10444	gamma-glutamyltranspeptidase	64.8453	7	8	18	0.0909	GLELLHSK	22.2	1.4	2	448.764	2	173	180
AN10444	gamma-glutamyltranspeptidase	64.8453	7	8	18	0.0909	GLELLHSK	19.1	2.05	2	448.766	2	173	180
AN10444	gamma-glutamyltranspeptidase	64.8453	7	8	18	0.0909	ISDLR	29.7	0	2	302.179	2	391	395
AN10444	gamma-glutamyltranspeptidase	64.8453	7	8	18	0.0909	LDEAmR	26.7	0.161	2	375.677	2	348	353
AN10444	gamma-glutamyltranspeptidase	64.8453	7	8	18	0.0909	LDEAMR	32.9	-0.176	2	367.68	2	348	353
AN10444	gamma-glutamyltranspeptidase	64.8453	7	8	18	0.0909	LDEAMR	33	-0.0792	2	367.68	2	348	353
AN10444	gamma-glutamyltranspeptidase	64.8453	7	8	18	0.0909	LGDTITR	26.8	-0.114	2	775.437	1	241	247
AN10444	gamma-glutamyltranspeptidase	64.8453	7	8	18	0.0909	LGDTITR	45.4	0.0969	2	388.221	2	241	247
AN10444	gamma-glutamyltranspeptidase	64.8453	7	8	18	0.0909	LGDTITR	48.1	0.125	2	388.221	2	241	247
AN10444	gamma-glutamyltranspeptidase	64.8453	7	8	18	0.0909	LGDTITR	51.5	0.26	2	388.22	2	241	247
AN10444	gamma-glutamyltranspeptidase	64.8453	7	8	18	0.0909	LGDTITR	51.8	0.125	2	388.22	2	241	247
AN10444	gamma-glutamyltranspeptidase	64.8453	7	8	18	0.0909	LGDTITR	52.4	0.585	2	388.221	2	241	247
AN10444	gamma-glutamyltranspeptidase	64.8453	7	8	18	0.0909	NGFPVGQDLVR	45.8	0.959	2	601.323	2	199	209
AN10444	gamma-glutamyltranspeptidase	64.8453	7	8	18	0.0909	NGFPVGQDLVR	57	2.11	2	601.322	2	199	209
AN10444	gamma-glutamyltranspeptidase	64.8453	7	8	18	0.0909	SPDGSFEYIDFR	58.7	3.52	2	716.826	2	128	139
AN10444	gamma-glutamyltranspeptidase	64.8453	7	8	18	0.0909	SPDGSFEYIDFR	64	3.64	2	716.827	2	128	139
AN4825	glucan 1,3-beta-glucosidase GLUC78 precursor	96.5795	18	26	102	0.242	AASPGAAALWDVHAR	24.3	1.85	2	498.262	3	631	645
AN4825	glucan 1,3-beta-glucosidase GLUC78 precursor	96.5795	18	26	102	0.242	AASPGAAALWDVHAR	94.6	5.96	2	746.889	2	631	645
AN4825	glucan 1,3-beta-glucosidase GLUC78 precursor	96.5795	18	26	102	0.242	AFNEHGSGNK	32.7	0.77	2	530.746	2	538	547
AN4825	glucan 1,3-beta-glucosidase GLUC78 precursor	96.5795	18	26	102	0.242	AFNEHGSGNK	22.8	1.44	2	354.166	3	538	547
AN4825	glucan 1,3-beta-glucosidase GLUC78 precursor	96.5795	18	26	102	0.242	AFNEHGSGNK	45	2.68	2	530.746	2	538	547
AN4825	glucan 1,3-beta-glucosidase GLUC78 precursor	96.5795	18	26	102	0.242	AFNEHGSGNK	51.2	3.85	2	530.747	2	538	547
AN4825	glucan 1,3-beta-glucosidase GLUC78 precursor	96.5795	18	26	102	0.242	AFNEHGSGNK	55.8	4.64	2	530.746	2	538	547
AN4825	glucan 1,3-beta-glucosidase GLUC78 precursor	96.5795	18	26	102	0.242	AFNEHGSGNK	56.8	3.74	2	530.745	2	538	547
AN4825	glucan 1,3-beta-glucosidase GLUC78 precursor	96.5795	18	26	102	0.242	AFNEHGSGNK	58	3.77	2	530.746	2	538	547
AN4825	glucan 1,3-beta-glucosidase GLUC78 precursor	96.5795	18	26	102	0.242	EQSLLGNR	28.5	-0.0792	2	458.747	2	483	490
AN4825	glucan 1,3-beta-glucosidase GLUC78 precursor	96.5795	18	26	102	0.242	EQSLLGNR	29.7	0.125	2	458.747	2	483	490
AN4825	glucan 1,3-beta-glucosidase GLUC78 precursor	96.5795	18	26	102	0.242	EQSLLGNR	31.7	-0.0792	2	916.49	1	483	490
AN4825	glucan 1,3-beta-glucosidase GLUC78 precursor	96.5795	18	26	102	0.242	EQSLLGNR	34.5	1	2	458.748	2	483	490
AN4825	glucan 1,3-beta-glucosidase GLUC78 precursor	96.5795	18	26	102	0.242	FYSQIR	23.3	-0.0414	2	407.218	2	273	278
AN4825	glucan 1,3-beta-glucosidase GLUC78 precursor	96.5795	18	26	102	0.242	FYSQIR	23.5	0.125	2	407.217	2	273	278
AN4825	glucan 1,3-beta-glucosidase GLUC78 precursor	96.5795	18	26	102	0.242	FYSQIR	23.6	-0.255	2	407.218	2	273	278
AN4825	glucan 1,3-beta-glucosidase GLUC78 precursor	96.5795	18	26	102	0.242	FYSQIR	24.5	0.0269	2	407.217	2	273	278
AN4825	glucan 1,3-beta-glucosidase GLUC78 precursor	96.5795	18	26	102	0.242	FYSQIR	21.8	-0.708	2	813.43	1	273	278
AN4825	glucan 1,3-beta-glucosidase GLUC78 precursor	96.5795	18	26	102	0.242	FYSQIR	23.7	0.119	2	813.43	1	273	278
AN4825	glucan 1,3-beta-glucosidase GLUC78 precursor	96.5795	18	26	102	0.242	FYSQIR	29	0.0132	2	407.218	2	273	278
AN4825	glucan 1,3-beta-glucosidase GLUC78 precursor	96.5795	18	26	102	0.242	FYSQIR	29.7	0.0655	2	813.429	1	273	278
AN4825	glucan 1,3-beta-glucosidase GLUC78 precursor	96.5795	18	26	102	0.242	GDGVTDDTAAVQR	29.1	0.523	2	435.542	3	525	537
AN4825	glucan 1,3-beta-glucosidase GLUC78 precursor	96.5795	18	26	102	0.242	GDGVTDDTAAVQR	40.2	2.22	2	435.541	3	525	537
AN4825	glucan 1,3-beta-glucosidase GLUC78 precursor	96.5795	18	26	102	0.242	GDGVTDDTAAVQR	72.9	2.72	2	652.809	2	525	537
AN4825	glucan 1,3-beta-glucosidase GLUC78 precursor	96.5795	18	26	102	0.242	GDGVTDDTAAVQR	74.1	3.77	2	652.811	2	525	537
AN4825	glucan 1,3-beta-glucosidase GLUC78 precursor	96.5795	18	26	102	0.242	GDGVTDDTAAVQR	75.7	2.96	2	652.811	2	525	537
AN4825	glucan 1,3-beta-glucosidase GLUC78 precursor	96.5795	18	26	102	0.242	GDGVTDDTAAVQR	77.4	3.12	2	652.811	2	525	537
AN4825	glucan 1,3-beta-glucosidase GLUC78 precursor	96.5795	18	26	102	0.242	GDGVTDDTAAVQR	78.9	3.59	2	652.81	2	525	537
AN4825	glucan 1,3-beta-glucosidase GLUC78 precursor	96.5795	18	26	102	0.242	GDGVTDDTAAVQR	79.4	3	2	652.81	2	525	537
AN4825	glucan 1,3-beta-glucosidase GLUC78 precursor	96.5795	18	26	102	0.242	GDGVTDDTAAVQR	84.1	2.96	2	652.811	2	525	537
AN4825	glucan 1,3-beta-glucosidase GLUC78 precursor	96.5795	18	26	102	0.242	GDGVTDDTAAVQR	91.8	2.66	2	652.81	2	525	537
AN4825	glucan 1,3-beta-glucosidase GLUC78 precursor	96.5795	18	26	102	0.242	GDVGTVELQDLILTTK	41.7	1.48	2	567.982	3	601	616
AN4825	glucan 1,3-beta-glucosidase GLUC78 precursor	96.5795	18	26	102	0.242	GDVGTVELQDLILTTK	47.9	3.54	2	567.983	3	601	616
AN4825	glucan 1,3-beta-glucosidase GLUC78 precursor	96.5795	18	26	102	0.242	GDVGTVELQDLILTTK	79.9	4.55	2	851.473	2	601	616
AN4825	glucan 1,3-beta-glucosidase GLUC78 precursor	96.5795	18	26	102	0.242	GDVGTVELQDLILTTK	89.9	5.35	2	851.473	2	601	616
AN4825	glucan 1,3-beta-glucosidase GLUC78 precursor	96.5795	18	26	102	0.242	GDVGTVELQDLILTTK	100	7.21	2	851.471	2	601	616
AN4825	glucan 1,3-beta-glucosidase GLUC78 precursor	96.5795	18	26	102	0.242	GGNFGFYGGNQQFSAHR	24	0.481	2	615.282	3	339	355
AN4825	glucan 1,3-beta-glucosidase GLUC78 precursor	96.5795	18	26	102	0.242	GGTAGAVLmQWNVK	70.2	4.05	2	724.374	2	617	630
AN4825	glucan 1,3-beta-glucosidase GLUC78 precursor	96.5795	18	26	102	0.242	GGTAGAVLmQWNVK	85	3.8	2	724.374	2	617	630
AN4825	glucan 1,3-beta-glucosidase GLUC78 precursor	96.5795	18	26	102	0.242	IDGPIVDTAGK	25.4	0.824	2	543.297	2	438	448
AN4825	glucan 1,3-beta-glucosidase GLUC78 precursor	96.5795	18	26	102	0.242	IDGPIVDTAGK	46.9	3.03	2	543.298	2	438	448
AN4825	glucan 1,3-beta-glucosidase GLUC78 precursor	96.5795	18	26	102	0.242	IDGPIVDTAGK	54.2	4.38	2	543.297	2	438	448
AN4825	glucan 1,3-beta-glucosidase GLUC78 precursor	96.5795	18	26	102	0.242	IDGPIVDTAGK	54.9	1.77	2	543.297	2	438	448
AN4825	glucan 1,3-beta-glucosidase GLUC78 precursor	96.5795	18	26	102	0.242	IDGPIVDTAGK	73.2	4.17	2	543.298	2	438	448
AN4825	glucan 1,3-beta-glucosidase GLUC78 precursor	96.5795	18	26	102	0.242	IDGPIVDTAGK	80.4	3.96	2	543.297	2	438	448
AN4825	glucan 1,3-beta-glucosidase GLUC78 precursor	96.5795	18	26	102	0.242	IDGPIVDTAGK	80.6	4.07	2	543.297	2	438	448
AN4825	glucan 1,3-beta-glucosidase GLUC78 precursor	96.5795	18	26	102	0.242	IDGPIVDTAGK	80.9	3.15	2	543.297	2	438	448
AN4825	glucan 1,3-beta-glucosidase GLUC78 precursor	96.5795	18	26	102	0.242	IDITATAR	25.8	-0.756	2	860.49	1	282	289
AN4825	glucan 1,3-beta-glucosidase GLUC78 precursor	96.5795	18	26	102	0.242	IDITATAR	28	-0.342	2	430.747	2	282	289
AN4825	glucan 1,3-beta-glucosidase GLUC78 precursor	96.5795	18	26	102	0.242	IDITATAR	29.8	-0.204	2	860.488	1	282	289
AN4825	glucan 1,3-beta-glucosidase GLUC78 precursor	96.5795	18	26	102	0.242	IDITATAR	36.9	0.161	2	860.488	1	282	289
AN4825	glucan 1,3-beta-glucosidase GLUC78 precursor	96.5795	18	26	102	0.242	IDITATAR	37.6	0.0969	2	860.489	1	282	289
AN4825	glucan 1,3-beta-glucosidase GLUC78 precursor	96.5795	18	26	102	0.242	IDITATAR	36.9	0.509	2	430.747	2	282	289
AN4825	glucan 1,3-beta-glucosidase GLUC78 precursor	96.5795	18	26	102	0.242	IDITATAR	37.7	0.377	2	430.747	2	282	289
AN4825	glucan 1,3-beta-glucosidase GLUC78 precursor	96.5795	18	26	102	0.242	IDITATAR	47.4	1.08	2	430.747	2	282	289
AN4825	glucan 1,3-beta-glucosidase GLUC78 precursor	96.5795	18	26	102	0.242	IDITATAR	48.6	0.469	2	430.747	2	282	289
AN4825	glucan 1,3-beta-glucosidase GLUC78 precursor	96.5795	18	26	102	0.242	IDITATAR	54.5	0.538	2	430.747	2	282	289
AN4825	glucan 1,3-beta-glucosidase GLUC78 precursor	96.5795	18	26	102	0.242	IDITATAR	54.5	0.678	2	430.748	2	282	289
AN4825	glucan 1,3-beta-glucosidase GLUC78 precursor	96.5795	18	26	102	0.242	IDITATAR	58.3	0.699	2	430.747	2	282	289
AN4825	glucan 1,3-beta-glucosidase GLUC78 precursor	96.5795	18	26	102	0.242	IDITATAR	59.5	0.959	2	430.747	2	282	289
AN4825	glucan 1,3-beta-glucosidase GLUC78 precursor	96.5795	18	26	102	0.242	LRNNHDNVR	31.6	-0.114	2	569.299	2	844	852
AN4825	glucan 1,3-beta-glucosidase GLUC78 precursor	96.5795	18	26	102	0.242	LRNNHDNVR	29.9	1.44	2	569.299	2	844	852
AN4825	glucan 1,3-beta-glucosidase GLUC78 precursor	96.5795	18	26	102	0.242	LRNNHDNVR	32.1	1.55	2	569.298	2	844	852
AN4825	glucan 1,3-beta-glucosidase GLUC78 precursor	96.5795	18	26	102	0.242	LRNNHDNVR	32.5	1.66	2	569.299	2	844	852
AN4825	glucan 1,3-beta-glucosidase GLUC78 precursor	96.5795	18	26	102	0.242	LRNNHDNVR	36.5	1.38	2	569.3	2	844	852
AN4825	glucan 1,3-beta-glucosidase GLUC78 precursor	96.5795	18	26	102	0.242	LRNNHDNVR	36.8	1.31	2	569.299	2	844	852
AN4825	glucan 1,3-beta-glucosidase GLUC78 precursor	96.5795	18	26	102	0.242	LVSNDGSGNVGSVALIDSK	37.8	3.38	2	611.321	3	389	407
AN4825	glucan 1,3-beta-glucosidase GLUC78 precursor	96.5795	18	26	102	0.242	LVSNDGSGNVGSVALIDSK	45.8	2.92	2	611.321	3	389	407
AN4825	glucan 1,3-beta-glucosidase GLUC78 precursor	96.5795	18	26	102	0.242	LVSNDGSGNVGSVALIDSK	74.7	5.68	2	916.479	2	389	407
AN4825	glucan 1,3-beta-glucosidase GLUC78 precursor	96.5795	18	26	102	0.242	LVSNDGSGNVGSVALIDSK	88.4	7.7	2	916.48	2	389	407
AN4825	glucan 1,3-beta-glucosidase GLUC78 precursor	96.5795	18	26	102	0.242	LVSNDGSGNVGSVALIDSK	126	8.18	2	916.478	2	389	407
AN4825	glucan 1,3-beta-glucosidase GLUC78 precursor	96.5795	18	26	102	0.242	LVSNDGSGNVGSVALIDSK	140	6.68	2	916.479	2	389	407
AN4825	glucan 1,3-beta-glucosidase GLUC78 precursor	96.5795	18	26	102	0.242	LVSNDGSGNVGSVALIDSK	143	6.46	2	916.479	2	389	407
AN4825	glucan 1,3-beta-glucosidase GLUC78 precursor	96.5795	18	26	102	0.242	LVSNDGSGNVGSVALIDSK	143	7.34	2	916.479	2	389	407
AN4825	glucan 1,3-beta-glucosidase GLUC78 precursor	96.5795	18	26	102	0.242	NQYADRPVGDFVQLK	26.7	2	2	583.971	3	505	519
AN4825	glucan 1,3-beta-glucosidase GLUC78 precursor	96.5795	18	26	102	0.242	QGTVPWGNDPAYK	52.8	3.59	2	716.851	2	156	168
AN4825	glucan 1,3-beta-glucosidase GLUC78 precursor	96.5795	18	26	102	0.242	SLDIQGAEVGLR	28	-0.204	2	629.346	2	377	388
AN4825	glucan 1,3-beta-glucosidase GLUC78 precursor	96.5795	18	26	102	0.242	SLDIQGAEVGLR	60.4	2.1	2	629.345	2	377	388
AN4825	glucan 1,3-beta-glucosidase GLUC78 precursor	96.5795	18	26	102	0.242	SLDIQGAEVGLR	65.7	2.26	2	629.345	2	377	388
AN4825	glucan 1,3-beta-glucosidase GLUC78 precursor	96.5795	18	26	102	0.242	SLDIQGAEVGLR	72.2	2.7	2	629.346	2	377	388
AN4825	glucan 1,3-beta-glucosidase GLUC78 precursor	96.5795	18	26	102	0.242	SLDIQGAEVGLR	72.9	2.77	2	629.347	2	377	388
AN4825	glucan 1,3-beta-glucosidase GLUC78 precursor	96.5795	18	26	102	0.242	SLDIQGAEVGLR	78	2.05	2	629.346	2	377	388
AN4825	glucan 1,3-beta-glucosidase GLUC78 precursor	96.5795	18	26	102	0.242	SLDIQGAEVGLR	82.4	2.08	2	629.346	2	377	388
AN4825	glucan 1,3-beta-glucosidase GLUC78 precursor	96.5795	18	26	102	0.242	TWSSAPFSSYPR	33	2.64	2	693.33	2	471	482
AN4825	glucan 1,3-beta-glucosidase GLUC78 precursor	96.5795	18	26	102	0.242	TWSSAPFSSYPR	73.2	5.05	2	693.332	2	471	482
AN4825	glucan 1,3-beta-glucosidase GLUC78 precursor	96.5795	18	26	102	0.242	TWSSAPFSSYPR	75.1	4.7	2	693.33	2	471	482
AN4825	glucan 1,3-beta-glucosidase GLUC78 precursor	96.5795	18	26	102	0.242	VDGLNNAPYFER	53.7	4.85	2	697.841	2	491	502
AN4825	glucan 1,3-beta-glucosidase GLUC78 precursor	96.5795	18	26	102	0.242	VDGLNNAPYFER	55.7	4.21	2	697.841	2	491	502
AN4825	glucan 1,3-beta-glucosidase GLUC78 precursor	96.5795	18	26	102	0.242	VDGLNNAPYFER	66.6	4.11	2	697.842	2	491	502
AN4825	glucan 1,3-beta-glucosidase GLUC78 precursor	96.5795	18	26	102	0.242	VDGLNNAPYFER	70.2	4.68	2	697.842	2	491	502
AN4825	glucan 1,3-beta-glucosidase GLUC78 precursor	96.5795	18	26	102	0.242	VMLQIGNR	27.9	0	2	465.765	2	593	600
AN4825	glucan 1,3-beta-glucosidase GLUC78 precursor	96.5795	18	26	102	0.242	VmLQIGNR	28.1	-0.176	2	473.762	2	593	600
AN4825	glucan 1,3-beta-glucosidase GLUC78 precursor	96.5795	18	26	102	0.242	VMLQIGNR	31.7	0.367	2	465.765	2	593	600
AN4825	glucan 1,3-beta-glucosidase GLUC78 precursor	96.5795	18	26	102	0.242	VmLQIGNR	33.3	0.125	2	473.762	2	593	600
AN4825	glucan 1,3-beta-glucosidase GLUC78 precursor	96.5795	18	26	102	0.242	VMLQIGNR	36.2	-0.255	2	465.765	2	593	600
AN4825	glucan 1,3-beta-glucosidase GLUC78 precursor	96.5795	18	26	102	0.242	VmLQIGNR	36.8	0.854	2	473.763	2	593	600
AN4825	glucan 1,3-beta-glucosidase GLUC78 precursor	96.5795	18	26	102	0.242	VMLQIGNR	38.1	0.0506	2	465.764	2	593	600
AN4825	glucan 1,3-beta-glucosidase GLUC78 precursor	96.5795	18	26	102	0.242	VmLQIGNR	47.5	0.215	2	473.762	2	593	600
AN4825	glucan 1,3-beta-glucosidase GLUC78 precursor	96.5795	18	26	102	0.242	VmLQIGNR	51.1	0.886	2	473.762	2	593	600
AN4825	glucan 1,3-beta-glucosidase GLUC78 precursor	96.5795	18	26	102	0.242	VmLQIGNR	51.1	0.658	2	473.761	2	593	600
AN4825	glucan 1,3-beta-glucosidase GLUC78 precursor	96.5795	18	26	102	0.242	VmLQIGNR	51.3	0.201	2	473.762	2	593	600
AN4825	glucan 1,3-beta-glucosidase GLUC78 precursor	96.5795	18	26	102	0.242	VmLQIGNR	51.8	1.03	2	473.762	2	593	600
AN9130	cholinesterase, putative	77.5301	7	8	23	0.1	EVVSVPcDR	40.3	0.678	2	530.76	2	127	135
AN9130	cholinesterase, putative	77.5301	7	8	23	0.1	EVVSVPcDR	33.8	1.33	2	530.76	2	127	135
AN9130	cholinesterase, putative	77.5301	7	8	23	0.1	FLGIPFADPPVGELR	18.2	2.09	2	814.449	2	181	195
AN9130	cholinesterase, putative	77.5301	7	8	23	0.1	FLGIPFADPPVGELR	35.1	2.54	2	814.449	2	181	195
AN9130	cholinesterase, putative	77.5301	7	8	23	0.1	LVSENTLPNR	72.9	2.12	2	571.814	2	474	483
AN9130	cholinesterase, putative	77.5301	7	8	23	0.1	LVSENTLPNR	77.2	2.7	2	571.813	2	474	483
AN9130	cholinesterase, putative	77.5301	7	8	23	0.1	LVSENTLPNR	77.9	2.02	2	571.813	2	474	483
AN9130	cholinesterase, putative	77.5301	7	8	23	0.1	LVSENTLPNR	78.3	1.89	2	571.814	2	474	483
AN9130	cholinesterase, putative	77.5301	7	8	23	0.1	LVSENTLPNR	80.8	2.07	2	571.814	2	474	483
AN9130	cholinesterase, putative	77.5301	7	8	23	0.1	RIDATR	38.5	-0.505	2	366.213	2	207	212
AN9130	cholinesterase, putative	77.5301	7	8	23	0.1	RIDATR	41.1	0.538	2	366.213	2	207	212
AN9130	cholinesterase, putative	77.5301	7	8	23	0.1	SYDPNPDLDMLR	26.7	2.89	2	718.333	2	651	662
AN9130	cholinesterase, putative	77.5301	7	8	23	0.1	SYDPNPDLDmLR	66.5	7.01	2	726.33	2	651	662
AN9130	cholinesterase, putative	77.5301	7	8	23	0.1	SYDPNPDLDmLR	67	6.17	2	726.33	2	651	662
AN9130	cholinesterase, putative	77.5301	7	8	23	0.1	TIDVLPYYGLADLK	54.7	4.2	2	790.938	2	623	636
AN9130	cholinesterase, putative	77.5301	7	8	23	0.1	TIDVLPYYGLADLK	69	3.11	2	790.937	2	623	636
AN9130	cholinesterase, putative	77.5301	7	8	23	0.1	TVVPSSK	28.3	0	2	359.212	2	154	160
AN9130	cholinesterase, putative	77.5301	7	8	23	0.1	TVVPSSK	29.1	0	2	359.213	2	154	160
AN9130	cholinesterase, putative	77.5301	7	8	23	0.1	TVVPSSK	25.4	-0.176	2	717.417	1	154	160
AN9130	cholinesterase, putative	77.5301	7	8	23	0.1	TVVPSSK	32.8	-0.756	2	359.212	2	154	160
AN9130	cholinesterase, putative	77.5301	7	8	23	0.1	TVVPSSK	36.3	-0.653	2	359.212	2	154	160
AN9130	cholinesterase, putative	77.5301	7	8	23	0.1	TVVPSSK	27.2	1.07	2	717.418	1	154	160
AN9130	cholinesterase, putative	77.5301	7	8	23	0.1	TVVPSSK	30.3	1	2	717.417	1	154	160
AN2012	transcription factor RfeF, putative	55.1354	4	5	8	0.0878	IVNEFALPTEIAmDVIK	59.1	5.85	2	960.018	2	155	171
AN2012	transcription factor RfeF, putative	55.1354	4	5	8	0.0878	IVNEFALPTEIAmDVIK	59.2	4.92	2	960.019	2	155	171
AN2012	transcription factor RfeF, putative	55.1354	4	5	8	0.0878	IVNEFALPTEIAmDVIK	56.8	3.12	2	640.347	3	155	171
AN2012	transcription factor RfeF, putative	55.1354	4	5	8	0.0878	qLLISTIQEK	25.7	1.44	2	578.337	2	117	126
AN2012	transcription factor RfeF, putative	55.1354	4	5	8	0.0878	VLDPmIVGPAR	50.2	1.72	2	592.33	2	261	271
AN2012	transcription factor RfeF, putative	55.1354	4	5	8	0.0878	VLDPmIVGPAR	55.4	1.96	2	592.332	2	261	271
AN2012	transcription factor RfeF, putative	55.1354	4	5	8	0.0878	VLDPmIVGPAR	74.8	2.38	2	592.331	2	261	271
AN2012	transcription factor RfeF, putative	55.1354	4	5	8	0.0878	YAVDEVSR	52.8	0.796	2	469.734	2	303	310
AN7657	1,3-beta-glucanosyltransferase Gel1	48.8842	15	17	37	0.246	ASPEISYNDK	45.7	1.7	2	562.269	2	125	134
AN7657	1,3-beta-glucanosyltransferase Gel1	48.8842	15	17	37	0.246	ASPEISYNDK	49	1.85	2	562.268	2	125	134
AN7657	1,3-beta-glucanosyltransferase Gel1	48.8842	15	17	37	0.246	ASPEISYNDK	54	2.17	2	562.269	2	125	134
AN7657	1,3-beta-glucanosyltransferase Gel1	48.8842	15	17	37	0.246	ASPEISYNDKYLQYIFATVDK	36.9	2.77	2	822.414	3	125	145
AN7657	1,3-beta-glucanosyltransferase Gel1	48.8842	15	17	37	0.246	DAFSK	24.6	0	2	567.28	1	322	326
AN7657	1,3-beta-glucanosyltransferase Gel1	48.8842	15	17	37	0.246	DAFSK	28.8	-1.08	2	567.28	1	322	326
AN7657	1,3-beta-glucanosyltransferase Gel1	48.8842	15	17	37	0.246	DDVTPITVK	23.5	0.0605	2	494.273	2	27	35
AN7657	1,3-beta-glucanosyltransferase Gel1	48.8842	15	17	37	0.246	DDVTPITVK	26.7	0.569	2	494.274	2	27	35
AN7657	1,3-beta-glucanosyltransferase Gel1	48.8842	15	17	37	0.246	DFGEVEALYSTK	73.8	3.66	2	679.83	2	270	281
AN7657	1,3-beta-glucanosyltransferase Gel1	48.8842	15	17	37	0.246	DFGEVEALYSTK	90.5	3.48	2	679.83	2	270	281
AN7657	1,3-beta-glucanosyltransferase Gel1	48.8842	15	17	37	0.246	ELGLNTIR	26.5	-0.114	2	458.267	2	80	87
AN7657	1,3-beta-glucanosyltransferase Gel1	48.8842	15	17	37	0.246	IPVGYSAADVDTNRR	34.3	0.125	2	545.283	3	193	207
AN7657	1,3-beta-glucanosyltransferase Gel1	48.8842	15	17	37	0.246	IPVGYSAADVDTNRR	34.2	1.64	2	545.283	3	193	207
AN7657	1,3-beta-glucanosyltransferase Gel1	48.8842	15	17	37	0.246	KIPVGYSAADVDTNRR	0	2.1	2	587.983	3	192	207
AN7657	1,3-beta-glucanosyltransferase Gel1	48.8842	15	17	37	0.246	NYLSAR	29.4	-0.146	2	362.195	2	183	188
AN7657	1,3-beta-glucanosyltransferase Gel1	48.8842	15	17	37	0.246	SGWDQK	23	0.0223	2	360.671	2	241	246
AN7657	1,3-beta-glucanosyltransferase Gel1	48.8842	15	17	37	0.246	SGWDQK	28.8	0	2	720.334	1	241	246
AN7657	1,3-beta-glucanosyltransferase Gel1	48.8842	15	17	37	0.246	SGWDQK	27.7	-0.204	2	720.335	1	241	246
AN7657	1,3-beta-glucanosyltransferase Gel1	48.8842	15	17	37	0.246	SGWDQK	34.8	-0.23	2	360.67	2	241	246
AN7657	1,3-beta-glucanosyltransferase Gel1	48.8842	15	17	37	0.246	SGWDQK	35.3	-0.255	2	360.671	2	241	246
AN7657	1,3-beta-glucanosyltransferase Gel1	48.8842	15	17	37	0.246	SGWDQK	41.2	-0.23	2	360.671	2	241	246
AN7657	1,3-beta-glucanosyltransferase Gel1	48.8842	15	17	37	0.246	TGGANPcPAR	62	2.89	2	500.737	2	339	348
AN7657	1,3-beta-glucanosyltransferase Gel1	48.8842	15	17	37	0.246	TGGANPcPAR	62.9	1.7	2	500.738	2	339	348
AN7657	1,3-beta-glucanosyltransferase Gel1	48.8842	15	17	37	0.246	VTELDDFDTLK	48	1.47	2	648.325	2	311	321
AN7657	1,3-beta-glucanosyltransferase Gel1	48.8842	15	17	37	0.246	VTELDDFDTLK	55	2.03	2	648.325	2	311	321
AN7657	1,3-beta-glucanosyltransferase Gel1	48.8842	15	17	37	0.246	VTELDDFDTLK	83	3.03	2	648.326	2	311	321
AN7657	1,3-beta-glucanosyltransferase Gel1	48.8842	15	17	37	0.246	VTELDDFDTLK	92.2	3.07	2	648.325	2	311	321
AN7657	1,3-beta-glucanosyltransferase Gel1	48.8842	15	17	37	0.246	VTELDDFDTLKDAFSK	30.6	0	2	615.307	3	311	326
AN7657	1,3-beta-glucanosyltransferase Gel1	48.8842	15	17	37	0.246	VTELDDFDTLKDAFSK	32	-0.491	2	615.305	3	311	326
AN7657	1,3-beta-glucanosyltransferase Gel1	48.8842	15	17	37	0.246	VTELDDFDTLKDAFSK	39.8	0	2	615.306	3	311	326
AN7657	1,3-beta-glucanosyltransferase Gel1	48.8842	15	17	37	0.246	VTELDDFDTLKDAFSK	50.1	1.05	2	615.305	3	311	326
AN7657	1,3-beta-glucanosyltransferase Gel1	48.8842	15	17	37	0.246	VTELDDFDTLKDAFSK	45.7	1.62	2	615.306	3	311	326
AN7657	1,3-beta-glucanosyltransferase Gel1	48.8842	15	17	37	0.246	VTELDDFDTLKDAFSK	52.9	1.18	2	615.305	3	311	326
AN7657	1,3-beta-glucanosyltransferase Gel1	48.8842	15	17	37	0.246	VTELDDFDTLKDAFSK	96.8	7	2	922.455	2	311	326
AN7657	1,3-beta-glucanosyltransferase Gel1	48.8842	15	17	37	0.246	VYSVDNSK	25.6	-0.176	2	456.228	2	88	95
AN7657	1,3-beta-glucanosyltransferase Gel1	48.8842	15	17	37	0.246	YLQYIFATVDK	64	1.89	2	680.864	2	135	145
AN7657	1,3-beta-glucanosyltransferase Gel1	48.8842	15	17	37	0.246	YLQYIFATVDK	65.3	3.35	2	680.864	2	135	145
AN10482	beta-1,4-glucosidase	93.9192	3	3	6	0.0438	GVGLGEEAR	37.2	1.82	2	444.234	2	137	145
AN10482	beta-1,4-glucosidase	93.9192	3	3	6	0.0438	GVGLGEEAR	60.5	1.82	2	444.233	2	137	145
AN10482	beta-1,4-glucosidase	93.9192	3	3	6	0.0438	LINGVLK	19.6	0.149	2	756.499	1	267	273
AN10482	beta-1,4-glucosidase	93.9192	3	3	6	0.0438	LINGVLK	37.9	0	2	378.754	2	267	273
AN10482	beta-1,4-glucosidase	93.9192	3	3	6	0.0438	LINGVLK	46.9	-0.69	2	378.754	2	267	273
AN10482	beta-1,4-glucosidase	93.9192	3	3	6	0.0438	LNDmVTR	40	0	2	432.717	2	336	342
AN10482	beta-1,4-glucosidase	93.9192	3	3	6	0.0438	LNDmVTR	42.9	0	2	432.717	2	336	342
AN10482	beta-1,4-glucosidase	93.9192	3	3	6	0.0438	LNDmVTR	47	0	2	432.717	2	336	342
AN10482	beta-1,4-glucosidase	93.9192	3	3	6	0.0438	TLHELYIWPFAEGVR	19.7	1.47	2	610.991	3	229	243
AN7908	arabinoxylan arabinofuranohydrolase	35.5616	16	26	106	0.502	ANSGATWTDDISHGDLVR	0	4.29	2	639.299	3	266	283
AN7908	arabinoxylan arabinofuranohydrolase	35.5616	16	26	106	0.502	ANSGATWTDDISHGDLVR	29.7	1.36	2	638.971	3	266	283
AN7908	arabinoxylan arabinofuranohydrolase	35.5616	16	26	106	0.502	ANSGATWTDDISHGDLVR	0	5.77	2	958.447	2	266	283
AN7908	arabinoxylan arabinofuranohydrolase	35.5616	16	26	106	0.502	ANSGATWTDDISHGDLVR	47	1.07	2	638.971	3	266	283
AN7908	arabinoxylan arabinofuranohydrolase	35.5616	16	26	106	0.502	ANSGATWTDDISHGDLVR	41.2	1.8	2	638.972	3	266	283
AN7908	arabinoxylan arabinofuranohydrolase	35.5616	16	26	106	0.502	ANSGATWTDDISHGDLVR	43.5	2.17	2	638.971	3	266	283
AN7908	arabinoxylan arabinofuranohydrolase	35.5616	16	26	106	0.502	ANSGATWTDDISHGDLVR	46.8	3.85	2	638.971	3	266	283
AN7908	arabinoxylan arabinofuranohydrolase	35.5616	16	26	106	0.502	ANSGATWTDDISHGDLVR	51	2.54	2	638.97	3	266	283
AN7908	arabinoxylan arabinofuranohydrolase	35.5616	16	26	106	0.502	ANSGATWTDDISHGDLVR	51.5	1.62	2	638.972	3	266	283
AN7908	arabinoxylan arabinofuranohydrolase	35.5616	16	26	106	0.502	ANSGATWTDDISHGDLVR	59.3	4	2	638.972	3	266	283
AN7908	arabinoxylan arabinofuranohydrolase	35.5616	16	26	106	0.502	ANSGATWTDDISHGDLVR	62.5	4.29	2	638.971	3	266	283
AN7908	arabinoxylan arabinofuranohydrolase	35.5616	16	26	106	0.502	ANSGATWTDDISHGDLVR	64.4	4.36	2	638.971	3	266	283
AN7908	arabinoxylan arabinofuranohydrolase	35.5616	16	26	106	0.502	ANSGATWTDDISHGDLVR	70.3	4.6	2	638.971	3	266	283
AN7908	arabinoxylan arabinofuranohydrolase	35.5616	16	26	106	0.502	ANSGATWTDDISHGDLVR	91.1	6.28	2	957.957	2	266	283
AN7908	arabinoxylan arabinofuranohydrolase	35.5616	16	26	106	0.502	ANSGATWTDDISHGDLVR	101	7.55	2	957.956	2	266	283
AN7908	arabinoxylan arabinofuranohydrolase	35.5616	16	26	106	0.502	ANSGATWTDDISHGDLVR	108	7.38	2	957.955	2	266	283
AN7908	arabinoxylan arabinofuranohydrolase	35.5616	16	26	106	0.502	ANSGATWTDDISHGDLVR	109	6.28	2	957.955	2	266	283
AN7908	arabinoxylan arabinofuranohydrolase	35.5616	16	26	106	0.502	ASMPIDQFPGDFGTESEIILSDER	37.4	0	2	885.42	3	182	205
AN7908	arabinoxylan arabinofuranohydrolase	35.5616	16	26	106	0.502	ASMPIDQFPGDFGTESEIILSDER	50.4	0.959	2	885.42	3	182	205
AN7908	arabinoxylan arabinofuranohydrolase	35.5616	16	26	106	0.502	ASmPIDQFPGDFGTESEIILSDER	40	5.46	2	1335.62	2	182	205
AN7908	arabinoxylan arabinofuranohydrolase	35.5616	16	26	106	0.502	ASmPIDQFPGDFGTESEIILSDER	45.4	1.42	2	890.75	3	182	205
AN7908	arabinoxylan arabinofuranohydrolase	35.5616	16	26	106	0.502	ASmPIDQFPGDFGTESEIILSDER	58.8	4.96	2	1335.62	2	182	205
AN7908	arabinoxylan arabinofuranohydrolase	35.5616	16	26	106	0.502	ASmPIDQFPGDFGTESEIILSDER	70.4	4.4	2	890.75	3	182	205
AN7908	arabinoxylan arabinofuranohydrolase	35.5616	16	26	106	0.502	DGWASLK	32.1	0	2	388.702	2	43	49
AN7908	arabinoxylan arabinofuranohydrolase	35.5616	16	26	106	0.502	DGWASLK	31.2	0.244	2	776.399	1	43	49
AN7908	arabinoxylan arabinofuranohydrolase	35.5616	16	26	106	0.502	DGWASLK	30.2	0.602	2	388.702	2	43	49
AN7908	arabinoxylan arabinofuranohydrolase	35.5616	16	26	106	0.502	DGWASLK	33	0.523	2	776.398	1	43	49
AN7908	arabinoxylan arabinofuranohydrolase	35.5616	16	26	106	0.502	DGWASLK	31.1	0.292	2	388.702	2	43	49
AN7908	arabinoxylan arabinofuranohydrolase	35.5616	16	26	106	0.502	DGWASLK	35.3	0.102	2	776.399	1	43	49
AN7908	arabinoxylan arabinofuranohydrolase	35.5616	16	26	106	0.502	DGWASLK	35.6	-0.204	2	776.398	1	43	49
AN7908	arabinoxylan arabinofuranohydrolase	35.5616	16	26	106	0.502	DGWASLK	38.8	0.444	2	776.397	1	43	49
AN7908	arabinoxylan arabinofuranohydrolase	35.5616	16	26	106	0.502	DGWASLK	36.8	0.523	2	388.702	2	43	49
AN7908	arabinoxylan arabinofuranohydrolase	35.5616	16	26	106	0.502	DGWASLK	37.4	0.886	2	388.702	2	43	49
AN7908	arabinoxylan arabinofuranohydrolase	35.5616	16	26	106	0.502	DGWASLK	40.1	0.337	2	388.702	2	43	49
AN7908	arabinoxylan arabinofuranohydrolase	35.5616	16	26	106	0.502	DGWASLK	42.1	-0.114	2	388.703	2	43	49
AN7908	arabinoxylan arabinofuranohydrolase	35.5616	16	26	106	0.502	DGWASLK	44.3	0.569	2	388.702	2	43	49
AN7908	arabinoxylan arabinofuranohydrolase	35.5616	16	26	106	0.502	DGWASLK	45.2	0.347	2	388.702	2	43	49
AN7908	arabinoxylan arabinofuranohydrolase	35.5616	16	26	106	0.502	DGWASLK	48.6	0.143	2	388.702	2	43	49
AN7908	arabinoxylan arabinofuranohydrolase	35.5616	16	26	106	0.502	DGWASLK	50.1	0.337	2	388.702	2	43	49
AN7908	arabinoxylan arabinofuranohydrolase	35.5616	16	26	106	0.502	DGWASLK	54.5	0.745	2	388.703	2	43	49
AN7908	arabinoxylan arabinofuranohydrolase	35.5616	16	26	106	0.502	DPSLNPGYDLLPYR	0	2.42	2	810.413	2	305	318
AN7908	arabinoxylan arabinofuranohydrolase	35.5616	16	26	106	0.502	DPSLNPGYDLLPYR	0	5.74	2	810.41	2	305	318
AN7908	arabinoxylan arabinofuranohydrolase	35.5616	16	26	106	0.502	DPSLNPGYDLLPYRPGLL	0	5.41	2	1000.53	2	305	322
AN7908	arabinoxylan arabinofuranohydrolase	35.5616	16	26	106	0.502	DPSLNPGYDLLPYRPGLLTL	0	3.74	2	1107.6	2	305	324
AN7908	arabinoxylan arabinofuranohydrolase	35.5616	16	26	106	0.502	DPSLNPGYDLLPYRPGLLTLK	47.9	2.15	2	1171.65	2	305	325
AN7908	arabinoxylan arabinofuranohydrolase	35.5616	16	26	106	0.502	DPSLNPGYDLLPYRPGLLTLK	42.2	1.74	2	781.435	3	305	325
AN7908	arabinoxylan arabinofuranohydrolase	35.5616	16	26	106	0.502	DPSLNPGYDLLPYRPGLLTLK	42.7	2.54	2	781.435	3	305	325
AN7908	arabinoxylan arabinofuranohydrolase	35.5616	16	26	106	0.502	DPSLNPGYDLLPYRPGLLTLK	43.5	2.62	2	781.433	3	305	325
AN7908	arabinoxylan arabinofuranohydrolase	35.5616	16	26	106	0.502	DPSLNPGYDLLPYRPGLLTLK	43.5	2.64	2	781.434	3	305	325
AN7908	arabinoxylan arabinofuranohydrolase	35.5616	16	26	106	0.502	DPSLNPGYDLLPYRPGLLTLK	48.5	2.38	2	781.435	3	305	325
AN7908	arabinoxylan arabinofuranohydrolase	35.5616	16	26	106	0.502	DPSLNPGYDLLPYRPGLLTLK	58	2.57	2	1171.65	2	305	325
AN7908	arabinoxylan arabinofuranohydrolase	35.5616	16	26	106	0.502	DPSLNPGYDLLPYRPGLLTLK	60.8	3.06	2	1171.65	2	305	325
AN7908	arabinoxylan arabinofuranohydrolase	35.5616	16	26	106	0.502	DTYLmIVEAIGAQGR	25.3	2.02	2	826.924	2	223	237
AN7908	arabinoxylan arabinofuranohydrolase	35.5616	16	26	106	0.502	DTYLmIVEAIGAQGR	30.4	2.31	2	551.616	3	223	237
AN7908	arabinoxylan arabinofuranohydrolase	35.5616	16	26	106	0.502	DTYLmIVEAIGAQGR	32.8	3.85	2	826.925	2	223	237
AN7908	arabinoxylan arabinofuranohydrolase	35.5616	16	26	106	0.502	DTYLmIVEAIGAQGR	36.9	3.57	2	551.618	3	223	237
AN7908	arabinoxylan arabinofuranohydrolase	35.5616	16	26	106	0.502	DTYLmIVEAIGAQGR	42.4	1.44	2	551.617	3	223	237
AN7908	arabinoxylan arabinofuranohydrolase	35.5616	16	26	106	0.502	DTYLMIVEAIGAQGR	50.9	2.37	2	818.925	2	223	237
AN7908	arabinoxylan arabinofuranohydrolase	35.5616	16	26	106	0.502	DTYLMIVEAIGAQGR	45.4	3.8	2	546.285	3	223	237
AN7908	arabinoxylan arabinofuranohydrolase	35.5616	16	26	106	0.502	DTYLmIVEAIGAQGR	49.3	2.82	2	551.618	3	223	237
AN7908	arabinoxylan arabinofuranohydrolase	35.5616	16	26	106	0.502	DTYLmIVEAIGAQGR	51.3	2.48	2	551.617	3	223	237
AN7908	arabinoxylan arabinofuranohydrolase	35.5616	16	26	106	0.502	DTYLMIVEAIGAQGR	62.8	2.16	2	818.926	2	223	237
AN7908	arabinoxylan arabinofuranohydrolase	35.5616	16	26	106	0.502	DTYLmIVEAIGAQGR	68.6	5.21	2	826.923	2	223	237
AN7908	arabinoxylan arabinofuranohydrolase	35.5616	16	26	106	0.502	DTYLMIVEAIGAQGR	56	6.48	2	546.284	3	223	237
AN7908	arabinoxylan arabinofuranohydrolase	35.5616	16	26	106	0.502	DTYLMIVEAIGAQGR	58.2	5.16	2	546.286	3	223	237
AN7908	arabinoxylan arabinofuranohydrolase	35.5616	16	26	106	0.502	DTYLMIVEAIGAQGR	58.8	5.52	2	546.286	3	223	237
AN7908	arabinoxylan arabinofuranohydrolase	35.5616	16	26	106	0.502	DTYLMIVEAIGAQGR	72.7	3.92	2	818.925	2	223	237
AN7908	arabinoxylan arabinofuranohydrolase	35.5616	16	26	106	0.502	DTYLMIVEAIGAQGR	70.1	3.48	2	546.285	3	223	237
AN7908	arabinoxylan arabinofuranohydrolase	35.5616	16	26	106	0.502	DTYLMIVEAIGAQGR	86.3	4.02	2	818.927	2	223	237
AN7908	arabinoxylan arabinofuranohydrolase	35.5616	16	26	106	0.502	DTYLMIVEAIGAQGR	90.7	5	2	818.928	2	223	237
AN7908	arabinoxylan arabinofuranohydrolase	35.5616	16	26	106	0.502	DTYLmIVEAIGAQGR	99.2	6.8	2	826.925	2	223	237
AN7908	arabinoxylan arabinofuranohydrolase	35.5616	16	26	106	0.502	DTYLMIVEAIGAQGR	105	5.19	2	818.928	2	223	237
AN7908	arabinoxylan arabinofuranohydrolase	35.5616	16	26	106	0.502	NNLFEAVQVYTVSGQSK	0	6.03	2	942.974	2	206	222
AN7908	arabinoxylan arabinofuranohydrolase	35.5616	16	26	106	0.502	NNLFEAVQVYTVSGQSK	65.8	2.52	2	628.657	3	206	222
AN7908	arabinoxylan arabinofuranohydrolase	35.5616	16	26	106	0.502	NNLFEAVQVYTVSGQSK	67.7	3.17	2	628.657	3	206	222
AN7908	arabinoxylan arabinofuranohydrolase	35.5616	16	26	106	0.502	NNLFEAVQVYTVSGQSK	73.3	4.46	2	628.658	3	206	222
AN7908	arabinoxylan arabinofuranohydrolase	35.5616	16	26	106	0.502	NNLFEAVQVYTVSGQSK	74.3	5.77	2	628.657	3	206	222
AN7908	arabinoxylan arabinofuranohydrolase	35.5616	16	26	106	0.502	NNLFEAVQVYTVSGQSK	79.6	4.22	2	628.657	3	206	222
AN7908	arabinoxylan arabinofuranohydrolase	35.5616	16	26	106	0.502	NNLFEAVQVYTVSGQSK	101	7.33	2	942.483	2	206	222
AN7908	arabinoxylan arabinofuranohydrolase	35.5616	16	26	106	0.502	NNLFEAVQVYTVSGQSK	92.4	5.96	2	628.657	3	206	222
AN7908	arabinoxylan arabinofuranohydrolase	35.5616	16	26	106	0.502	NNLFEAVQVYTVSGQSK	119	9.08	2	942.482	2	206	222
AN7908	arabinoxylan arabinofuranohydrolase	35.5616	16	26	106	0.502	NNLFEAVQVYTVSGQSK	132	9.25	2	942.483	2	206	222
AN7908	arabinoxylan arabinofuranohydrolase	35.5616	16	26	106	0.502	NNLFEAVQVYTVSGQSK	143	7.21	2	942.484	2	206	222
AN7908	arabinoxylan arabinofuranohydrolase	35.5616	16	26	106	0.502	SFTADSLGGSWTPQ	0	2.33	2	727.338	2	241	254
AN7908	arabinoxylan arabinofuranohydrolase	35.5616	16	26	106	0.502	SFTADSLGGSWTPQ	0	2.62	2	727.338	2	241	254
AN7908	arabinoxylan arabinofuranohydrolase	35.5616	16	26	106	0.502	SFTADSLGGSWTPQAATESAPFAGK	35	2.16	2	828.73	3	241	265
AN7908	arabinoxylan arabinofuranohydrolase	35.5616	16	26	106	0.502	SFTADSLGGSWTPQAATESAPFAGK	48	4.02	2	828.732	3	241	265
AN7908	arabinoxylan arabinofuranohydrolase	35.5616	16	26	106	0.502	SFTADSLGGSWTPQAATESAPFAGK	63.5	6	2	828.734	3	241	265
AN7908	arabinoxylan arabinofuranohydrolase	35.5616	16	26	106	0.502	SFTADSLGGSWTPQAATESAPFAGK	84.9	6.66	2	1242.59	2	241	265
AN7908	arabinoxylan arabinofuranohydrolase	35.5616	16	26	106	0.502	SFTADSLGGSWTPQAATESAPFAGK	102	9.96	2	1242.59	2	241	265
AN7908	arabinoxylan arabinofuranohydrolase	35.5616	16	26	106	0.502	SFTADSLGGSWTPQAATESAPFAGK	112	10.6	2	1242.59	2	241	265
AN7908	arabinoxylan arabinofuranohydrolase	35.5616	16	26	106	0.502	SFTADSLGGSWTPQAATESAPFAGK	112	7.96	2	1242.59	2	241	265
AN7908	arabinoxylan arabinofuranohydrolase	35.5616	16	26	106	0.502	SGATWTDDISHGDLVR	0	2.15	2	577.277	3	268	283
AN7908	arabinoxylan arabinofuranohydrolase	35.5616	16	26	106	0.502	SGATWTDDISHGDLVR	0	6.35	2	865.414	2	268	283
AN7908	arabinoxylan arabinofuranohydrolase	35.5616	16	26	106	0.502	STPDQTmSIDPcNLQLLYQGR	27.8	1.92	2	818.392	3	284	304
AN7908	arabinoxylan arabinofuranohydrolase	35.5616	16	26	106	0.502	STPDQTmSIDPcNLQLLYQGR	49.4	3.29	2	1227.08	2	284	304
AN7908	arabinoxylan arabinofuranohydrolase	35.5616	16	26	106	0.502	STPDQTmSIDPcNLQLLYQGR	61.4	5.54	2	1227.08	2	284	304
AN7908	arabinoxylan arabinofuranohydrolase	35.5616	16	26	106	0.502	STPDQTmSIDPcNLQLLYQGR	72.1	5.54	2	1227.08	2	284	304
AN7908	arabinoxylan arabinofuranohydrolase	35.5616	16	26	106	0.502	STVAPTLFYFEPK	0	3.41	2	750.397	2	98	110
AN7908	arabinoxylan arabinofuranohydrolase	35.5616	16	26	106	0.502	STVAPTLFYFEPK	0	3.85	2	750.396	2	98	110
AN7908	arabinoxylan arabinofuranohydrolase	35.5616	16	26	106	0.502	STVAPTLFYFEPK	0	4.03	2	750.395	2	98	110
AN7908	arabinoxylan arabinofuranohydrolase	35.5616	16	26	106	0.502	STVAPTLFYFEPK	0	4.07	2	750.395	2	98	110
AN7908	arabinoxylan arabinofuranohydrolase	35.5616	16	26	106	0.502	TQSTVAPTLFYFEPK	0	3.85	2	864.95	2	96	110
AN7908	arabinoxylan arabinofuranohydrolase	35.5616	16	26	106	0.502	TQSTVAPTLFYFEPK	0	4.28	2	864.95	2	96	110
AN7908	arabinoxylan arabinofuranohydrolase	35.5616	16	26	106	0.502	YFEPK	30.5	-0.342	2	342.175	2	106	110
AN7908	arabinoxylan arabinofuranohydrolase	35.5616	16	26	106	0.502	YFEPK	24.7	-0.633	2	683.342	1	106	110
AN5267	feruloyl esterase	27.9773	3	3	12	0.144	AVSVLSGGLISG	0	2.66	2	530.308	2	161	172
AN5267	feruloyl esterase	27.9773	3	3	12	0.144	AVSVLSGGLISG	0	2.66	2	530.308	2	161	172
AN5267	feruloyl esterase	27.9773	3	3	12	0.144	EYVLK	25	-1.28	2	651.373	1	44	48
AN5267	feruloyl esterase	27.9773	3	3	12	0.144	EYVLK	26.7	-1.28	2	651.375	1	44	48
AN5267	feruloyl esterase	27.9773	3	3	12	0.144	EYVLK	28.8	-1.08	2	651.374	1	44	48
AN5267	feruloyl esterase	27.9773	3	3	12	0.144	EYVLK	28.8	-0.959	2	651.374	1	44	48
AN5267	feruloyl esterase	27.9773	3	3	12	0.144	GGNMYNVVNGDSIQPWYGLEAR	0	3.6	2	1221.07	2	69	90
AN5267	feruloyl esterase	27.9773	3	3	12	0.144	GGNmYNVVNGDSIQPWYGLEAR	0	4.64	2	1229.07	2	69	90
AN5267	feruloyl esterase	27.9773	3	3	12	0.144	GGNmYNVVNGDSIQPWYGLEAR	0	5.31	2	1229.06	2	69	90
AN5267	feruloyl esterase	27.9773	3	3	12	0.144	GGNMYNVVNGDSIQPWYGLEAR	0	5.49	2	1221.07	2	69	90
AN5267	feruloyl esterase	27.9773	3	3	12	0.144	GGNMYNVVNGDSIQPWYGLEAR	77.8	5.21	2	1220.57	2	69	90
AN5267	feruloyl esterase	27.9773	3	3	12	0.144	GGNMYNVVNGDSIQPWYGLEAR	102	5.31	2	1220.58	2	69	90
AN7152	alpha-1,4-galactosidase	69.2506	13	23	138	0.198	GTNELVLSNEGGEGGFTK	26	0.886	2	603.629	3	611	628
AN7152	alpha-1,4-galactosidase	69.2506	13	23	138	0.198	GTNELVLSNEGGEGGFTK	24.5	2.2	2	603.629	3	611	628
AN7152	alpha-1,4-galactosidase	69.2506	13	23	138	0.198	GTNELVLSNEGGEGGFTK	40.1	2.62	2	603.629	3	611	628
AN7152	alpha-1,4-galactosidase	69.2506	13	23	138	0.198	GTNELVLSNEGGEGGFTK	64.4	3.92	2	603.629	3	611	628
AN7152	alpha-1,4-galactosidase	69.2506	13	23	138	0.198	GTNELVLSNEGGEGGFTK	98	7.57	2	904.943	2	611	628
AN7152	alpha-1,4-galactosidase	69.2506	13	23	138	0.198	GTNELVLSNEGGEGGFTK	100	7.24	2	904.942	2	611	628
AN7152	alpha-1,4-galactosidase	69.2506	13	23	138	0.198	GTNELVLSNEGGEGGFTK	108	7.44	2	904.944	2	611	628
AN7152	alpha-1,4-galactosidase	69.2506	13	23	138	0.198	GTNELVLSNEGGEGGFTK	111	7.92	2	904.942	2	611	628
AN7152	alpha-1,4-galactosidase	69.2506	13	23	138	0.198	GTNELVLSNEGGEGGFTK	117	7.08	2	904.941	2	611	628
AN7152	alpha-1,4-galactosidase	69.2506	13	23	138	0.198	GTNELVLSNEGGEGGFTK	127	7.46	2	904.942	2	611	628
AN7152	alpha-1,4-galactosidase	69.2506	13	23	138	0.198	GTNELVLSNEGGEGGFTK	129	6.17	2	904.942	2	611	628
AN7152	alpha-1,4-galactosidase	69.2506	13	23	138	0.198	HSELFGPGLGWWDSGR	36.3	0	2	600.957	3	585	600
AN7152	alpha-1,4-galactosidase	69.2506	13	23	138	0.198	HSELFGPGLGWWDSGR	41	1.82	2	600.952	3	585	600
AN7152	alpha-1,4-galactosidase	69.2506	13	23	138	0.198	HSELFGPGLGWWDSGR	45.3	1.51	2	600.955	3	585	600
AN7152	alpha-1,4-galactosidase	69.2506	13	23	138	0.198	HSELFGPGLGWWDSGR	48.5	1.68	2	600.956	3	585	600
AN7152	alpha-1,4-galactosidase	69.2506	13	23	138	0.198	HSELFGPGLGWWDSGR	53.6	2.4	2	600.956	3	585	600
AN7152	alpha-1,4-galactosidase	69.2506	13	23	138	0.198	HSELFGPGLGWWDSGR	55.8	3.47	2	600.955	3	585	600
AN7152	alpha-1,4-galactosidase	69.2506	13	23	138	0.198	HSELFGPGLGWWDSGR	88.7	8.54	2	900.93	2	585	600
AN7152	alpha-1,4-galactosidase	69.2506	13	23	138	0.198	IGNDIIPHWR	25.1	0.137	2	610.832	2	201	210
AN7152	alpha-1,4-galactosidase	69.2506	13	23	138	0.198	IGNDIIPHWR	25.7	0.553	2	1220.66	1	201	210
AN7152	alpha-1,4-galactosidase	69.2506	13	23	138	0.198	IGNDIIPHWR	25.5	0.398	2	407.557	3	201	210
AN7152	alpha-1,4-galactosidase	69.2506	13	23	138	0.198	IGNDIIPHWR	25.7	0.658	2	407.557	3	201	210
AN7152	alpha-1,4-galactosidase	69.2506	13	23	138	0.198	IGNDIIPHWR	26	0.495	2	407.557	3	201	210
AN7152	alpha-1,4-galactosidase	69.2506	13	23	138	0.198	IGNDIIPHWR	32.4	0.886	2	1220.66	1	201	210
AN7152	alpha-1,4-galactosidase	69.2506	13	23	138	0.198	IGNDIIPHWR	31.2	0.678	2	610.832	2	201	210
AN7152	alpha-1,4-galactosidase	69.2506	13	23	138	0.198	IGNDIIPHWR	28.2	0.824	2	407.557	3	201	210
AN7152	alpha-1,4-galactosidase	69.2506	13	23	138	0.198	IGNDIIPHWR	42.5	2.48	2	610.833	2	201	210
AN7152	alpha-1,4-galactosidase	69.2506	13	23	138	0.198	IGNDIIPHWR	48.6	0.959	2	407.557	3	201	210
AN7152	alpha-1,4-galactosidase	69.2506	13	23	138	0.198	IGNDIIPHWR	40.1	1.85	2	407.557	3	201	210
AN7152	alpha-1,4-galactosidase	69.2506	13	23	138	0.198	IGNDIIPHWR	43	2.55	2	407.557	3	201	210
AN7152	alpha-1,4-galactosidase	69.2506	13	23	138	0.198	IGNDIIPHWR	52.5	2.4	2	610.833	2	201	210
AN7152	alpha-1,4-galactosidase	69.2506	13	23	138	0.198	IGNDIIPHWR	52.7	1.85	2	610.832	2	201	210
AN7152	alpha-1,4-galactosidase	69.2506	13	23	138	0.198	LDDGLAR	25.1	-0.176	2	380.205	2	25	31
AN7152	alpha-1,4-galactosidase	69.2506	13	23	138	0.198	LDDGLAR	24.8	-0.447	2	759.404	1	25	31
AN7152	alpha-1,4-galactosidase	69.2506	13	23	138	0.198	LDDGLAR	29.7	0.0362	2	380.205	2	25	31
AN7152	alpha-1,4-galactosidase	69.2506	13	23	138	0.198	LDDGLAR	30.2	-0.431	2	759.402	1	25	31
AN7152	alpha-1,4-galactosidase	69.2506	13	23	138	0.198	LDDGLAR	31.2	-0.462	2	759.403	1	25	31
AN7152	alpha-1,4-galactosidase	69.2506	13	23	138	0.198	LDDGLAR	32.4	-0.204	2	759.405	1	25	31
AN7152	alpha-1,4-galactosidase	69.2506	13	23	138	0.198	LDDGLAR	34.9	-0.398	2	759.404	1	25	31
AN7152	alpha-1,4-galactosidase	69.2506	13	23	138	0.198	LDDGLAR	34.9	-0.38	2	759.404	1	25	31
AN7152	alpha-1,4-galactosidase	69.2506	13	23	138	0.198	LDDGLAR	35.4	-0.633	2	759.404	1	25	31
AN7152	alpha-1,4-galactosidase	69.2506	13	23	138	0.198	LDDGLAR	32.6	-0.255	2	380.204	2	25	31
AN7152	alpha-1,4-galactosidase	69.2506	13	23	138	0.198	LDDGLAR	35.8	-0.114	2	380.205	2	25	31
AN7152	alpha-1,4-galactosidase	69.2506	13	23	138	0.198	LDDGLAR	36.1	-0.301	2	380.205	2	25	31
AN7152	alpha-1,4-galactosidase	69.2506	13	23	138	0.198	LDDGLAR	41.3	-0.431	2	380.205	2	25	31
AN7152	alpha-1,4-galactosidase	69.2506	13	23	138	0.198	LDDGLAR	38.7	-0.23	2	380.205	2	25	31
AN7152	alpha-1,4-galactosidase	69.2506	13	23	138	0.198	LDDGLAR	40.1	-0.279	2	380.205	2	25	31
AN7152	alpha-1,4-galactosidase	69.2506	13	23	138	0.198	LDDGLAR	40.6	-0.255	2	380.205	2	25	31
AN7152	alpha-1,4-galactosidase	69.2506	13	23	138	0.198	LDDGLAR	44.7	-0.204	2	380.205	2	25	31
AN7152	alpha-1,4-galactosidase	69.2506	13	23	138	0.198	LDDGLAR	46.8	-0.279	2	380.205	2	25	31
AN7152	alpha-1,4-galactosidase	69.2506	13	23	138	0.198	LDDGLAR	49.1	-0.146	2	380.206	2	25	31
AN7152	alpha-1,4-galactosidase	69.2506	13	23	138	0.198	LDDGLAR	50.2	0.0223	2	380.205	2	25	31
AN7152	alpha-1,4-galactosidase	69.2506	13	23	138	0.198	LDDGLAR	55.9	0.00436	2	380.204	2	25	31
AN7152	alpha-1,4-galactosidase	69.2506	13	23	138	0.198	LEVPLSGR	25	0.0362	2	870.51	1	577	584
AN7152	alpha-1,4-galactosidase	69.2506	13	23	138	0.198	LEVPLSGR	26.4	0.194	2	870.51	1	577	584
AN7152	alpha-1,4-galactosidase	69.2506	13	23	138	0.198	LEVPLSGR	29.9	0.357	2	435.757	2	577	584
AN7152	alpha-1,4-galactosidase	69.2506	13	23	138	0.198	LEVPLSGR	31.4	0.0177	2	435.757	2	577	584
AN7152	alpha-1,4-galactosidase	69.2506	13	23	138	0.198	LEVPLSGR	45.8	0.585	2	435.757	2	577	584
AN7152	alpha-1,4-galactosidase	69.2506	13	23	138	0.198	LGVLTDGWIK	24	0.721	2	551.319	2	601	610
AN7152	alpha-1,4-galactosidase	69.2506	13	23	138	0.198	LGVLTDGWIK	35.7	1.7	2	551.32	2	601	610
AN7152	alpha-1,4-galactosidase	69.2506	13	23	138	0.198	LGVLTDGWIK	43.8	1.7	2	551.321	2	601	610
AN7152	alpha-1,4-galactosidase	69.2506	13	23	138	0.198	LGVLTDGWIK	44.5	2.74	2	551.321	2	601	610
AN7152	alpha-1,4-galactosidase	69.2506	13	23	138	0.198	LGVLTDGWIK	47.7	3.8	2	551.321	2	601	610
AN7152	alpha-1,4-galactosidase	69.2506	13	23	138	0.198	LGVLTDGWIK	50.6	3.8	2	551.321	2	601	610
AN7152	alpha-1,4-galactosidase	69.2506	13	23	138	0.198	LGVLTDGWIK	51.2	3.38	2	551.322	2	601	610
AN7152	alpha-1,4-galactosidase	69.2506	13	23	138	0.198	LGVLTDGWIK	53.1	3.3	2	551.321	2	601	610
AN7152	alpha-1,4-galactosidase	69.2506	13	23	138	0.198	LGVLTDGWIK	55.3	3.57	2	551.32	2	601	610
AN7152	alpha-1,4-galactosidase	69.2506	13	23	138	0.198	LGVLTDGWIK	57.9	3.34	2	551.321	2	601	610
AN7152	alpha-1,4-galactosidase	69.2506	13	23	138	0.198	LGVLTDGWIK	60.1	2.74	2	551.321	2	601	610
AN7152	alpha-1,4-galactosidase	69.2506	13	23	138	0.198	LGVLTDGWIK	61	3.18	2	551.319	2	601	610
AN7152	alpha-1,4-galactosidase	69.2506	13	23	138	0.198	LGVLTDGWIK	70.4	2.77	2	551.322	2	601	610
AN7152	alpha-1,4-galactosidase	69.2506	13	23	138	0.198	SPLTIGAAIPGmR	22.3	0.538	2	433.909	3	262	274
AN7152	alpha-1,4-galactosidase	69.2506	13	23	138	0.198	SPLTIGAAIPGMR	29	2.09	2	642.362	2	262	274
AN7152	alpha-1,4-galactosidase	69.2506	13	23	138	0.198	SPLTIGAAIPGMR	39.4	1.48	2	642.364	2	262	274
AN7152	alpha-1,4-galactosidase	69.2506	13	23	138	0.198	SPLTIGAAIPGMR	41.8	2.92	2	642.364	2	262	274
AN7152	alpha-1,4-galactosidase	69.2506	13	23	138	0.198	SPLTIGAAIPGMR	52	2.92	2	642.363	2	262	274
AN7152	alpha-1,4-galactosidase	69.2506	13	23	138	0.198	SPLTIGAAIPGmR	52.1	1.89	2	650.362	2	262	274
AN7152	alpha-1,4-galactosidase	69.2506	13	23	138	0.198	SPLTIGAAIPGmR	52.8	2.89	2	650.359	2	262	274
AN7152	alpha-1,4-galactosidase	69.2506	13	23	138	0.198	SPLTIGAAIPGmR	55.7	3.55	2	650.361	2	262	274
AN7152	alpha-1,4-galactosidase	69.2506	13	23	138	0.198	SPLTIGAAIPGmR	56.7	3.24	2	650.361	2	262	274
AN7152	alpha-1,4-galactosidase	69.2506	13	23	138	0.198	SPLTIGAAIPGmR	59.9	2.43	2	650.361	2	262	274
AN7152	alpha-1,4-galactosidase	69.2506	13	23	138	0.198	SPLTIGAAIPGmR	65.1	3.25	2	650.361	2	262	274
AN7152	alpha-1,4-galactosidase	69.2506	13	23	138	0.198	SPLTIGAAIPGMR	66.9	3.39	2	642.362	2	262	274
AN7152	alpha-1,4-galactosidase	69.2506	13	23	138	0.198	SPLTIGAAIPGMR	68.9	3.16	2	642.364	2	262	274
AN7152	alpha-1,4-galactosidase	69.2506	13	23	138	0.198	SPLTIGAAIPGMR	69.9	3.62	2	642.362	2	262	274
AN7152	alpha-1,4-galactosidase	69.2506	13	23	138	0.198	SPLTIGAAIPGMR	71.3	2.85	2	642.365	2	262	274
AN7152	alpha-1,4-galactosidase	69.2506	13	23	138	0.198	SPLTIGAAIPGMR	73.7	3.24	2	642.363	2	262	274
AN7152	alpha-1,4-galactosidase	69.2506	13	23	138	0.198	SPLTIGAAIPGmR	75.6	3.19	2	650.361	2	262	274
AN7152	alpha-1,4-galactosidase	69.2506	13	23	138	0.198	SPLTIGAAIPGmR	81.6	3.24	2	650.361	2	262	274
AN7152	alpha-1,4-galactosidase	69.2506	13	23	138	0.198	SPLTIGAAIPGmR	84.1	3.68	2	650.362	2	262	274
AN7152	alpha-1,4-galactosidase	69.2506	13	23	138	0.198	SPLTIGAAIPGmR	89.6	3.23	2	650.362	2	262	274
AN7152	alpha-1,4-galactosidase	69.2506	13	23	138	0.198	TIAAVINWR	39.1	1.24	2	522.306	2	321	329
AN7152	alpha-1,4-galactosidase	69.2506	13	23	138	0.198	TIAAVINWR	47.3	2.44	2	522.304	2	321	329
AN7152	alpha-1,4-galactosidase	69.2506	13	23	138	0.198	TIAAVINWR	55.6	1.57	2	522.306	2	321	329
AN7152	alpha-1,4-galactosidase	69.2506	13	23	138	0.198	TIAAVINWR	62.4	1.77	2	522.306	2	321	329
AN7152	alpha-1,4-galactosidase	69.2506	13	23	138	0.198	VNDNNPVR	27.8	-0.0414	2	927.471	1	569	576
AN7152	alpha-1,4-galactosidase	69.2506	13	23	138	0.198	VNDNNPVR	28	0.137	2	927.47	1	569	576
AN7152	alpha-1,4-galactosidase	69.2506	13	23	138	0.198	VNDNNPVR	30.8	0.699	2	927.47	1	569	576
AN7152	alpha-1,4-galactosidase	69.2506	13	23	138	0.198	VNDNNPVR	31	0.0269	2	927.47	1	569	576
AN7152	alpha-1,4-galactosidase	69.2506	13	23	138	0.198	VNDNNPVR	33.9	0.495	2	464.237	2	569	576
AN7152	alpha-1,4-galactosidase	69.2506	13	23	138	0.198	VNDNNPVR	34.7	1	2	464.237	2	569	576
AN7152	alpha-1,4-galactosidase	69.2506	13	23	138	0.198	VNDNNPVR	36.4	1.23	2	464.238	2	569	576
AN7152	alpha-1,4-galactosidase	69.2506	13	23	138	0.198	VNDNNPVR	36.8	1.77	2	464.238	2	569	576
AN7152	alpha-1,4-galactosidase	69.2506	13	23	138	0.198	VNDNNPVR	38.1	1.24	2	464.237	2	569	576
AN7152	alpha-1,4-galactosidase	69.2506	13	23	138	0.198	VNDNNPVR	53.4	0.886	2	464.238	2	569	576
AN7152	alpha-1,4-galactosidase	69.2506	13	23	138	0.198	VNDNNPVR	49	2.44	2	464.237	2	569	576
AN7152	alpha-1,4-galactosidase	69.2506	13	23	138	0.198	VNDNNPVR	50.1	1.35	2	464.238	2	569	576
AN7152	alpha-1,4-galactosidase	69.2506	13	23	138	0.198	VNDNNPVR	56	1.8	2	464.237	2	569	576
AN7152	alpha-1,4-galactosidase	69.2506	13	23	138	0.198	VNDNNPVR	57.3	1.72	2	464.237	2	569	576
AN7152	alpha-1,4-galactosidase	69.2506	13	23	138	0.198	VNDNNPVR	59	1.64	2	464.237	2	569	576
AN7152	alpha-1,4-galactosidase	69.2506	13	23	138	0.198	VNDNNPVR	60.8	2.21	2	464.237	2	569	576
AN7152	alpha-1,4-galactosidase	69.2506	13	23	138	0.198	VNDNNPVR	60.9	2.28	2	464.236	2	569	576
AN7152	alpha-1,4-galactosidase	69.2506	13	23	138	0.198	VNDNNPVR	62.6	2.05	2	464.237	2	569	576
AN7152	alpha-1,4-galactosidase	69.2506	13	23	138	0.198	VNDNNPVRLEVPLSGR	0	3.42	2	593.985	3	569	584
AN7152	alpha-1,4-galactosidase	69.2506	13	23	138	0.198	VNDNNPVRLEVPLSGR	38.6	1.01	2	889.984	2	569	584
AN7152	alpha-1,4-galactosidase	69.2506	13	23	138	0.198	VNDNNPVRLEVPLSGR	42.6	0.921	2	889.984	2	569	584
AN7152	alpha-1,4-galactosidase	69.2506	13	23	138	0.198	VNDNNPVRLEVPLSGR	36.5	1.64	2	889.985	2	569	584
AN7152	alpha-1,4-galactosidase	69.2506	13	23	138	0.198	VNDNNPVRLEVPLSGR	44.3	2.96	2	593.657	3	569	584
AN7152	alpha-1,4-galactosidase	69.2506	13	23	138	0.198	VNDNNPVRLEVPLSGR	50.7	3.29	2	593.655	3	569	584
AN7152	alpha-1,4-galactosidase	69.2506	13	23	138	0.198	VNDNNPVRLEVPLSGR	54	3.39	2	593.658	3	569	584
AN7152	alpha-1,4-galactosidase	69.2506	13	23	138	0.198	VNDNNPVRLEVPLSGR	55.8	3.41	2	593.657	3	569	584
AN7152	alpha-1,4-galactosidase	69.2506	13	23	138	0.198	VNDNNPVRLEVPLSGR	56	3.1	2	593.658	3	569	584
AN7152	alpha-1,4-galactosidase	69.2506	13	23	138	0.198	WSDEGYEVWSGPLEGGR	61.9	3.85	2	962.433	2	304	320
AN7152	alpha-1,4-galactosidase	69.2506	13	23	138	0.198	WSDEGYEVWSGPLEGGR	85.2	7	2	962.435	2	304	320
AN7152	alpha-1,4-galactosidase	69.2506	13	23	138	0.198	WSDEGYEVWSGPLEGGR	93.5	5.57	2	962.433	2	304	320
AN7152	alpha-1,4-galactosidase	69.2506	13	23	138	0.198	YIQAQDR	18.7	0.328	2	893.452	1	168	174
AN7152	alpha-1,4-galactosidase	69.2506	13	23	138	0.198	YIQAQDR	28.3	0	2	447.229	2	168	174
AN7152	alpha-1,4-galactosidase	69.2506	13	23	138	0.198	YIQAQDR	21.5	0.509	2	893.452	1	168	174
AN7152	alpha-1,4-galactosidase	69.2506	13	23	138	0.198	YIQAQDR	22.8	0.523	2	893.453	1	168	174
AN7152	alpha-1,4-galactosidase	69.2506	13	23	138	0.198	YIQAQDR	35.9	-0.38	2	447.229	2	168	174
AN7152	alpha-1,4-galactosidase	69.2506	13	23	138	0.198	YIQAQDR	33	0.252	2	447.229	2	168	174
AN7152	alpha-1,4-galactosidase	69.2506	13	23	138	0.198	YIQAQDR	34.7	-0.23	2	447.228	2	168	174
AN7152	alpha-1,4-galactosidase	69.2506	13	23	138	0.198	YIQAQDR	41.7	-0.58	2	447.228	2	168	174
AN7152	alpha-1,4-galactosidase	69.2506	13	23	138	0.198	YIQAQDR	41.9	-0.342	2	447.229	2	168	174
AN7152	alpha-1,4-galactosidase	69.2506	13	23	138	0.198	YIQAQDR	39.4	-0.279	2	447.229	2	168	174
AN7152	alpha-1,4-galactosidase	69.2506	13	23	138	0.198	YIQAQDR	41.6	-0.114	2	447.229	2	168	174
AN7152	alpha-1,4-galactosidase	69.2506	13	23	138	0.198	YIQAQDRDILF	0	3.22	2	691.361	2	168	178
AN7152	alpha-1,4-galactosidase	69.2506	13	23	138	0.198	YIQAQDRDILF	0	3.34	2	691.363	2	168	178
AN0741	Pectate lyase precursor	34.5808	8	10	41	0.285	AAITALGSGQVASVIPGTAGQK	0	3.4	2	666.375	3	304	325
AN0741	Pectate lyase precursor	34.5808	8	10	41	0.285	GSLIGHSDNNEDEDLGHLHVT	0	2.02	2	753.683	3	187	207
AN0741	Pectate lyase precursor	34.5808	8	10	41	0.285	GSLIGHSDNNEDEDLGHLHVT	0	2.62	2	753.685	3	187	207
AN0741	Pectate lyase precursor	34.5808	8	10	41	0.285	GSLIGHSDNNEDEDLGHLHVT	0	5.96	2	1130.02	2	187	207
AN0741	Pectate lyase precursor	34.5808	8	10	41	0.285	GSLIGHSDNNEDEDLGHLHVT	0	6.41	2	1130.02	2	187	207
AN0741	Pectate lyase precursor	34.5808	8	10	41	0.285	IRVASDK	32	0.201	2	394.736	2	88	94
AN0741	Pectate lyase precursor	34.5808	8	10	41	0.285	IRVASDK	32.3	-0.0414	2	394.736	2	88	94
AN0741	Pectate lyase precursor	34.5808	8	10	41	0.285	RVSNVImR	30.9	-0.477	2	495.781	2	113	120
AN0741	Pectate lyase precursor	34.5808	8	10	41	0.285	RVSNVImR	27.5	0.0757	2	495.781	2	113	120
AN0741	Pectate lyase precursor	34.5808	8	10	41	0.285	RVSNVImR	30.4	-0.146	2	495.78	2	113	120
AN0741	Pectate lyase precursor	34.5808	8	10	41	0.285	RVSNVImR	30.5	0.215	2	495.78	2	113	120
AN0741	Pectate lyase precursor	34.5808	8	10	41	0.285	RVSNVImR	35	0.444	2	495.781	2	113	120
AN0741	Pectate lyase precursor	34.5808	8	10	41	0.285	RVSNVIMR	37.5	1.11	2	487.783	2	113	120
AN0741	Pectate lyase precursor	34.5808	8	10	41	0.285	RVSNVIMR	39.4	1.54	2	487.784	2	113	120
AN0741	Pectate lyase precursor	34.5808	8	10	41	0.285	RVSNVIMR	40.3	1.32	2	487.784	2	113	120
AN0741	Pectate lyase precursor	34.5808	8	10	41	0.285	RVSNVIMR	42.2	2.12	2	487.783	2	113	120
AN0741	Pectate lyase precursor	34.5808	8	10	41	0.285	RVSNVIMR	49	1.77	2	487.784	2	113	120
AN0741	Pectate lyase precursor	34.5808	8	10	41	0.285	TIFGESGSSITGIGFYIR	47	3.41	2	952.994	2	95	112
AN0741	Pectate lyase precursor	34.5808	8	10	41	0.285	TPLIR	34.2	-0.322	2	300.199	2	220	224
AN0741	Pectate lyase precursor	34.5808	8	10	41	0.285	VSNVImR	23.5	0	2	834.454	1	114	120
AN0741	Pectate lyase precursor	34.5808	8	10	41	0.285	VSNVIMR	31.8	0.409	2	818.46	1	114	120
AN0741	Pectate lyase precursor	34.5808	8	10	41	0.285	VSNVIMR	33.3	0.62	2	818.46	1	114	120
AN0741	Pectate lyase precursor	34.5808	8	10	41	0.285	VSNVIMR	33.5	0.409	2	818.461	1	114	120
AN0741	Pectate lyase precursor	34.5808	8	10	41	0.285	VSNVIMR	38.4	0.62	2	818.462	1	114	120
AN0741	Pectate lyase precursor	34.5808	8	10	41	0.285	VSNVIMR	39.7	0.481	2	818.461	1	114	120
AN0741	Pectate lyase precursor	34.5808	8	10	41	0.285	VSNVIMR	43.7	0.292	2	409.732	2	114	120
AN0741	Pectate lyase precursor	34.5808	8	10	41	0.285	VSNVImR	47.5	0.161	2	417.73	2	114	120
AN0741	Pectate lyase precursor	34.5808	8	10	41	0.285	VSNVImR	48.4	0.553	2	417.73	2	114	120
AN0741	Pectate lyase precursor	34.5808	8	10	41	0.285	VSNVIMR	50.3	0.699	2	409.733	2	114	120
AN0741	Pectate lyase precursor	34.5808	8	10	41	0.285	VSNVImR	50.4	0.469	2	417.73	2	114	120
AN0741	Pectate lyase precursor	34.5808	8	10	41	0.285	VSNVIMR	52.8	0.569	2	409.733	2	114	120
AN0741	Pectate lyase precursor	34.5808	8	10	41	0.285	VSNVIMR	53.8	0.721	2	409.733	2	114	120
AN0741	Pectate lyase precursor	34.5808	8	10	41	0.285	VSNVImR	55.2	0.796	2	417.731	2	114	120
AN0741	Pectate lyase precursor	34.5808	8	10	41	0.285	VSNVIMR	55.5	0.276	2	409.733	2	114	120
AN0741	Pectate lyase precursor	34.5808	8	10	41	0.285	VSNVImR	56.2	0.481	2	417.73	2	114	120
AN0741	Pectate lyase precursor	34.5808	8	10	41	0.285	VSNVIMR	56.3	0.569	2	409.732	2	114	120
AN0741	Pectate lyase precursor	34.5808	8	10	41	0.285	VSNVImR	56.7	0.301	2	417.73	2	114	120
AN0741	Pectate lyase precursor	34.5808	8	10	41	0.285	VSNVIMR	59.8	0.31	2	409.733	2	114	120
AN0741	Pectate lyase precursor	34.5808	8	10	41	0.285	VSNVImR	60	0.538	2	417.729	2	114	120
AN0741	Pectate lyase precursor	34.5808	8	10	41	0.285	VSNVImR	66.7	0.367	2	417.731	2	114	120
AN0741	Pectate lyase precursor	34.5808	8	10	41	0.285	YANNYWYNVYSR	0	3.04	2	806.867	2	208	219
AN7950	GPI-anchored cell wall beta-1,3-endoglucanase EglC	46.6857	5	7	32	0.159	AAINQYGDEFAK	43.8	4.33	2	663.821	2	107	118
AN7950	GPI-anchored cell wall beta-1,3-endoglucanase EglC	46.6857	5	7	32	0.159	AAINQYGDEFAK	46.8	3.12	2	663.824	2	107	118
AN7950	GPI-anchored cell wall beta-1,3-endoglucanase EglC	46.6857	5	7	32	0.159	AAINQYGDEFAK	54.7	4.96	2	663.823	2	107	118
AN7950	GPI-anchored cell wall beta-1,3-endoglucanase EglC	46.6857	5	7	32	0.159	AAINQYGDEFAK	57.3	4.77	2	663.824	2	107	118
AN7950	GPI-anchored cell wall beta-1,3-endoglucanase EglC	46.6857	5	7	32	0.159	AAINQYGDEFAK	62.9	5.8	2	663.823	2	107	118
AN7950	GPI-anchored cell wall beta-1,3-endoglucanase EglC	46.6857	5	7	32	0.159	AAINQYGDEFAK	64	5.68	2	663.822	2	107	118
AN7950	GPI-anchored cell wall beta-1,3-endoglucanase EglC	46.6857	5	7	32	0.159	AAINQYGDEFAK	65.9	5.68	2	663.822	2	107	118
AN7950	GPI-anchored cell wall beta-1,3-endoglucanase EglC	46.6857	5	7	32	0.159	AAINQYGDEFAK	69.8	5	2	663.823	2	107	118
AN7950	GPI-anchored cell wall beta-1,3-endoglucanase EglC	46.6857	5	7	32	0.159	ALFDESVQK	42.6	0.921	2	1036.54	1	217	225
AN7950	GPI-anchored cell wall beta-1,3-endoglucanase EglC	46.6857	5	7	32	0.159	ALFDESVQK	42.6	0.921	2	1036.54	1	217	225
AN7950	GPI-anchored cell wall beta-1,3-endoglucanase EglC	46.6857	5	7	32	0.159	ALFDESVQK	44.9	1.04	2	518.771	2	217	225
AN7950	GPI-anchored cell wall beta-1,3-endoglucanase EglC	46.6857	5	7	32	0.159	ALFDESVQK	53.5	1.19	2	518.772	2	217	225
AN7950	GPI-anchored cell wall beta-1,3-endoglucanase EglC	46.6857	5	7	32	0.159	ALFDESVQK	43.3	1.35	2	518.771	2	217	225
AN7950	GPI-anchored cell wall beta-1,3-endoglucanase EglC	46.6857	5	7	32	0.159	ALFDESVQK	55.3	2.55	2	518.771	2	217	225
AN7950	GPI-anchored cell wall beta-1,3-endoglucanase EglC	46.6857	5	7	32	0.159	ALFDESVQK	67.4	2.19	2	518.77	2	217	225
AN7950	GPI-anchored cell wall beta-1,3-endoglucanase EglC	46.6857	5	7	32	0.159	EVWITETGWPVSGDSQNLAIASVENAK	56.8	4.35	2	967.819	3	234	260
AN7950	GPI-anchored cell wall beta-1,3-endoglucanase EglC	46.6857	5	7	32	0.159	EVWITETGWPVSGDSQNLAIASVENAK	65.7	5	2	967.819	3	234	260
AN7950	GPI-anchored cell wall beta-1,3-endoglucanase EglC	46.6857	5	7	32	0.159	GFNYGANKPDGTLK	37.1	-0.146	2	494.586	3	23	36
AN7950	GPI-anchored cell wall beta-1,3-endoglucanase EglC	46.6857	5	7	32	0.159	GFNYGANKPDGTLK	29.9	1.14	2	494.587	3	23	36
AN7950	GPI-anchored cell wall beta-1,3-endoglucanase EglC	46.6857	5	7	32	0.159	GFNYGANKPDGTLK	70.9	3.96	2	741.377	2	23	36
AN7950	GPI-anchored cell wall beta-1,3-endoglucanase EglC	46.6857	5	7	32	0.159	GFNYGANKPDGTLK	72.2	4.29	2	741.375	2	23	36
AN7950	GPI-anchored cell wall beta-1,3-endoglucanase EglC	46.6857	5	7	32	0.159	GFNYGANKPDGTLK	77.2	4.24	2	741.377	2	23	36
AN7950	GPI-anchored cell wall beta-1,3-endoglucanase EglC	46.6857	5	7	32	0.159	GFNYGANKPDGTLK	77.9	4.96	2	741.377	2	23	36
AN7950	GPI-anchored cell wall beta-1,3-endoglucanase EglC	46.6857	5	7	32	0.159	GFNYGANKPDGTLK	80.2	3.66	2	741.375	2	23	36
AN7950	GPI-anchored cell wall beta-1,3-endoglucanase EglC	46.6857	5	7	32	0.159	NLETTSGFNSAR	0	3.8	2	649.307	2	50	61
AN7950	GPI-anchored cell wall beta-1,3-endoglucanase EglC	46.6857	5	7	32	0.159	NLETTSGFNSAR	62.1	3.02	2	648.816	2	50	61
AN7950	GPI-anchored cell wall beta-1,3-endoglucanase EglC	46.6857	5	7	32	0.159	NLETTSGFNSAR	74.6	3.05	2	648.814	2	50	61
AN7950	GPI-anchored cell wall beta-1,3-endoglucanase EglC	46.6857	5	7	32	0.159	NLETTSGFNSAR	76.5	3.27	2	648.816	2	50	61
AN7950	GPI-anchored cell wall beta-1,3-endoglucanase EglC	46.6857	5	7	32	0.159	NLETTSGFNSAR	83.2	3.07	2	648.815	2	50	61
AN7950	GPI-anchored cell wall beta-1,3-endoglucanase EglC	46.6857	5	7	32	0.159	NLETTSGFNSAR	83.9	4.41	2	648.815	2	50	61
AN7950	GPI-anchored cell wall beta-1,3-endoglucanase EglC	46.6857	5	7	32	0.159	NLETTSGFNSAR	84.2	4.49	2	648.816	2	50	61
AN7950	GPI-anchored cell wall beta-1,3-endoglucanase EglC	46.6857	5	7	32	0.159	NLETTSGFNSAR	86.9	4.59	2	648.816	2	50	61
AN6470	N,O-diacetyl muramidase, putative	23.3308	7	12	32	0.366	ATEGTSFIDPLFNTHYPGATSAGLIR	31.9	1.74	2	1368.69	2	46	71
AN6470	N,O-diacetyl muramidase, putative	23.3308	7	12	32	0.366	ATEGTSFIDPLFNTHYPGATSAGLIR	63.7	2.74	2	1368.69	2	46	71
AN6470	N,O-diacetyl muramidase, putative	23.3308	7	12	32	0.366	ATEGTSFIDPLFNTHYPGATSAGLIR	53.5	4.41	2	912.798	3	46	71
AN6470	N,O-diacetyl muramidase, putative	23.3308	7	12	32	0.366	ATEGTSFIDPLFNTHYPGATSAGLIR	74.4	5	2	912.798	3	46	71
AN6470	N,O-diacetyl muramidase, putative	23.3308	7	12	32	0.366	ATEGTSFIDPLFNTHYPGATSAGLIR	75.3	4.44	2	912.797	3	46	71
AN6470	N,O-diacetyl muramidase, putative	23.3308	7	12	32	0.366	AVQGFDISNWQPTVDYK	0	6.92	2	984.483	2	16	32
AN6470	N,O-diacetyl muramidase, putative	23.3308	7	12	32	0.366	AVQGFDISNWQPTVDYK	0	7.68	2	984.484	2	16	32
AN6470	N,O-diacetyl muramidase, putative	23.3308	7	12	32	0.366	FVmIK	23.4	0	2	653.371	1	41	45
AN6470	N,O-diacetyl muramidase, putative	23.3308	7	12	32	0.366	FVmIK	24	0	2	653.371	1	41	45
AN6470	N,O-diacetyl muramidase, putative	23.3308	7	12	32	0.366	FVMIK	19.8	-0.568	2	637.376	1	41	45
AN6470	N,O-diacetyl muramidase, putative	23.3308	7	12	32	0.366	FVMIK	20.1	-0.653	2	637.377	1	41	45
AN6470	N,O-diacetyl muramidase, putative	23.3308	7	12	32	0.366	FVMIK	25.1	-0.114	2	319.192	2	41	45
AN6470	N,O-diacetyl muramidase, putative	23.3308	7	12	32	0.366	FVmIK	23.4	-0.653	2	653.371	1	41	45
AN6470	N,O-diacetyl muramidase, putative	23.3308	7	12	32	0.366	FVMIK	28.9	-0.681	2	637.377	1	41	45
AN6470	N,O-diacetyl muramidase, putative	23.3308	7	12	32	0.366	FVMIK	32.6	0.678	2	319.192	2	41	45
AN6470	N,O-diacetyl muramidase, putative	23.3308	7	12	32	0.366	GAYASGAR	26	0.886	2	752.372	1	33	40
AN6470	N,O-diacetyl muramidase, putative	23.3308	7	12	32	0.366	GAYASGAR	31.3	0.523	2	752.373	1	33	40
AN6470	N,O-diacetyl muramidase, putative	23.3308	7	12	32	0.366	GAYASGAR	33.5	0.42	2	376.689	2	33	40
AN6470	N,O-diacetyl muramidase, putative	23.3308	7	12	32	0.366	GAYASGAR	41.7	0.824	2	376.69	2	33	40
AN6470	N,O-diacetyl muramidase, putative	23.3308	7	12	32	0.366	GAYASGAR	44.7	0.337	2	376.689	2	33	40
AN6470	N,O-diacetyl muramidase, putative	23.3308	7	12	32	0.366	GAYASGAR	65.2	0.187	2	376.689	2	33	40
AN6470	N,O-diacetyl muramidase, putative	23.3308	7	12	32	0.366	GGYHFAHPDSSSGSAQAK	24.3	0	2	451.708	4	72	89
AN6470	N,O-diacetyl muramidase, putative	23.3308	7	12	32	0.366	GGYHFAHPDSSSGSAQAK	33	3.12	2	601.941	3	72	89
AN6470	N,O-diacetyl muramidase, putative	23.3308	7	12	32	0.366	GGYHFAHPDSSSGSAQAK	40.4	3.35	2	601.943	3	72	89
AN6470	N,O-diacetyl muramidase, putative	23.3308	7	12	32	0.366	GGYHFAHPDSSSGSAQAK	57.9	3.52	2	601.942	3	72	89
AN6470	N,O-diacetyl muramidase, putative	23.3308	7	12	32	0.366	GGYHFAHPDSSSGSAQAK	77.5	8.66	2	902.411	2	72	89
AN6470	N,O-diacetyl muramidase, putative	23.3308	7	12	32	0.366	GGYHFAHPDSSSGSAQAK	81.1	7.25	2	902.411	2	72	89
AN6470	N,O-diacetyl muramidase, putative	23.3308	7	12	32	0.366	IFASG	19.7	-0.0414	2	494.264	1	212	216
AN6470	N,O-diacetyl muramidase, putative	23.3308	7	12	32	0.366	IFASG	23.4	0.237	2	494.264	1	212	216
AN6470	N,O-diacetyl muramidase, putative	23.3308	7	12	32	0.366	IFASG	23.7	0.276	2	494.264	1	212	216
AN6470	N,O-diacetyl muramidase, putative	23.3308	7	12	32	0.366	IFASG	25.4	0.174	2	494.264	1	212	216
AN6470	N,O-diacetyl muramidase, putative	23.3308	7	12	32	0.366	PLFNTHYPGATSAGLIR	0	3.21	2	605.658	3	55	71
AN2359	beta-xylosidase	87.1968	22	31	115	0.334	AFSNAGLGGVDVYSPNINTFR	45.3	4.17	2	1100.05	2	157	177
AN2359	beta-xylosidase	87.1968	22	31	115	0.334	AFSNAGLGGVDVYSPNINTFR	41	2.66	2	733.702	3	157	177
AN2359	beta-xylosidase	87.1968	22	31	115	0.334	AFSNAGLGGVDVYSPNINTFR	45.5	4.16	2	733.702	3	157	177
AN2359	beta-xylosidase	87.1968	22	31	115	0.334	AFSNAGLGGVDVYSPNINTFR	69.9	5.04	2	1100.05	2	157	177
AN2359	beta-xylosidase	87.1968	22	31	115	0.334	AFSNAGLGGVDVYSPNINTFR	74.4	4.51	2	733.702	3	157	177
AN2359	beta-xylosidase	87.1968	22	31	115	0.334	AFSNAGLGGVDVYSPNINTFR	86.1	4	2	733.702	3	157	177
AN2359	beta-xylosidase	87.1968	22	31	115	0.334	AFSNAGLGGVDVYSPNINTFR	122	10.2	2	1100.05	2	157	177
AN2359	beta-xylosidase	87.1968	22	31	115	0.334	ENITWPGNQLDLISK	62.4	3.57	2	864.458	2	514	528
AN2359	beta-xylosidase	87.1968	22	31	115	0.334	ENITWPGNQLDLISK	63.3	3.96	2	864.457	2	514	528
AN2359	beta-xylosidase	87.1968	22	31	115	0.334	FFLQTLLR	47.7	1.17	2	519.312	2	286	293
AN2359	beta-xylosidase	87.1968	22	31	115	0.334	FFLQTLLR	49.2	1.15	2	519.312	2	286	293
AN2359	beta-xylosidase	87.1968	22	31	115	0.334	FFLQTLLR	57.4	1.19	2	519.312	2	286	293
AN2359	beta-xylosidase	87.1968	22	31	115	0.334	FFLQTLLR	52.6	1.89	2	519.312	2	286	293
AN2359	beta-xylosidase	87.1968	22	31	115	0.334	FFLQTLLR	55.5	1.24	2	519.312	2	286	293
AN2359	beta-xylosidase	87.1968	22	31	115	0.334	FFLQTLLR	56.7	1.3	2	519.312	2	286	293
AN2359	beta-xylosidase	87.1968	22	31	115	0.334	GQETPGEDAFLT	0	3.04	2	632.793	2	184	195
AN2359	beta-xylosidase	87.1968	22	31	115	0.334	GQETPGEDAFLT	0	4.03	2	632.79	2	184	195
AN2359	beta-xylosidase	87.1968	22	31	115	0.334	HPVWGR	23.4	0.276	2	376.205	2	178	183
AN2359	beta-xylosidase	87.1968	22	31	115	0.334	HPVWGR	23.8	0.824	2	376.205	2	178	183
AN2359	beta-xylosidase	87.1968	22	31	115	0.334	HPVWGR	19.5	0.959	2	751.404	1	178	183
AN2359	beta-xylosidase	87.1968	22	31	115	0.334	HPVWGR	24.2	0.602	2	376.205	2	178	183
AN2359	beta-xylosidase	87.1968	22	31	115	0.334	HPVWGR	24.5	0.796	2	376.205	2	178	183
AN2359	beta-xylosidase	87.1968	22	31	115	0.334	HPVWGR	24.7	0.602	2	376.205	2	178	183
AN2359	beta-xylosidase	87.1968	22	31	115	0.334	HPVWGR	20.8	0.721	2	751.405	1	178	183
AN2359	beta-xylosidase	87.1968	22	31	115	0.334	HPVWGR	20.8	0.469	2	751.403	1	178	183
AN2359	beta-xylosidase	87.1968	22	31	115	0.334	HPVWGR	20.8	0.523	2	751.405	1	178	183
AN2359	beta-xylosidase	87.1968	22	31	115	0.334	HPVWGR	20.8	0.745	2	751.403	1	178	183
AN2359	beta-xylosidase	87.1968	22	31	115	0.334	HPVWGR	27.9	0.602	2	376.205	2	178	183
AN2359	beta-xylosidase	87.1968	22	31	115	0.334	IIATAK	26.5	-0.176	2	616.406	1	217	222
AN2359	beta-xylosidase	87.1968	22	31	115	0.334	IIATAK	26.7	-0.544	2	616.405	1	217	222
AN2359	beta-xylosidase	87.1968	22	31	115	0.334	IIATAK	29.3	-0.23	2	616.405	1	217	222
AN2359	beta-xylosidase	87.1968	22	31	115	0.334	IIATAK	31.9	-0.415	2	616.405	1	217	222
AN2359	beta-xylosidase	87.1968	22	31	115	0.334	KWVVGFDR	27.3	1.04	2	503.779	2	709	716
AN2359	beta-xylosidase	87.1968	22	31	115	0.334	KWVVGFDR	28.1	-0.0414	2	503.779	2	709	716
AN2359	beta-xylosidase	87.1968	22	31	115	0.334	KWVVGFDR	34.2	0.796	2	503.779	2	709	716
AN2359	beta-xylosidase	87.1968	22	31	115	0.334	KWVVGFDR	36.9	-0.255	2	503.779	2	709	716
AN2359	beta-xylosidase	87.1968	22	31	115	0.334	KWVVGFDR	38	-0.176	2	503.78	2	709	716
AN2359	beta-xylosidase	87.1968	22	31	115	0.334	KWVVGFDR	38.4	0.387	2	503.779	2	709	716
AN2359	beta-xylosidase	87.1968	22	31	115	0.334	KWVVGFDR	39.6	1.15	2	503.779	2	709	716
AN2359	beta-xylosidase	87.1968	22	31	115	0.334	KWVVGFDR	47.8	0.886	2	503.779	2	709	716
AN2359	beta-xylosidase	87.1968	22	31	115	0.334	KWVVGFDR	38.8	1.74	2	503.779	2	709	716
AN2359	beta-xylosidase	87.1968	22	31	115	0.334	KWVVGFDR	39.4	1.8	2	503.778	2	709	716
AN2359	beta-xylosidase	87.1968	22	31	115	0.334	LGGLEPGDSQTLTVPVTVE	0	2.68	2	956.505	2	717	735
AN2359	beta-xylosidase	87.1968	22	31	115	0.334	LGGLEPGDSQTLTVPVTVESVAR	35.2	1.7	2	775.751	3	717	739
AN2359	beta-xylosidase	87.1968	22	31	115	0.334	LGGLEPGDSQTLTVPVTVESVAR	51.7	2.89	2	775.751	3	717	739
AN2359	beta-xylosidase	87.1968	22	31	115	0.334	LGGLEPGDSQTLTVPVTVESVAR	53	2.8	2	775.752	3	717	739
AN2359	beta-xylosidase	87.1968	22	31	115	0.334	LGGLEPGDSQTLTVPVTVESVAR	55.6	5.1	2	775.754	3	717	739
AN2359	beta-xylosidase	87.1968	22	31	115	0.334	LGGLEPGDSQTLTVPVTVESVAR	60.2	4.62	2	775.753	3	717	739
AN2359	beta-xylosidase	87.1968	22	31	115	0.334	LGGLEPGDSQTLTVPVTVESVAR	84.5	8.42	2	1163.12	2	717	739
AN2359	beta-xylosidase	87.1968	22	31	115	0.334	LGGLEPGDSQTLTVPVTVESVAR	71.2	5.26	2	775.752	3	717	739
AN2359	beta-xylosidase	87.1968	22	31	115	0.334	LGGLEPGDSQTLTVPVTVESVAR	90.7	7.72	2	1163.12	2	717	739
AN2359	beta-xylosidase	87.1968	22	31	115	0.334	LGGLEPGDSQTLTVPVTVESVAR	91.9	8.22	2	1163.12	2	717	739
AN2359	beta-xylosidase	87.1968	22	31	115	0.334	LGGLEPGDSQTLTVPVTVESVAR	72.5	10.6	2	1163.12	2	717	739
AN2359	beta-xylosidase	87.1968	22	31	115	0.334	LGGLEPGDSQTLTVPVTVESVAR	93.4	6.59	2	1163.12	2	717	739
AN2359	beta-xylosidase	87.1968	22	31	115	0.334	LGGLEPGDSQTLTVPVTVESVAR	96.6	8.14	2	1163.12	2	717	739
AN2359	beta-xylosidase	87.1968	22	31	115	0.334	LGGLEPGDSQTLTVPVTVESVAR	97.4	7.55	2	1163.12	2	717	739
AN2359	beta-xylosidase	87.1968	22	31	115	0.334	LGLPNYQVWGEALHGVGR	48.9	4.89	2	656.018	3	97	114
AN2359	beta-xylosidase	87.1968	22	31	115	0.334	LGLPNYQVWGEALHGVGR	49.2	2.74	2	656.016	3	97	114
AN2359	beta-xylosidase	87.1968	22	31	115	0.334	LGLPNYQVWGEALHGVGR	53.9	2.85	2	656.017	3	97	114
AN2359	beta-xylosidase	87.1968	22	31	115	0.334	LGLPNYQVWGEALHGVGR	66.7	5.27	2	983.523	2	97	114
AN2359	beta-xylosidase	87.1968	22	31	115	0.334	LGLPNYQVWGEALHGVGR	79.4	7.42	2	983.522	2	97	114
AN2359	beta-xylosidase	87.1968	22	31	115	0.334	LGLPNYQVWGEALHGVGR	80.4	7.96	2	983.525	2	97	114
AN2359	beta-xylosidase	87.1968	22	31	115	0.334	LGLPNYQVWGEALHGVGR	89.5	7.96	2	983.522	2	97	114
AN2359	beta-xylosidase	87.1968	22	31	115	0.334	LGNDmQITQQELSEYYTPPFIVASR	53.3	1.89	2	972.813	3	238	262
AN2359	beta-xylosidase	87.1968	22	31	115	0.334	LGNDmQITQQELSEYYTPPFIVASR	60.9	3	2	972.813	3	238	262
AN2359	beta-xylosidase	87.1968	22	31	115	0.334	LSELGKPLVVLQmGGGQVDSSSLK	68.4	6.7	2	820.116	3	529	552
AN2359	beta-xylosidase	87.1968	22	31	115	0.334	LSELGKPLVVLQmGGGQVDSSSLK	70.6	7.77	2	820.118	3	529	552
AN2359	beta-xylosidase	87.1968	22	31	115	0.334	LSELGKPLVVLQmGGGQVDSSSLK	77	8.7	2	820.116	3	529	552
AN2359	beta-xylosidase	87.1968	22	31	115	0.334	LYSNLVQAGYFDGEDAPYR	56.9	5.82	2	1089.52	2	369	387
AN2359	beta-xylosidase	87.1968	22	31	115	0.334	LYSNLVQAGYFDGEDAPYR	84	9.04	2	1089.52	2	369	387
AN2359	beta-xylosidase	87.1968	22	31	115	0.334	LYSNLVQAGYFDGEDAPYR	104	8.51	2	1089.52	2	369	387
AN2359	beta-xylosidase	87.1968	22	31	115	0.334	NDETLPLSK	37.4	0	2	1016.53	1	416	424
AN2359	beta-xylosidase	87.1968	22	31	115	0.334	NDETLPLSK	32.4	0.328	2	508.768	2	416	424
AN2359	beta-xylosidase	87.1968	22	31	115	0.334	NDETLPLSK	33.5	0.796	2	508.769	2	416	424
AN2359	beta-xylosidase	87.1968	22	31	115	0.334	NDETLPLSK	34.2	-0.146	2	508.769	2	416	424
AN2359	beta-xylosidase	87.1968	22	31	115	0.334	NDETLPLSK	36.5	0.31	2	508.769	2	416	424
AN2359	beta-xylosidase	87.1968	22	31	115	0.334	NDETLPLSK	35.7	1	2	1016.53	1	416	424
AN2359	beta-xylosidase	87.1968	22	31	115	0.334	NDETLPLSK	37.3	1.13	2	1016.53	1	416	424
AN2359	beta-xylosidase	87.1968	22	31	115	0.334	NDETLPLSK	41.9	0.569	2	508.768	2	416	424
AN2359	beta-xylosidase	87.1968	22	31	115	0.334	NDETLPLSK	43.1	1.08	2	508.769	2	416	424
AN2359	beta-xylosidase	87.1968	22	31	115	0.334	qVWGEALHGVGR	0	3.54	2	646.334	2	103	114
AN2359	beta-xylosidase	87.1968	22	31	115	0.334	qVWGEALHGVGR	0	4.77	2	646.333	2	103	114
AN2359	beta-xylosidase	87.1968	22	31	115	0.334	SDIER	28.1	0.31	2	619.308	1	360	364
AN2359	beta-xylosidase	87.1968	22	31	115	0.334	SDIER	37.5	0	2	310.157	2	360	364
AN2359	beta-xylosidase	87.1968	22	31	115	0.334	SDIER	40.9	-0.653	2	310.157	2	360	364
AN2359	beta-xylosidase	87.1968	22	31	115	0.334	SVmcSYNAVNGVPScANK	48.1	1.92	2	987.431	2	268	285
AN2359	beta-xylosidase	87.1968	22	31	115	0.334	SVVVK	22.4	0.377	2	531.352	1	762	766
AN2359	beta-xylosidase	87.1968	22	31	115	0.334	SVVVK	23	-0.255	2	531.352	1	762	766
AN2359	beta-xylosidase	87.1968	22	31	115	0.334	TLIHQIGTIVSTQLR	26.9	0.201	2	560.667	3	142	156
AN2359	beta-xylosidase	87.1968	22	31	115	0.334	TLIHQIGTIVSTQLR	30.2	1	2	560.667	3	142	156
AN2359	beta-xylosidase	87.1968	22	31	115	0.334	TLIHQIGTIVSTQLR	70.4	4.24	2	840.498	2	142	156
AN2359	beta-xylosidase	87.1968	22	31	115	0.334	TLIHQIGTIVSTQLR	101	6.02	2	840.496	2	142	156
AN2359	beta-xylosidase	87.1968	22	31	115	0.334	TVLTTPHSGYEHAQQK	0	4.28	2	898.956	2	657	672
AN2359	beta-xylosidase	87.1968	22	31	115	0.334	TVLTTPHSGYEHAQQK	0	4.89	2	898.955	2	657	672
AN2359	beta-xylosidase	87.1968	22	31	115	0.334	VLYPGSYELALNNER	0	4.46	2	869.94	2	747	761
AN2359	beta-xylosidase	87.1968	22	31	115	0.334	VLYPGSYELALNNER	34	1.6	2	579.966	3	747	761
AN2359	beta-xylosidase	87.1968	22	31	115	0.334	VLYPGSYELALNNER	41.9	1.18	2	579.968	3	747	761
AN2359	beta-xylosidase	87.1968	22	31	115	0.334	VLYPGSYELALNNER	43.8	1.57	2	579.967	3	747	761
AN2359	beta-xylosidase	87.1968	22	31	115	0.334	VLYPGSYELALNNER	57.1	3.37	2	869.448	2	747	761
AN2359	beta-xylosidase	87.1968	22	31	115	0.334	VLYPGSYELALNNER	49	3.41	2	579.966	3	747	761
AN2359	beta-xylosidase	87.1968	22	31	115	0.334	VLYPGSYELALNNER	52.3	2.96	2	579.967	3	747	761
AN2359	beta-xylosidase	87.1968	22	31	115	0.334	VLYPGSYELALNNER	56.5	1.8	2	579.967	3	747	761
AN2359	beta-xylosidase	87.1968	22	31	115	0.334	VLYPGSYELALNNER	71.2	5.02	2	869.447	2	747	761
AN2359	beta-xylosidase	87.1968	22	31	115	0.334	VLYPGSYELALNNER	72.6	4.46	2	869.448	2	747	761
AN2359	beta-xylosidase	87.1968	22	31	115	0.334	VLYPGSYELALNNER	86.2	5.36	2	869.448	2	747	761
AN2359	beta-xylosidase	87.1968	22	31	115	0.334	VLYPGSYELALNNER	87.6	5.72	2	869.45	2	747	761
AN2359	beta-xylosidase	87.1968	22	31	115	0.334	VLYPGSYELALNNER	95.7	4.47	2	869.448	2	747	761
AN2359	beta-xylosidase	87.1968	22	31	115	0.334	VLYPGSYELALNNER	97.8	5.66	2	869.448	2	747	761
AN2359	beta-xylosidase	87.1968	22	31	115	0.334	VLYPGSYELALNNER	98.4	5.62	2	869.448	2	747	761
AN2359	beta-xylosidase	87.1968	22	31	115	0.334	VLYPGSYELALNNER	107	6.17	2	869.448	2	747	761
AN2359	beta-xylosidase	87.1968	22	31	115	0.334	WVVGFDR	24.1	0.237	2	439.731	2	710	716
AN2359	beta-xylosidase	87.1968	22	31	115	0.334	WVVGFDR	20	-0.0414	2	878.457	1	710	716
AN2359	beta-xylosidase	87.1968	22	31	115	0.334	WVVGFDR	25.8	0.167	2	439.731	2	710	716
AN2359	beta-xylosidase	87.1968	22	31	115	0.334	WVVGFDR	27.6	0.328	2	439.731	2	710	716
AN2359	beta-xylosidase	87.1968	22	31	115	0.334	WVVGFDR	27.8	0.276	2	439.731	2	710	716
AN4390	GPI-anchored cell wall organization protein Ecm33	40.9776	3	3	7	0.0606	ATLPSLK	38.2	-0.204	2	365.231	2	301	307
AN4390	GPI-anchored cell wall organization protein Ecm33	40.9776	3	3	7	0.0606	ATLPSLK	31	1.24	2	365.231	2	301	307
AN4390	GPI-anchored cell wall organization protein Ecm33	40.9776	3	3	7	0.0606	DNTIHGTYK	41	0.398	2	524.761	2	331	339
AN4390	GPI-anchored cell wall organization protein Ecm33	40.9776	3	3	7	0.0606	DNTIHGTYK	35.7	3.06	2	524.759	2	331	339
AN4390	GPI-anchored cell wall organization protein Ecm33	40.9776	3	3	7	0.0606	DNTIHGTYK	36.3	1.54	2	524.758	2	331	339
AN4390	GPI-anchored cell wall organization protein Ecm33	40.9776	3	3	7	0.0606	DNTIHGTYK	46.9	2.41	2	524.759	2	331	339
AN4390	GPI-anchored cell wall organization protein Ecm33	40.9776	3	3	7	0.0606	LSTINFPK	31.9	0.398	2	460.268	2	277	284
AN8969	N,O-diacetylmuramidase	23.2778	2	2	4	0.0972	ATEGTSYTDPK	79	5.41	2	585.271	2	46	56
AN8969	N,O-diacetylmuramidase	23.2778	2	2	4	0.0972	ATEGTSYTDPK	91.1	3.51	2	585.271	2	46	56
AN8969	N,O-diacetylmuramidase	23.2778	2	2	4	0.0972	FVmIK	23.4	0	2	653.371	1	41	45
AN8969	N,O-diacetylmuramidase	23.2778	2	2	4	0.0972	FVmIK	24	0	2	653.371	1	41	45
AN8969	N,O-diacetylmuramidase	23.2778	2	2	4	0.0972	FVMIK	19.8	-0.568	2	637.376	1	41	45
AN8969	N,O-diacetylmuramidase	23.2778	2	2	4	0.0972	FVMIK	20.1	-0.653	2	637.377	1	41	45
AN8969	N,O-diacetylmuramidase	23.2778	2	2	4	0.0972	FVMIK	25.1	-0.114	2	319.192	2	41	45
AN8969	N,O-diacetylmuramidase	23.2778	2	2	4	0.0972	FVmIK	23.4	-0.653	2	653.371	1	41	45
AN8969	N,O-diacetylmuramidase	23.2778	2	2	4	0.0972	FVMIK	28.9	-0.681	2	637.377	1	41	45
AN8969	N,O-diacetylmuramidase	23.2778	2	2	4	0.0972	FVMIK	32.6	0.678	2	319.192	2	41	45
AN8969	N,O-diacetylmuramidase	23.2778	2	2	4	0.0972	TFASK	27.7	-0.94	2	553.299	1	212	216
AN8969	N,O-diacetylmuramidase	23.2778	2	2	4	0.0972	TFASK	28.7	-1	2	553.3	1	212	216
AN7181	conserved hypothetical protein	49.1753	13	17	37	0.232	DLSAPK	43.1	-0.23	2	630.348	1	341	346
AN7181	conserved hypothetical protein	49.1753	13	17	37	0.232	DLSAPK	43.1	-0.477	2	630.348	1	341	346
AN7181	conserved hypothetical protein	49.1753	13	17	37	0.232	DLTAWYR	30.3	0.602	2	462.734	2	183	189
AN7181	conserved hypothetical protein	49.1753	13	17	37	0.232	DLTAWYR	30.9	0.658	2	462.734	2	183	189
AN7181	conserved hypothetical protein	49.1753	13	17	37	0.232	EGNDVWGWTSAEGR	72.8	6.02	2	782.348	2	88	101
AN7181	conserved hypothetical protein	49.1753	13	17	37	0.232	EGNDVWGWTSAEGR	90.6	5.72	2	782.349	2	88	101
AN7181	conserved hypothetical protein	49.1753	13	17	37	0.232	HTGTYQSPVR	23	0.432	2	573.289	2	347	356
AN7181	conserved hypothetical protein	49.1753	13	17	37	0.232	HTGTYQSPVR	45.8	1.96	2	573.292	2	347	356
AN7181	conserved hypothetical protein	49.1753	13	17	37	0.232	HTGTYQSPVR	49	3.59	2	573.29	2	347	356
AN7181	conserved hypothetical protein	49.1753	13	17	37	0.232	HTGTYQSPVR	49.5	3.11	2	573.29	2	347	356
AN7181	conserved hypothetical protein	49.1753	13	17	37	0.232	HTGTYQSPVR	55.5	3.1	2	573.29	2	347	356
AN7181	conserved hypothetical protein	49.1753	13	17	37	0.232	KDLTAWYR	37.1	0.921	2	526.783	2	182	189
AN7181	conserved hypothetical protein	49.1753	13	17	37	0.232	KNPIQISK	24.2	0.18	2	464.286	2	282	289
AN7181	conserved hypothetical protein	49.1753	13	17	37	0.232	KNPIQISK	25	-0.279	2	464.287	2	282	289
AN7181	conserved hypothetical protein	49.1753	13	17	37	0.232	KNPIQISK	26.1	0.0177	2	464.286	2	282	289
AN7181	conserved hypothetical protein	49.1753	13	17	37	0.232	KNPIQISK	29.2	1.6	2	464.286	2	282	289
AN7181	conserved hypothetical protein	49.1753	13	17	37	0.232	LGSQTEPSTWR	39.7	0.886	2	631.316	2	129	139
AN7181	conserved hypothetical protein	49.1753	13	17	37	0.232	LGSQTEPSTWR	35.2	2.48	2	631.314	2	129	139
AN7181	conserved hypothetical protein	49.1753	13	17	37	0.232	LGSQTEPSTWR	54.6	2.96	2	631.314	2	129	139
AN7181	conserved hypothetical protein	49.1753	13	17	37	0.232	LGSQTEPSTWR	63.5	4.18	2	631.315	2	129	139
AN7181	conserved hypothetical protein	49.1753	13	17	37	0.232	LTTASSSKPTVFSTK	20.3	1.37	2	518.952	3	167	181
AN7181	conserved hypothetical protein	49.1753	13	17	37	0.232	LTTASSSKPTVFSTK	30.5	1.13	2	518.952	3	167	181
AN7181	conserved hypothetical protein	49.1753	13	17	37	0.232	LTTASSSKPTVFSTK	70.1	5.46	2	777.927	2	167	181
AN7181	conserved hypothetical protein	49.1753	13	17	37	0.232	NPIQISK	28.5	0.319	2	400.239	2	283	289
AN7181	conserved hypothetical protein	49.1753	13	17	37	0.232	NPIQISK	42.4	0.745	2	799.473	1	283	289
AN7181	conserved hypothetical protein	49.1753	13	17	37	0.232	NPIQISK	36.5	0.921	2	400.238	2	283	289
AN7181	conserved hypothetical protein	49.1753	13	17	37	0.232	VVDVSSVFEDPTASSFK	38.1	3.37	2	605.301	3	380	396
AN7181	conserved hypothetical protein	49.1753	13	17	37	0.232	VVDVSSVFEDPTASSFK	42.2	3.59	2	605.303	3	380	396
AN7181	conserved hypothetical protein	49.1753	13	17	37	0.232	VVDVSSVFEDPTASSFK	92	7.17	2	907.454	2	380	396
AN7181	conserved hypothetical protein	49.1753	13	17	37	0.232	VVDVSSVFEDPTASSFK	126	10.6	2	907.452	2	380	396
AN7181	conserved hypothetical protein	49.1753	13	17	37	0.232	YPDEGAK	31.2	0.0362	2	390.183	2	50	56
AN7181	conserved hypothetical protein	49.1753	13	17	37	0.232	YPDEGAK	31.3	0.041	2	390.184	2	50	56
AN7181	conserved hypothetical protein	49.1753	13	17	37	0.232	YPDEGAKK	24.1	0	2	303.157	3	50	57
AN7181	conserved hypothetical protein	49.1753	13	17	37	0.232	YPDEGAKK	24.8	-0.23	2	303.157	3	50	57
AN7181	conserved hypothetical protein	49.1753	13	17	37	0.232	YPDEGAKK	35.3	0	2	454.231	2	50	57
AN7181	conserved hypothetical protein	49.1753	13	17	37	0.232	YPDEGAKK	40.2	0.398	2	454.231	2	50	57
AN7181	conserved hypothetical protein	49.1753	13	17	37	0.232	YTGPAAEN	23.8	0.252	2	822.368	1	445	452
AN9340	acid trehalase TreA	109.269	13	16	42	0.0998	AVSEALDAGYQR	71.6	4.32	2	640.32	2	297	308
AN9340	acid trehalase TreA	109.269	13	16	42	0.0998	AVSEALDAGYQR	75.6	4.24	2	640.319	2	297	308
AN9340	acid trehalase TreA	109.269	13	16	42	0.0998	AVSEALDAGYQR	81.7	4.74	2	640.32	2	297	308
AN9340	acid trehalase TreA	109.269	13	16	42	0.0998	FVGAASTDAFPDPQATAK	89.6	7.28	2	897.444	2	278	295
AN9340	acid trehalase TreA	109.269	13	16	42	0.0998	FVGAASTDAFPDPQATAKR	65.9	4.55	2	650.664	3	278	296
AN9340	acid trehalase TreA	109.269	13	16	42	0.0998	GSYAITYR	41.8	0.921	2	465.74	2	154	161
AN9340	acid trehalase TreA	109.269	13	16	42	0.0998	HVDLSSR	20.8	1.31	2	407.216	2	237	243
AN9340	acid trehalase TreA	109.269	13	16	42	0.0998	HVDLSSR	21.9	2.4	2	407.216	2	237	243
AN9340	acid trehalase TreA	109.269	13	16	42	0.0998	HVDLSSR	27.7	1.26	2	407.215	2	237	243
AN9340	acid trehalase TreA	109.269	13	16	42	0.0998	HVDLSSR	30.4	2	2	407.215	2	237	243
AN9340	acid trehalase TreA	109.269	13	16	42	0.0998	HVDLSSRR	24.1	1	2	485.266	2	237	244
AN9340	acid trehalase TreA	109.269	13	16	42	0.0998	HVDLSSRR	28.3	0	2	323.846	3	237	244
AN9340	acid trehalase TreA	109.269	13	16	42	0.0998	IELAQEVPVGR	27.1	1.19	2	605.846	2	944	954
AN9340	acid trehalase TreA	109.269	13	16	42	0.0998	IELAQEVPVGR	81.4	2.26	2	605.846	2	944	954
AN9340	acid trehalase TreA	109.269	13	16	42	0.0998	IELAQEVPVGR	90.5	2.32	2	605.846	2	944	954
AN9340	acid trehalase TreA	109.269	13	16	42	0.0998	IELAQEVPVGR	95.7	2.6	2	605.846	2	944	954
AN9340	acid trehalase TreA	109.269	13	16	42	0.0998	KNIETTYTGSK	70.9	3.51	2	621.324	2	430	440
AN9340	acid trehalase TreA	109.269	13	16	42	0.0998	KNIETTYTGSK	70.9	3.54	2	621.325	2	430	440
AN9340	acid trehalase TreA	109.269	13	16	42	0.0998	LFANK	24.1	0	2	592.347	1	162	166
AN9340	acid trehalase TreA	109.269	13	16	42	0.0998	LFANK	29.1	0	2	592.346	1	162	166
AN9340	acid trehalase TreA	109.269	13	16	42	0.0998	NIETTYTGSK	30.5	1.18	2	557.277	2	431	440
AN9340	acid trehalase TreA	109.269	13	16	42	0.0998	NIETTYTGSK	33.3	0.638	2	557.277	2	431	440
AN9340	acid trehalase TreA	109.269	13	16	42	0.0998	NIETTYTGSK	36	0.745	2	557.277	2	431	440
AN9340	acid trehalase TreA	109.269	13	16	42	0.0998	NIETTYTGSK	37.9	0.638	2	557.277	2	431	440
AN9340	acid trehalase TreA	109.269	13	16	42	0.0998	NIETTYTGSK	46.4	0.854	2	557.276	2	431	440
AN9340	acid trehalase TreA	109.269	13	16	42	0.0998	SQSAPLDTADRR	20.4	-0.114	2	439.557	3	760	771
AN9340	acid trehalase TreA	109.269	13	16	42	0.0998	SQSAPLDTADRR	26.1	0	2	439.558	3	760	771
AN9340	acid trehalase TreA	109.269	13	16	42	0.0998	SQSAPLDTADRR	27.2	1.21	2	658.834	2	760	771
AN9340	acid trehalase TreA	109.269	13	16	42	0.0998	SQSAPLDTADRR	24.5	-0.114	2	439.557	3	760	771
AN9340	acid trehalase TreA	109.269	13	16	42	0.0998	SQSAPLDTADRR	35.2	0.959	2	658.834	2	760	771
AN9340	acid trehalase TreA	109.269	13	16	42	0.0998	SQSAPLDTADRR	47.6	1.47	2	658.835	2	760	771
AN9340	acid trehalase TreA	109.269	13	16	42	0.0998	SSYDFK	28	-0.785	2	373.673	2	132	137
AN9340	acid trehalase TreA	109.269	13	16	42	0.0998	SSYDFK	20	0.108	2	746.337	1	132	137
AN9340	acid trehalase TreA	109.269	13	16	42	0.0998	SSYDFK	28.8	0	2	373.673	2	132	137
AN9340	acid trehalase TreA	109.269	13	16	42	0.0998	SSYDFK	21.5	0.481	2	746.339	1	132	137
AN9340	acid trehalase TreA	109.269	13	16	42	0.0998	SSYDFK	31.7	0	2	373.673	2	132	137
AN9340	acid trehalase TreA	109.269	13	16	42	0.0998	SSYDFK	30.5	-0.279	2	373.673	2	132	137
AN9340	acid trehalase TreA	109.269	13	16	42	0.0998	SSYDFK	33	0.167	2	373.673	2	132	137
AN9340	acid trehalase TreA	109.269	13	16	42	0.0998	SSYDFK	33.3	-0.0792	2	373.673	2	132	137
AN9340	acid trehalase TreA	109.269	13	16	42	0.0998	SSYDFK	37.1	0.041	2	373.673	2	132	137
AN9340	acid trehalase TreA	109.269	13	16	42	0.0998	TKLYPQAK	29.8	0.569	2	474.78	2	422	429
AN9340	acid trehalase TreA	109.269	13	16	42	0.0998	TKLYPQAK	42.5	1.02	2	474.779	2	422	429
AN7313	glycosyl hydrolase family 43 protein	51.7175	3	3	5	0.0505	AIYmGDR	29.9	0	2	421.198	2	286	292
AN7313	glycosyl hydrolase family 43 protein	51.7175	3	3	5	0.0505	AIYmGDR	33.1	0	2	421.198	2	286	292
AN7313	glycosyl hydrolase family 43 protein	51.7175	3	3	5	0.0505	AIYmGDR	44.6	0	2	421.198	2	286	292
AN7313	glycosyl hydrolase family 43 protein	51.7175	3	3	5	0.0505	ESFRPLGFQSR	45.6	0	2	662.346	2	162	172
AN7313	glycosyl hydrolase family 43 protein	51.7175	3	3	5	0.0505	IVERPK	27.6	0	2	371.236	2	115	120
AN8046	extracellular lipase, putative	31.2912	6	10	48	0.218	AGYAIELYPYGSPR	57.8	4.89	2	778.895	2	189	202
AN8046	extracellular lipase, putative	31.2912	6	10	48	0.218	AGYAIELYPYGSPR	62.3	3.72	2	778.896	2	189	202
AN8046	extracellular lipase, putative	31.2912	6	10	48	0.218	AGYAIELYPYGSPR	79	4.48	2	778.894	2	189	202
AN8046	extracellular lipase, putative	31.2912	6	10	48	0.218	AGYAIELYPYGSPR	86.1	5.43	2	778.894	2	189	202
AN8046	extracellular lipase, putative	31.2912	6	10	48	0.218	AGYAIELYPYGSPR	87.8	5.96	2	778.895	2	189	202
AN8046	extracellular lipase, putative	31.2912	6	10	48	0.218	AGYAIELYPYGSPR	93.9	5.74	2	778.894	2	189	202
AN8046	extracellular lipase, putative	31.2912	6	10	48	0.218	AGYAIELYPYGSPR	99.9	4.92	2	778.895	2	189	202
AN8046	extracellular lipase, putative	31.2912	6	10	48	0.218	KAGYAIELYPYGSPR	30.1	1	2	562.296	3	188	202
AN8046	extracellular lipase, putative	31.2912	6	10	48	0.218	KAGYAIELYPYGSPR	33.1	0.854	2	562.297	3	188	202
AN8046	extracellular lipase, putative	31.2912	6	10	48	0.218	KAGYAIELYPYGSPR	27.3	1.34	2	562.296	3	188	202
AN8046	extracellular lipase, putative	31.2912	6	10	48	0.218	KAGYAIELYPYGSPR	44.2	1.51	2	562.296	3	188	202
AN8046	extracellular lipase, putative	31.2912	6	10	48	0.218	KAGYAIELYPYGSPR	74.4	6.22	2	842.941	2	188	202
AN8046	extracellular lipase, putative	31.2912	6	10	48	0.218	KAGYAIELYPYGSPR	78.4	4.52	2	842.943	2	188	202
AN8046	extracellular lipase, putative	31.2912	6	10	48	0.218	KAGYAIELYPYGSPR	84.1	5.08	2	842.942	2	188	202
AN8046	extracellular lipase, putative	31.2912	6	10	48	0.218	KAGYAIELYPYGSPR	84.2	5.46	2	842.942	2	188	202
AN8046	extracellular lipase, putative	31.2912	6	10	48	0.218	SDNEVTPTTTDIQVIEGVGSR	0	7.96	2	1109.55	2	249	269
AN8046	extracellular lipase, putative	31.2912	6	10	48	0.218	VGNEALAQYITDQGANY	0	6.27	2	913.936	2	203	219
AN8046	extracellular lipase, putative	31.2912	6	10	48	0.218	VGNEALAQYITDQGANY	0	6.66	2	913.936	2	203	219
AN8046	extracellular lipase, putative	31.2912	6	10	48	0.218	VGNEALAQYITDQGANYR	41.8	3.62	2	661.662	3	203	220
AN8046	extracellular lipase, putative	31.2912	6	10	48	0.218	VGNEALAQYITDQGANYR	53.9	6.29	2	661.66	3	203	220
AN8046	extracellular lipase, putative	31.2912	6	10	48	0.218	VGNEALAQYITDQGANYR	58	5.85	2	661.658	3	203	220
AN8046	extracellular lipase, putative	31.2912	6	10	48	0.218	VGNEALAQYITDQGANYR	58.2	4.68	2	661.66	3	203	220
AN8046	extracellular lipase, putative	31.2912	6	10	48	0.218	VGNEALAQYITDQGANYR	60.3	4.68	2	661.66	3	203	220
AN8046	extracellular lipase, putative	31.2912	6	10	48	0.218	VGNEALAQYITDQGANYR	65.4	5.02	2	661.659	3	203	220
AN8046	extracellular lipase, putative	31.2912	6	10	48	0.218	VGNEALAQYITDQGANYR	66.7	4.74	2	661.66	3	203	220
AN8046	extracellular lipase, putative	31.2912	6	10	48	0.218	VGNEALAQYITDQGANYR	73	3.8	2	661.659	3	203	220
AN8046	extracellular lipase, putative	31.2912	6	10	48	0.218	VGNEALAQYITDQGANYR	94.4	8.35	2	991.986	2	203	220
AN8046	extracellular lipase, putative	31.2912	6	10	48	0.218	VGNEALAQYITDQGANYR	95.3	9.08	2	991.988	2	203	220
AN8046	extracellular lipase, putative	31.2912	6	10	48	0.218	VGNEALAQYITDQGANYR	109	9.47	2	991.986	2	203	220
AN8046	extracellular lipase, putative	31.2912	6	10	48	0.218	VGNEALAQYITDQGANYR	112	8.92	2	991.987	2	203	220
AN8046	extracellular lipase, putative	31.2912	6	10	48	0.218	VGNEALAQYITDQGANYR	116	7.85	2	991.988	2	203	220
AN8046	extracellular lipase, putative	31.2912	6	10	48	0.218	VGNEALAQYITDQGANYR	120	10.3	2	991.986	2	203	220
AN8046	extracellular lipase, putative	31.2912	6	10	48	0.218	VGNEALAQYITDQGANYR	135	10.9	2	991.987	2	203	220
AN8046	extracellular lipase, putative	31.2912	6	10	48	0.218	VTHTNDIVPR	35.3	0.824	2	1151.62	1	221	230
AN8046	extracellular lipase, putative	31.2912	6	10	48	0.218	VTHTNDIVPR	30.4	0.569	2	384.545	3	221	230
AN8046	extracellular lipase, putative	31.2912	6	10	48	0.218	VTHTNDIVPR	30.1	1.38	2	1151.62	1	221	230
AN8046	extracellular lipase, putative	31.2912	6	10	48	0.218	VTHTNDIVPR	33.7	1.08	2	384.545	3	221	230
AN8046	extracellular lipase, putative	31.2912	6	10	48	0.218	VTHTNDIVPR	34.5	2.16	2	1151.62	1	221	230
AN8046	extracellular lipase, putative	31.2912	6	10	48	0.218	VTHTNDIVPR	35.3	1.17	2	1151.62	1	221	230
AN8046	extracellular lipase, putative	31.2912	6	10	48	0.218	VTHTNDIVPR	28.6	1.49	2	384.546	3	221	230
AN8046	extracellular lipase, putative	31.2912	6	10	48	0.218	VTHTNDIVPR	28.8	1.74	2	384.546	3	221	230
AN8046	extracellular lipase, putative	31.2912	6	10	48	0.218	VTHTNDIVPR	33.9	1.92	2	384.545	3	221	230
AN8046	extracellular lipase, putative	31.2912	6	10	48	0.218	VTHTNDIVPR	52.8	3.04	2	576.315	2	221	230
AN8046	extracellular lipase, putative	31.2912	6	10	48	0.218	VTHTNDIVPR	59.9	2.33	2	576.314	2	221	230
AN8046	extracellular lipase, putative	31.2912	6	10	48	0.218	VTHTNDIVPR	66.6	2.68	2	576.314	2	221	230
AN8046	extracellular lipase, putative	31.2912	6	10	48	0.218	VTHTNDIVPR	77	2.54	2	576.314	2	221	230
AN8046	extracellular lipase, putative	31.2912	6	10	48	0.218	VTHTNDIVPR	78.1	2.52	2	576.314	2	221	230
AN8046	extracellular lipase, putative	31.2912	6	10	48	0.218	VTHTNDIVPR	78.9	3.47	2	576.315	2	221	230
AN0687	spermidine synthase, putrecine aminopropyltransferase	33.3075	6	8	13	0.202	ASFVLPNFAR	33.8	1.12	2	561.312	2	278	287
AN0687	spermidine synthase, putrecine aminopropyltransferase	33.3075	6	8	13	0.202	KVLVIGGGDGGVLR	63.4	3.92	2	447.275	3	89	102
AN0687	spermidine synthase, putrecine aminopropyltransferase	33.3075	6	8	13	0.202	KVLVIGGGDGGVLR	63.6	1.21	2	447.275	3	89	102
AN0687	spermidine synthase, putrecine aminopropyltransferase	33.3075	6	8	13	0.202	NVKEPVR	34.2	-0.505	2	421.249	2	251	257
AN0687	spermidine synthase, putrecine aminopropyltransferase	33.3075	6	8	13	0.202	NVKEPVR	42.7	-0.279	2	421.25	2	251	257
AN0687	spermidine synthase, putrecine aminopropyltransferase	33.3075	6	8	13	0.202	sEITHPTIK	46.6	2.33	2	534.292	2	2	10
AN0687	spermidine synthase, putrecine aminopropyltransferase	33.3075	6	8	13	0.202	sEITHPTIK	52.9	2.12	2	534.292	2	2	10
AN0687	spermidine synthase, putrecine aminopropyltransferase	33.3075	6	8	13	0.202	VHVGDGFEFLK	26	0	2	416.553	3	144	154
AN0687	spermidine synthase, putrecine aminopropyltransferase	33.3075	6	8	13	0.202	VHVGDGFEFLK	26.3	1.6	2	624.326	2	144	154
AN0687	spermidine synthase, putrecine aminopropyltransferase	33.3075	6	8	13	0.202	YYNQDIHR	27	1.34	2	370.178	3	270	277
AN0687	spermidine synthase, putrecine aminopropyltransferase	33.3075	6	8	13	0.202	YYNQDIHR	29.3	1.44	2	370.178	3	270	277
AN0687	spermidine synthase, putrecine aminopropyltransferase	33.3075	6	8	13	0.202	YYNQDIHR	43.1	2.44	2	554.763	2	270	277
AN0687	spermidine synthase, putrecine aminopropyltransferase	33.3075	6	8	13	0.202	YYNQDIHR	49	1.85	2	554.763	2	270	277
AN7962	penicillolysin/deuterolysin metalloprotease, putative	37.4231	13	16	232	0.26	AASAASQGGSTF	0	4.39	2	527.745	2	206	217
AN7962	penicillolysin/deuterolysin metalloprotease, putative	37.4231	13	16	232	0.26	AASAASQGGSTF	0	6.51	2	527.745	2	206	217
AN7962	penicillolysin/deuterolysin metalloprotease, putative	37.4231	13	16	232	0.26	AASAASQGGSTFTTFFK	24.7	0.745	2	560.275	3	206	222
AN7962	penicillolysin/deuterolysin metalloprotease, putative	37.4231	13	16	232	0.26	AASAASQGGSTFTTFFK	27	0.699	2	560.275	3	206	222
AN7962	penicillolysin/deuterolysin metalloprotease, putative	37.4231	13	16	232	0.26	AASAASQGGSTFTTFFK	36.1	1.66	2	560.275	3	206	222
AN7962	penicillolysin/deuterolysin metalloprotease, putative	37.4231	13	16	232	0.26	AASAASQGGSTFTTFFK	0	6.62	2	840.414	2	206	222
AN7962	penicillolysin/deuterolysin metalloprotease, putative	37.4231	13	16	232	0.26	AASAASQGGSTFTTFFK	0	7.01	2	839.92	2	206	222
AN7962	penicillolysin/deuterolysin metalloprotease, putative	37.4231	13	16	232	0.26	AASAASQGGSTFTTFFK	43.2	4.85	2	560.275	3	206	222
AN7962	penicillolysin/deuterolysin metalloprotease, putative	37.4231	13	16	232	0.26	AASAASQGGSTFTTFFK	56.7	4.38	2	839.911	2	206	222
AN7962	penicillolysin/deuterolysin metalloprotease, putative	37.4231	13	16	232	0.26	AASAASQGGSTFTTFFK	75	4.85	2	839.912	2	206	222
AN7962	penicillolysin/deuterolysin metalloprotease, putative	37.4231	13	16	232	0.26	AASAASQGGSTFTTFFK	76	7.15	2	839.914	2	206	222
AN7962	penicillolysin/deuterolysin metalloprotease, putative	37.4231	13	16	232	0.26	AASAASQGGSTFTTFFK	78.5	5.51	2	839.913	2	206	222
AN7962	penicillolysin/deuterolysin metalloprotease, putative	37.4231	13	16	232	0.26	AASAASQGGSTFTTFFK	83.9	7.09	2	839.912	2	206	222
AN7962	penicillolysin/deuterolysin metalloprotease, putative	37.4231	13	16	232	0.26	AASAASQGGSTFTTFFK	85.3	7.48	2	839.91	2	206	222
AN7962	penicillolysin/deuterolysin metalloprotease, putative	37.4231	13	16	232	0.26	AASAASQGGSTFTTFFK	87	5.7	2	839.911	2	206	222
AN7962	penicillolysin/deuterolysin metalloprotease, putative	37.4231	13	16	232	0.26	AASAASQGGSTFTTFFK	87	7.6	2	839.913	2	206	222
AN7962	penicillolysin/deuterolysin metalloprotease, putative	37.4231	13	16	232	0.26	AASAASQGGSTFTTFFK	88	6.49	2	839.913	2	206	222
AN7962	penicillolysin/deuterolysin metalloprotease, putative	37.4231	13	16	232	0.26	AASAASQGGSTFTTFFK	88.6	7.02	2	839.91	2	206	222
AN7962	penicillolysin/deuterolysin metalloprotease, putative	37.4231	13	16	232	0.26	AASAASQGGSTFTTFFK	88.7	5.96	2	839.914	2	206	222
AN7962	penicillolysin/deuterolysin metalloprotease, putative	37.4231	13	16	232	0.26	AASAASQGGSTFTTFFK	88.8	5.59	2	839.914	2	206	222
AN7962	penicillolysin/deuterolysin metalloprotease, putative	37.4231	13	16	232	0.26	AASAASQGGSTFTTFFK	88.9	6.57	2	839.913	2	206	222
AN7962	penicillolysin/deuterolysin metalloprotease, putative	37.4231	13	16	232	0.26	AASAASQGGSTFTTFFK	90.4	8.34	2	839.913	2	206	222
AN7962	penicillolysin/deuterolysin metalloprotease, putative	37.4231	13	16	232	0.26	AASAASQGGSTFTTFFK	90.5	7.46	2	839.91	2	206	222
AN7962	penicillolysin/deuterolysin metalloprotease, putative	37.4231	13	16	232	0.26	AASAASQGGSTFTTFFK	92.7	6.74	2	839.91	2	206	222
AN7962	penicillolysin/deuterolysin metalloprotease, putative	37.4231	13	16	232	0.26	AASAASQGGSTFTTFFK	92.8	8.19	2	839.91	2	206	222
AN7962	penicillolysin/deuterolysin metalloprotease, putative	37.4231	13	16	232	0.26	AASAASQGGSTFTTFFK	94.7	7.96	2	839.911	2	206	222
AN7962	penicillolysin/deuterolysin metalloprotease, putative	37.4231	13	16	232	0.26	AASAASQGGSTFTTFFK	97.9	8.96	2	839.911	2	206	222
AN7962	penicillolysin/deuterolysin metalloprotease, putative	37.4231	13	16	232	0.26	AASAASQGGSTFTTFFK	98.2	5.8	2	839.912	2	206	222
AN7962	penicillolysin/deuterolysin metalloprotease, putative	37.4231	13	16	232	0.26	AASAASQGGSTFTTFFK	98.7	7.72	2	839.911	2	206	222
AN7962	penicillolysin/deuterolysin metalloprotease, putative	37.4231	13	16	232	0.26	AASAASQGGSTFTTFFK	98.9	7.44	2	839.913	2	206	222
AN7962	penicillolysin/deuterolysin metalloprotease, putative	37.4231	13	16	232	0.26	AASAASQGGSTFTTFFK	99.2	8.8	2	839.912	2	206	222
AN7962	penicillolysin/deuterolysin metalloprotease, putative	37.4231	13	16	232	0.26	AASAASQGGSTFTTFFK	101	9.09	2	839.911	2	206	222
AN7962	penicillolysin/deuterolysin metalloprotease, putative	37.4231	13	16	232	0.26	AASAASQGGSTFTTFFK	102	7.82	2	839.912	2	206	222
AN7962	penicillolysin/deuterolysin metalloprotease, putative	37.4231	13	16	232	0.26	AASAASQGGSTFTTFFK	103	7.38	2	839.91	2	206	222
AN7962	penicillolysin/deuterolysin metalloprotease, putative	37.4231	13	16	232	0.26	AASAASQGGSTFTTFFK	104	8	2	839.911	2	206	222
AN7962	penicillolysin/deuterolysin metalloprotease, putative	37.4231	13	16	232	0.26	AASAASQGGSTFTTFFK	104	6.77	2	839.913	2	206	222
AN7962	penicillolysin/deuterolysin metalloprotease, putative	37.4231	13	16	232	0.26	AASAASQGGSTFTTFFK	105	7.37	2	839.912	2	206	222
AN7962	penicillolysin/deuterolysin metalloprotease, putative	37.4231	13	16	232	0.26	AASAASQGGSTFTTFFK	106	7.68	2	839.913	2	206	222
AN7962	penicillolysin/deuterolysin metalloprotease, putative	37.4231	13	16	232	0.26	AASAASQGGSTFTTFFK	109	7.92	2	839.91	2	206	222
AN7962	penicillolysin/deuterolysin metalloprotease, putative	37.4231	13	16	232	0.26	AASAASQGGSTFTTFFK	112	7.39	2	839.913	2	206	222
AN7962	penicillolysin/deuterolysin metalloprotease, putative	37.4231	13	16	232	0.26	AASAASQGGSTFTTFFK	114	6.85	2	839.911	2	206	222
AN7962	penicillolysin/deuterolysin metalloprotease, putative	37.4231	13	16	232	0.26	AASAASQGGSTFTTFFK	115	8.68	2	839.912	2	206	222
AN7962	penicillolysin/deuterolysin metalloprotease, putative	37.4231	13	16	232	0.26	ATALQTALR	24.6	0.432	2	472.781	2	189	197
AN7962	penicillolysin/deuterolysin metalloprotease, putative	37.4231	13	16	232	0.26	ATALQTALR	25.4	0.137	2	472.781	2	189	197
AN7962	penicillolysin/deuterolysin metalloprotease, putative	37.4231	13	16	232	0.26	ATALQTALR	26.7	0.387	2	944.559	1	189	197
AN7962	penicillolysin/deuterolysin metalloprotease, putative	37.4231	13	16	232	0.26	ATALQTALR	37.9	1.2	2	472.782	2	189	197
AN7962	penicillolysin/deuterolysin metalloprotease, putative	37.4231	13	16	232	0.26	ATALQTALR	38	0.208	2	472.782	2	189	197
AN7962	penicillolysin/deuterolysin metalloprotease, putative	37.4231	13	16	232	0.26	ATALQTALR	27.8	1.42	2	944.559	1	189	197
AN7962	penicillolysin/deuterolysin metalloprotease, putative	37.4231	13	16	232	0.26	ATALQTALR	28.8	1.03	2	944.559	1	189	197
AN7962	penicillolysin/deuterolysin metalloprotease, putative	37.4231	13	16	232	0.26	ATALQTALR	38.5	1.03	2	472.782	2	189	197
AN7962	penicillolysin/deuterolysin metalloprotease, putative	37.4231	13	16	232	0.26	ATALQTALR	43.2	0.886	2	472.782	2	189	197
AN7962	penicillolysin/deuterolysin metalloprotease, putative	37.4231	13	16	232	0.26	ATALQTALR	44.2	1.01	2	472.781	2	189	197
AN7962	penicillolysin/deuterolysin metalloprotease, putative	37.4231	13	16	232	0.26	ATALQTALR	44.3	0.0362	2	472.781	2	189	197
AN7962	penicillolysin/deuterolysin metalloprotease, putative	37.4231	13	16	232	0.26	ATALQTALR	44.4	0.377	2	472.781	2	189	197
AN7962	penicillolysin/deuterolysin metalloprotease, putative	37.4231	13	16	232	0.26	ATALQTALR	46.5	1.1	2	472.781	2	189	197
AN7962	penicillolysin/deuterolysin metalloprotease, putative	37.4231	13	16	232	0.26	ATALQTALR	48.3	0.921	2	472.781	2	189	197
AN7962	penicillolysin/deuterolysin metalloprotease, putative	37.4231	13	16	232	0.26	ATALQTALR	54.8	0.678	2	472.781	2	189	197
AN7962	penicillolysin/deuterolysin metalloprotease, putative	37.4231	13	16	232	0.26	ATALQTALR	45.9	1.54	2	472.781	2	189	197
AN7962	penicillolysin/deuterolysin metalloprotease, putative	37.4231	13	16	232	0.26	ATALQTALR	48.5	1.44	2	472.781	2	189	197
AN7962	penicillolysin/deuterolysin metalloprotease, putative	37.4231	13	16	232	0.26	ATALQTALR	59.9	0.959	2	472.782	2	189	197
AN7962	penicillolysin/deuterolysin metalloprotease, putative	37.4231	13	16	232	0.26	ATALQTALR	60.4	1.15	2	472.781	2	189	197
AN7962	penicillolysin/deuterolysin metalloprotease, putative	37.4231	13	16	232	0.26	ATALQTALR	60.6	1.03	2	472.781	2	189	197
AN7962	penicillolysin/deuterolysin metalloprotease, putative	37.4231	13	16	232	0.26	ATALQTALR	60.6	1.17	2	472.781	2	189	197
AN7962	penicillolysin/deuterolysin metalloprotease, putative	37.4231	13	16	232	0.26	ATALQTALR	61.2	1.21	2	472.781	2	189	197
AN7962	penicillolysin/deuterolysin metalloprotease, putative	37.4231	13	16	232	0.26	ATALQTALR	50.2	1.77	2	472.782	2	189	197
AN7962	penicillolysin/deuterolysin metalloprotease, putative	37.4231	13	16	232	0.26	ATALQTALR	63.1	1.06	2	472.782	2	189	197
AN7962	penicillolysin/deuterolysin metalloprotease, putative	37.4231	13	16	232	0.26	ATALQTALR	63.7	1.14	2	472.782	2	189	197
AN7962	penicillolysin/deuterolysin metalloprotease, putative	37.4231	13	16	232	0.26	ATALQTALR	64.3	0.796	2	472.781	2	189	197
AN7962	penicillolysin/deuterolysin metalloprotease, putative	37.4231	13	16	232	0.26	ATALQTALR	54.4	1.52	2	472.781	2	189	197
AN7962	penicillolysin/deuterolysin metalloprotease, putative	37.4231	13	16	232	0.26	ATALQTALR	54.9	1.96	2	472.781	2	189	197
AN7962	penicillolysin/deuterolysin metalloprotease, putative	37.4231	13	16	232	0.26	ATALQTALR	55.2	1.51	2	472.782	2	189	197
AN7962	penicillolysin/deuterolysin metalloprotease, putative	37.4231	13	16	232	0.26	ATALQTALR	66.8	1.06	2	472.782	2	189	197
AN7962	penicillolysin/deuterolysin metalloprotease, putative	37.4231	13	16	232	0.26	ATALQTALR	66.9	1.2	2	472.782	2	189	197
AN7962	penicillolysin/deuterolysin metalloprotease, putative	37.4231	13	16	232	0.26	ATALQTALR	55.7	1.57	2	472.782	2	189	197
AN7962	penicillolysin/deuterolysin metalloprotease, putative	37.4231	13	16	232	0.26	ATALQTALR	67.7	1.12	2	472.781	2	189	197
AN7962	penicillolysin/deuterolysin metalloprotease, putative	37.4231	13	16	232	0.26	ATALQTALR	67.7	1.15	2	472.782	2	189	197
AN7962	penicillolysin/deuterolysin metalloprotease, putative	37.4231	13	16	232	0.26	ATALQTALR	56.4	1.28	2	472.782	2	189	197
AN7962	penicillolysin/deuterolysin metalloprotease, putative	37.4231	13	16	232	0.26	ATALQTALR	67.9	1.19	2	472.781	2	189	197
AN7962	penicillolysin/deuterolysin metalloprotease, putative	37.4231	13	16	232	0.26	ATALQTALR	68.7	0.469	2	472.781	2	189	197
AN7962	penicillolysin/deuterolysin metalloprotease, putative	37.4231	13	16	232	0.26	ATALQTALR	57.8	1.51	2	472.781	2	189	197
AN7962	penicillolysin/deuterolysin metalloprotease, putative	37.4231	13	16	232	0.26	ATALQTALR	71	1.21	2	472.781	2	189	197
AN7962	penicillolysin/deuterolysin metalloprotease, putative	37.4231	13	16	232	0.26	ATALQTALR	71.3	0.569	2	472.781	2	189	197
AN7962	penicillolysin/deuterolysin metalloprotease, putative	37.4231	13	16	232	0.26	ATALQTALR	59.8	1.44	2	472.781	2	189	197
AN7962	penicillolysin/deuterolysin metalloprotease, putative	37.4231	13	16	232	0.26	ATALQTALR	71.5	1.02	2	472.782	2	189	197
AN7962	penicillolysin/deuterolysin metalloprotease, putative	37.4231	13	16	232	0.26	ATALQTALR	60.1	1.28	2	472.782	2	189	197
AN7962	penicillolysin/deuterolysin metalloprotease, putative	37.4231	13	16	232	0.26	ATALQTALR	60.1	1.35	2	472.781	2	189	197
AN7962	penicillolysin/deuterolysin metalloprotease, putative	37.4231	13	16	232	0.26	ATALQTALR	72.2	1	2	472.782	2	189	197
AN7962	penicillolysin/deuterolysin metalloprotease, putative	37.4231	13	16	232	0.26	ATALQTALR	60.7	1.54	2	472.781	2	189	197
AN7962	penicillolysin/deuterolysin metalloprotease, putative	37.4231	13	16	232	0.26	ATALQTALR	60.8	1.37	2	472.782	2	189	197
AN7962	penicillolysin/deuterolysin metalloprotease, putative	37.4231	13	16	232	0.26	ATALQTALR	61.6	1.24	2	472.781	2	189	197
AN7962	penicillolysin/deuterolysin metalloprotease, putative	37.4231	13	16	232	0.26	ATALQTALR	62.5	1.36	2	472.781	2	189	197
AN7962	penicillolysin/deuterolysin metalloprotease, putative	37.4231	13	16	232	0.26	ATALQTALR	63.2	1.26	2	472.781	2	189	197
AN7962	penicillolysin/deuterolysin metalloprotease, putative	37.4231	13	16	232	0.26	ATALQTALR	63.4	1.51	2	472.782	2	189	197
AN7962	penicillolysin/deuterolysin metalloprotease, putative	37.4231	13	16	232	0.26	ATALQTALR	63.4	1.3	2	472.782	2	189	197
AN7962	penicillolysin/deuterolysin metalloprotease, putative	37.4231	13	16	232	0.26	ATALQTALR	63.7	1.66	2	472.781	2	189	197
AN7962	penicillolysin/deuterolysin metalloprotease, putative	37.4231	13	16	232	0.26	ATALQTALR	63.8	1.32	2	472.781	2	189	197
AN7962	penicillolysin/deuterolysin metalloprotease, putative	37.4231	13	16	232	0.26	ATALQTALR	75.6	1.04	2	472.781	2	189	197
AN7962	penicillolysin/deuterolysin metalloprotease, putative	37.4231	13	16	232	0.26	ATALQTALR	64.1	1.42	2	472.782	2	189	197
AN7962	penicillolysin/deuterolysin metalloprotease, putative	37.4231	13	16	232	0.26	ATALQTALR	64.4	1.51	2	472.781	2	189	197
AN7962	penicillolysin/deuterolysin metalloprotease, putative	37.4231	13	16	232	0.26	ATALQTALR	65.9	1.38	2	472.781	2	189	197
AN7962	penicillolysin/deuterolysin metalloprotease, putative	37.4231	13	16	232	0.26	ATALQTALR	66.1	1.28	2	472.781	2	189	197
AN7962	penicillolysin/deuterolysin metalloprotease, putative	37.4231	13	16	232	0.26	ATALQTALR	66.8	1.6	2	472.782	2	189	197
AN7962	penicillolysin/deuterolysin metalloprotease, putative	37.4231	13	16	232	0.26	ATALQTALR	66.9	1.28	2	472.781	2	189	197
AN7962	penicillolysin/deuterolysin metalloprotease, putative	37.4231	13	16	232	0.26	ATALQTALR	67	1.28	2	472.782	2	189	197
AN7962	penicillolysin/deuterolysin metalloprotease, putative	37.4231	13	16	232	0.26	ATALQTALR	67.1	1.39	2	472.782	2	189	197
AN7962	penicillolysin/deuterolysin metalloprotease, putative	37.4231	13	16	232	0.26	ATALQTALR	79.5	1.14	2	472.781	2	189	197
AN7962	penicillolysin/deuterolysin metalloprotease, putative	37.4231	13	16	232	0.26	ATALQTALR	67.9	1.62	2	472.781	2	189	197
AN7962	penicillolysin/deuterolysin metalloprotease, putative	37.4231	13	16	232	0.26	ATALQTALR	80.2	0.921	2	472.781	2	189	197
AN7962	penicillolysin/deuterolysin metalloprotease, putative	37.4231	13	16	232	0.26	ATALQTALR	80.4	1.19	2	472.782	2	189	197
AN7962	penicillolysin/deuterolysin metalloprotease, putative	37.4231	13	16	232	0.26	ATALQTALR	80.6	1.21	2	472.781	2	189	197
AN7962	penicillolysin/deuterolysin metalloprotease, putative	37.4231	13	16	232	0.26	ATALQTALR	69	1.38	2	472.782	2	189	197
AN7962	penicillolysin/deuterolysin metalloprotease, putative	37.4231	13	16	232	0.26	ATALQTALR	69.2	1.54	2	472.782	2	189	197
AN7962	penicillolysin/deuterolysin metalloprotease, putative	37.4231	13	16	232	0.26	ATALQTALR	69.9	1.7	2	472.782	2	189	197
AN7962	penicillolysin/deuterolysin metalloprotease, putative	37.4231	13	16	232	0.26	ATALQTALR	72.2	1.62	2	472.782	2	189	197
AN7962	penicillolysin/deuterolysin metalloprotease, putative	37.4231	13	16	232	0.26	ATALQTALR	72.4	1.51	2	472.781	2	189	197
AN7962	penicillolysin/deuterolysin metalloprotease, putative	37.4231	13	16	232	0.26	ATALQTALR	75	1.26	2	472.781	2	189	197
AN7962	penicillolysin/deuterolysin metalloprotease, putative	37.4231	13	16	232	0.26	ATALQTALR	75.1	1.51	2	472.782	2	189	197
AN7962	penicillolysin/deuterolysin metalloprotease, putative	37.4231	13	16	232	0.26	ATALQTALR	75.2	1.64	2	472.781	2	189	197
AN7962	penicillolysin/deuterolysin metalloprotease, putative	37.4231	13	16	232	0.26	ATALQTALR	76.1	1.49	2	472.781	2	189	197
AN7962	penicillolysin/deuterolysin metalloprotease, putative	37.4231	13	16	232	0.26	ATALQTALR	78.2	1.43	2	472.782	2	189	197
AN7962	penicillolysin/deuterolysin metalloprotease, putative	37.4231	13	16	232	0.26	ATALQTALR	79.4	1.74	2	472.783	2	189	197
AN7962	penicillolysin/deuterolysin metalloprotease, putative	37.4231	13	16	232	0.26	ATALQTALR	83.8	2.34	2	472.782	2	189	197
AN7962	penicillolysin/deuterolysin metalloprotease, putative	37.4231	13	16	232	0.26	ATALQTALR	86.3	1.51	2	472.782	2	189	197
AN7962	penicillolysin/deuterolysin metalloprotease, putative	37.4231	13	16	232	0.26	ATALQTALR	86.5	1.49	2	472.781	2	189	197
AN7962	penicillolysin/deuterolysin metalloprotease, putative	37.4231	13	16	232	0.26	ATALQTALR	87.3	1.24	2	472.781	2	189	197
AN7962	penicillolysin/deuterolysin metalloprotease, putative	37.4231	13	16	232	0.26	ATALQTALR	88.3	1.77	2	472.782	2	189	197
AN7962	penicillolysin/deuterolysin metalloprotease, putative	37.4231	13	16	232	0.26	ATALQTALR	90.6	1.59	2	472.781	2	189	197
AN7962	penicillolysin/deuterolysin metalloprotease, putative	37.4231	13	16	232	0.26	ATALQTALR	91.6	1.59	2	472.781	2	189	197
AN7962	penicillolysin/deuterolysin metalloprotease, putative	37.4231	13	16	232	0.26	AVASESSSTSSG	0	5.82	2	535.237	2	238	249
AN7962	penicillolysin/deuterolysin metalloprotease, putative	37.4231	13	16	232	0.26	AVASESSSTSSGS	0	2.59	2	578.754	2	238	250
AN7962	penicillolysin/deuterolysin metalloprotease, putative	37.4231	13	16	232	0.26	AVASESSSTSSGSTTYY	0	11	2	842.868	2	238	254
AN7962	penicillolysin/deuterolysin metalloprotease, putative	37.4231	13	16	232	0.26	LGYGYDAATR	0	2.51	2	543.766	2	321	330
AN7962	penicillolysin/deuterolysin metalloprotease, putative	37.4231	13	16	232	0.26	LSASQALNNADSYALYAN	0	8.6	2	943.456	2	331	348
AN7962	penicillolysin/deuterolysin metalloprotease, putative	37.4231	13	16	232	0.26	LSASQALNNADSYALYAN	0	9.25	2	943.455	2	331	348
AN7962	penicillolysin/deuterolysin metalloprotease, putative	37.4231	13	16	232	0.26	LSASQALNNADSYALYAN	0	10.1	2	943.455	2	331	348
AN7962	penicillolysin/deuterolysin metalloprotease, putative	37.4231	13	16	232	0.26	NAASLASR	19.3	-0.398	2	789.425	1	198	205
AN7962	penicillolysin/deuterolysin metalloprotease, putative	37.4231	13	16	232	0.26	NAASLASR	19.8	0.569	2	789.426	1	198	205
AN7962	penicillolysin/deuterolysin metalloprotease, putative	37.4231	13	16	232	0.26	NAASLASR	19.9	0.854	2	789.426	1	198	205
AN7962	penicillolysin/deuterolysin metalloprotease, putative	37.4231	13	16	232	0.26	NAASLASR	24.7	0.237	2	395.216	2	198	205
AN7962	penicillolysin/deuterolysin metalloprotease, putative	37.4231	13	16	232	0.26	NAASLASR	23.4	0.796	2	789.426	1	198	205
AN7962	penicillolysin/deuterolysin metalloprotease, putative	37.4231	13	16	232	0.26	NAASLASR	27.7	1.06	2	395.216	2	198	205
AN7962	penicillolysin/deuterolysin metalloprotease, putative	37.4231	13	16	232	0.26	NAASLASR	30.5	0.387	2	395.216	2	198	205
AN7962	penicillolysin/deuterolysin metalloprotease, putative	37.4231	13	16	232	0.26	NAASLASR	31.3	-0.301	2	395.216	2	198	205
AN7962	penicillolysin/deuterolysin metalloprotease, putative	37.4231	13	16	232	0.26	NAASLASR	32.9	0.469	2	395.216	2	198	205
AN7962	penicillolysin/deuterolysin metalloprotease, putative	37.4231	13	16	232	0.26	NAASLASR	33.7	0.553	2	395.216	2	198	205
AN7962	penicillolysin/deuterolysin metalloprotease, putative	37.4231	13	16	232	0.26	NAASLASR	21.6	1.38	2	789.426	1	198	205
AN7962	penicillolysin/deuterolysin metalloprotease, putative	37.4231	13	16	232	0.26	NAASLASR	35.4	0.854	2	395.216	2	198	205
AN7962	penicillolysin/deuterolysin metalloprotease, putative	37.4231	13	16	232	0.26	NAASLASR	35.6	0.229	2	395.215	2	198	205
AN7962	penicillolysin/deuterolysin metalloprotease, putative	37.4231	13	16	232	0.26	NAASLASR	36.3	0.174	2	395.216	2	198	205
AN7962	penicillolysin/deuterolysin metalloprotease, putative	37.4231	13	16	232	0.26	NAASLASR	41.2	-0.362	2	395.216	2	198	205
AN7962	penicillolysin/deuterolysin metalloprotease, putative	37.4231	13	16	232	0.26	NAASLASR	36.9	0.509	2	395.216	2	198	205
AN7962	penicillolysin/deuterolysin metalloprotease, putative	37.4231	13	16	232	0.26	NAASLASR	36.7	0.409	2	395.216	2	198	205
AN7962	penicillolysin/deuterolysin metalloprotease, putative	37.4231	13	16	232	0.26	NAASLASR	38.1	0.481	2	395.216	2	198	205
AN7962	penicillolysin/deuterolysin metalloprotease, putative	37.4231	13	16	232	0.26	NAASLASR	38.2	0.495	2	395.216	2	198	205
AN7962	penicillolysin/deuterolysin metalloprotease, putative	37.4231	13	16	232	0.26	NAASLASR	38.7	0.658	2	395.216	2	198	205
AN7962	penicillolysin/deuterolysin metalloprotease, putative	37.4231	13	16	232	0.26	NAASLASR	38.8	0.201	2	395.216	2	198	205
AN7962	penicillolysin/deuterolysin metalloprotease, putative	37.4231	13	16	232	0.26	NAASLASR	38.9	0.886	2	395.216	2	198	205
AN7962	penicillolysin/deuterolysin metalloprotease, putative	37.4231	13	16	232	0.26	NAASLASR	39	0.284	2	395.216	2	198	205
AN7962	penicillolysin/deuterolysin metalloprotease, putative	37.4231	13	16	232	0.26	NAASLASR	29.4	2.11	2	789.426	1	198	205
AN7962	penicillolysin/deuterolysin metalloprotease, putative	37.4231	13	16	232	0.26	NAASLASR	29.3	1.25	2	789.427	1	198	205
AN7962	penicillolysin/deuterolysin metalloprotease, putative	37.4231	13	16	232	0.26	NAASLASR	39.4	0.824	2	395.216	2	198	205
AN7962	penicillolysin/deuterolysin metalloprotease, putative	37.4231	13	16	232	0.26	NAASLASR	29.9	1.96	2	789.425	1	198	205
AN7962	penicillolysin/deuterolysin metalloprotease, putative	37.4231	13	16	232	0.26	NAASLASR	39.5	0.854	2	395.215	2	198	205
AN7962	penicillolysin/deuterolysin metalloprotease, putative	37.4231	13	16	232	0.26	NAASLASR	40.1	0.77	2	395.216	2	198	205
AN7962	penicillolysin/deuterolysin metalloprotease, putative	37.4231	13	16	232	0.26	NAASLASR	31.5	1.3	2	789.426	1	198	205
AN7962	penicillolysin/deuterolysin metalloprotease, putative	37.4231	13	16	232	0.26	NAASLASR	31.5	1.96	2	789.427	1	198	205
AN7962	penicillolysin/deuterolysin metalloprotease, putative	37.4231	13	16	232	0.26	NAASLASR	40.7	0.367	2	395.216	2	198	205
AN7962	penicillolysin/deuterolysin metalloprotease, putative	37.4231	13	16	232	0.26	NAASLASR	41	1.04	2	395.215	2	198	205
AN7962	penicillolysin/deuterolysin metalloprotease, putative	37.4231	13	16	232	0.26	NAASLASR	41.5	0.119	2	395.216	2	198	205
AN7962	penicillolysin/deuterolysin metalloprotease, putative	37.4231	13	16	232	0.26	NAASLASR	41.7	1	2	395.216	2	198	205
AN7962	penicillolysin/deuterolysin metalloprotease, putative	37.4231	13	16	232	0.26	NAASLASR	42.6	0.167	2	395.216	2	198	205
AN7962	penicillolysin/deuterolysin metalloprotease, putative	37.4231	13	16	232	0.26	NAASLASR	42.7	1.03	2	395.216	2	198	205
AN7962	penicillolysin/deuterolysin metalloprotease, putative	37.4231	13	16	232	0.26	NAASLASR	42.8	0.252	2	395.216	2	198	205
AN7962	penicillolysin/deuterolysin metalloprotease, putative	37.4231	13	16	232	0.26	NAASLASR	43.5	0.523	2	395.216	2	198	205
AN7962	penicillolysin/deuterolysin metalloprotease, putative	37.4231	13	16	232	0.26	NAASLASR	43.7	0.409	2	395.215	2	198	205
AN7962	penicillolysin/deuterolysin metalloprotease, putative	37.4231	13	16	232	0.26	NAASLASR	44.2	-0.146	2	395.215	2	198	205
AN7962	penicillolysin/deuterolysin metalloprotease, putative	37.4231	13	16	232	0.26	NAASLASR	45.7	1.15	2	395.216	2	198	205
AN7962	penicillolysin/deuterolysin metalloprotease, putative	37.4231	13	16	232	0.26	NAASLASR	45.8	0.208	2	395.216	2	198	205
AN7962	penicillolysin/deuterolysin metalloprotease, putative	37.4231	13	16	232	0.26	NAASLASR	45.9	0.367	2	395.216	2	198	205
AN7962	penicillolysin/deuterolysin metalloprotease, putative	37.4231	13	16	232	0.26	NAASLASR	46.6	0.62	2	395.216	2	198	205
AN7962	penicillolysin/deuterolysin metalloprotease, putative	37.4231	13	16	232	0.26	NAASLASR	46.3	0.398	2	395.215	2	198	205
AN7962	penicillolysin/deuterolysin metalloprotease, putative	37.4231	13	16	232	0.26	NAASLASR	46.8	0.409	2	395.216	2	198	205
AN7962	penicillolysin/deuterolysin metalloprotease, putative	37.4231	13	16	232	0.26	NAASLASR	48	0.678	2	395.216	2	198	205
AN7962	penicillolysin/deuterolysin metalloprotease, putative	37.4231	13	16	232	0.26	NAASLASR	49.2	0.208	2	395.216	2	198	205
AN7962	penicillolysin/deuterolysin metalloprotease, putative	37.4231	13	16	232	0.26	NAASLASR	49.2	0.678	2	395.216	2	198	205
AN7962	penicillolysin/deuterolysin metalloprotease, putative	37.4231	13	16	232	0.26	NAASLASR	49.3	0.699	2	395.216	2	198	205
AN7962	penicillolysin/deuterolysin metalloprotease, putative	37.4231	13	16	232	0.26	NAASLASR	49.3	0.721	2	395.216	2	198	205
AN7962	penicillolysin/deuterolysin metalloprotease, putative	37.4231	13	16	232	0.26	NAASLASR	49.4	0.347	2	395.216	2	198	205
AN7962	penicillolysin/deuterolysin metalloprotease, putative	37.4231	13	16	232	0.26	NAASLASR	51.5	0.959	2	395.216	2	198	205
AN7962	penicillolysin/deuterolysin metalloprotease, putative	37.4231	13	16	232	0.26	NAASLASR	51.7	0.678	2	395.216	2	198	205
AN7962	penicillolysin/deuterolysin metalloprotease, putative	37.4231	13	16	232	0.26	NAASLASR	52.2	0.796	2	395.216	2	198	205
AN7962	penicillolysin/deuterolysin metalloprotease, putative	37.4231	13	16	232	0.26	NAASLASR	41.8	1.29	2	395.216	2	198	205
AN7962	penicillolysin/deuterolysin metalloprotease, putative	37.4231	13	16	232	0.26	NAASLASR	54	1.1	2	395.216	2	198	205
AN7962	penicillolysin/deuterolysin metalloprotease, putative	37.4231	13	16	232	0.26	NAASLASR	54	0.602	2	395.216	2	198	205
AN7962	penicillolysin/deuterolysin metalloprotease, putative	37.4231	13	16	232	0.26	NAASLASR	54.3	0.678	2	395.216	2	198	205
AN7962	penicillolysin/deuterolysin metalloprotease, putative	37.4231	13	16	232	0.26	NAASLASR	54.4	0.959	2	395.216	2	198	205
AN7962	penicillolysin/deuterolysin metalloprotease, putative	37.4231	13	16	232	0.26	NAASLASR	53.9	0.0809	2	395.216	2	198	205
AN7962	penicillolysin/deuterolysin metalloprotease, putative	37.4231	13	16	232	0.26	NAASLASR	54.5	0.796	2	395.216	2	198	205
AN7962	penicillolysin/deuterolysin metalloprotease, putative	37.4231	13	16	232	0.26	NAASLASR	55.3	0.824	2	395.216	2	198	205
AN7962	penicillolysin/deuterolysin metalloprotease, putative	37.4231	13	16	232	0.26	NAASLASR	57.2	0.959	2	395.216	2	198	205
AN7962	penicillolysin/deuterolysin metalloprotease, putative	37.4231	13	16	232	0.26	NAASLASR	58.3	0.854	2	395.216	2	198	205
AN7962	penicillolysin/deuterolysin metalloprotease, putative	37.4231	13	16	232	0.26	NAASLASR	58.8	0.721	2	395.216	2	198	205
AN7962	penicillolysin/deuterolysin metalloprotease, putative	37.4231	13	16	232	0.26	NAASLASR	58.9	1.02	2	395.216	2	198	205
AN7962	penicillolysin/deuterolysin metalloprotease, putative	37.4231	13	16	232	0.26	NAASLASR	59.4	0.523	2	395.216	2	198	205
AN7962	penicillolysin/deuterolysin metalloprotease, putative	37.4231	13	16	232	0.26	NAASLASR	60	0.42	2	395.216	2	198	205
AN7962	penicillolysin/deuterolysin metalloprotease, putative	37.4231	13	16	232	0.26	NAASLASR	62.1	1.09	2	395.215	2	198	205
AN7962	penicillolysin/deuterolysin metalloprotease, putative	37.4231	13	16	232	0.26	NAASLASR	62.5	0.553	2	395.216	2	198	205
AN7962	penicillolysin/deuterolysin metalloprotease, putative	37.4231	13	16	232	0.26	NAASLASR	62.8	0.921	2	395.216	2	198	205
AN7962	penicillolysin/deuterolysin metalloprotease, putative	37.4231	13	16	232	0.26	NAASLASR	63	0.432	2	395.215	2	198	205
AN7962	penicillolysin/deuterolysin metalloprotease, putative	37.4231	13	16	232	0.26	NAASLASR	63.1	1.07	2	395.216	2	198	205
AN7962	penicillolysin/deuterolysin metalloprotease, putative	37.4231	13	16	232	0.26	NAASLASR	52.8	1.49	2	395.216	2	198	205
AN7962	penicillolysin/deuterolysin metalloprotease, putative	37.4231	13	16	232	0.26	NAASLASR	65.3	1.12	2	395.216	2	198	205
AN7962	penicillolysin/deuterolysin metalloprotease, putative	37.4231	13	16	232	0.26	NAASLASR	65.5	1.17	2	395.216	2	198	205
AN7962	penicillolysin/deuterolysin metalloprotease, putative	37.4231	13	16	232	0.26	NAASLASR	66.5	1.01	2	395.217	2	198	205
AN7962	penicillolysin/deuterolysin metalloprotease, putative	37.4231	13	16	232	0.26	NAASLASR	67.2	1.14	2	395.216	2	198	205
AN7962	penicillolysin/deuterolysin metalloprotease, putative	37.4231	13	16	232	0.26	NAASLASR	67.5	1	2	395.216	2	198	205
AN7962	penicillolysin/deuterolysin metalloprotease, putative	37.4231	13	16	232	0.26	NAASLASR	67.6	1.14	2	395.216	2	198	205
AN7962	penicillolysin/deuterolysin metalloprotease, putative	37.4231	13	16	232	0.26	NAASLASR	69.5	1.22	2	395.216	2	198	205
AN7962	penicillolysin/deuterolysin metalloprotease, putative	37.4231	13	16	232	0.26	NAASLASR	70.3	1.1	2	395.216	2	198	205
AN7962	penicillolysin/deuterolysin metalloprotease, putative	37.4231	13	16	232	0.26	NAASLASR	72.1	1.19	2	395.216	2	198	205
AN7962	penicillolysin/deuterolysin metalloprotease, putative	37.4231	13	16	232	0.26	NAASLASR	75.3	1.17	2	395.216	2	198	205
AN7962	penicillolysin/deuterolysin metalloprotease, putative	37.4231	13	16	232	0.26	NAASLASR	65.3	1.24	2	395.216	2	198	205
AN7962	penicillolysin/deuterolysin metalloprotease, putative	37.4231	13	16	232	0.26	NAASLASR	67.2	1.28	2	395.216	2	198	205
[truncated: 4,080 more rows]
