# Supplementary material for: A time course analysis of the extracellular proteome of Aspergillus nidulans growing on sorghum stover
Source: Biotechnol Biofuels. 2012 Jul 26;5:52. doi: 10.1186/1754-6834-5-52 (PMC3413557; doi:10.1186/1754-6834-5-52)
Supplement: Additional file 5 — Table S5. Protein report of A. nidulans grown on sorghum as carbon source on day7. [file 1754-6834-5-52-S5.xls]

## Sheet: Spectrum Report for wa3D7
Table S5. A. nidulans grown on sorghum as carbon source on day 7. Protein report Orbitrap/Scaffold Version 3. Peptide thresholds: 95% minimum. Protein thresholds: 99% minimum and 2 minimum peptides
Protein accession numbers	Protein name	Molecular Weight (kDa)	Number of unique peptides	Number of unique spectra	Number of total spectra	Percentage sequence coverage	Peptide sequence	Mascot Ion score	X! Tandem -log(e) score	Number of enzymatic termini	Observed m/z	Charge	Peptide start index	Peptide stop index
AN1772	feruloyl esterase, type B	58.095	16	29	154	0.319	AETEFSTEPEDNVLmAMVR	44	3.32	2	1092.99	2	455	473
AN1772	feruloyl esterase, type B	58.095	16	29	154	0.319	AETEFSTEPEDNVLMAMVR	46.6	3.51	2	723.67	3	455	473
AN1772	feruloyl esterase, type B	58.095	16	29	154	0.319	AETEFSTEPEDNVLMAMVR	53.5	3.08	2	723.669	3	455	473
AN1772	feruloyl esterase, type B	58.095	16	29	154	0.319	AETEFSTEPEDNVLmAMVR	70.2	6	2	1093	2	455	473
AN1772	feruloyl esterase, type B	58.095	16	29	154	0.319	AETEFSTEPEDNVLmAmVR	61.9	8.17	2	1100.99	2	455	473
AN1772	feruloyl esterase, type B	58.095	16	29	154	0.319	AETEFSTEPEDNVLmAMVR	71.7	4.41	2	1093	2	455	473
AN1772	feruloyl esterase, type B	58.095	16	29	154	0.319	AETEFSTEPEDNVLMAMVR	58.8	4.15	2	723.668	3	455	473
AN1772	feruloyl esterase, type B	58.095	16	29	154	0.319	AETEFSTEPEDNVLmAMVR	75.8	4.44	2	1093	2	455	473
AN1772	feruloyl esterase, type B	58.095	16	29	154	0.319	AETEFSTEPEDNVLmAMVR	61.2	3.89	2	729	3	455	473
AN1772	feruloyl esterase, type B	58.095	16	29	154	0.319	AETEFSTEPEDNVLmAMVR	76	7.15	2	1093	2	455	473
AN1772	feruloyl esterase, type B	58.095	16	29	154	0.319	AETEFSTEPEDNVLmAmVR	81.6	7.89	2	1100.99	2	455	473
AN1772	feruloyl esterase, type B	58.095	16	29	154	0.319	AETEFSTEPEDNVLMAMVR	82.2	5.96	2	1085	2	455	473
AN1772	feruloyl esterase, type B	58.095	16	29	154	0.319	AETEFSTEPEDNVLMAMVR	84.1	6.08	2	1085	2	455	473
AN1772	feruloyl esterase, type B	58.095	16	29	154	0.319	AETEFSTEPEDNVLmAMVR	67.5	5.42	2	728.999	3	455	473
AN1772	feruloyl esterase, type B	58.095	16	29	154	0.319	AETEFSTEPEDNVLMAMVR	90.2	6.77	2	1085	2	455	473
AN1772	feruloyl esterase, type B	58.095	16	29	154	0.319	AETEFSTEPEDNVLMAMVR	94.1	6.43	2	1085	2	455	473
AN1772	feruloyl esterase, type B	58.095	16	29	154	0.319	AETEFSTEPEDNVLMAmVR	94.7	5.6	2	1092.99	2	455	473
AN1772	feruloyl esterase, type B	58.095	16	29	154	0.319	AETEFSTEPEDNVLmAmVR	97.9	9.55	2	1100.99	2	455	473
AN1772	feruloyl esterase, type B	58.095	16	29	154	0.319	APEVLEDFVYR	30.9	1.36	2	446.562	3	149	159
AN1772	feruloyl esterase, type B	58.095	16	29	154	0.319	APEVLEDFVYR	36.5	2.29	2	446.563	3	149	159
AN1772	feruloyl esterase, type B	58.095	16	29	154	0.319	APEVLEDFVYR	55.4	3.07	2	669.342	2	149	159
AN1772	feruloyl esterase, type B	58.095	16	29	154	0.319	APEVLEDFVYR	66.6	4.1	2	669.34	2	149	159
AN1772	feruloyl esterase, type B	58.095	16	29	154	0.319	APEVLEDFVYR	67.6	4.2	2	669.341	2	149	159
AN1772	feruloyl esterase, type B	58.095	16	29	154	0.319	APEVLEDFVYR	86	3.44	2	669.342	2	149	159
AN1772	feruloyl esterase, type B	58.095	16	29	154	0.319	cENFAGK	42.1	1.32	2	413.182	2	31	37
AN1772	feruloyl esterase, type B	58.095	16	29	154	0.319	DAEAALR	36.7	-0.415	2	745.386	1	364	370
AN1772	feruloyl esterase, type B	58.095	16	29	154	0.319	DAEAALR	41.6	-0.322	2	745.386	1	364	370
AN1772	feruloyl esterase, type B	58.095	16	29	154	0.319	DAEAALR	43.3	-0.322	2	745.387	1	364	370
AN1772	feruloyl esterase, type B	58.095	16	29	154	0.319	DAEAALR	43.5	-0.204	2	745.388	1	364	370
AN1772	feruloyl esterase, type B	58.095	16	29	154	0.319	DAEAALR	52.2	-0.23	2	745.386	1	364	370
AN1772	feruloyl esterase, type B	58.095	16	29	154	0.319	DAEAALR	36.1	-0.0792	2	373.196	2	364	370
AN1772	feruloyl esterase, type B	58.095	16	29	154	0.319	DAEAALR	37.5	0	2	373.197	2	364	370
AN1772	feruloyl esterase, type B	58.095	16	29	154	0.319	DAEAALR	39.5	0.143	2	373.197	2	364	370
AN1772	feruloyl esterase, type B	58.095	16	29	154	0.319	DAEAALR	46.9	-0.23	2	373.197	2	364	370
AN1772	feruloyl esterase, type B	58.095	16	29	154	0.319	DAEAALR	42.2	-0.176	2	373.195	2	364	370
AN1772	feruloyl esterase, type B	58.095	16	29	154	0.319	DAEAALR	48.1	0	2	373.197	2	364	370
AN1772	feruloyl esterase, type B	58.095	16	29	154	0.319	DAEAALR	50.4	-0.204	2	373.196	2	364	370
AN1772	feruloyl esterase, type B	58.095	16	29	154	0.319	DAEAALR	57.7	-0.505	2	373.195	2	364	370
AN1772	feruloyl esterase, type B	58.095	16	29	154	0.319	DAEAALR	60.9	0.481	2	373.197	2	364	370
AN1772	feruloyl esterase, type B	58.095	16	29	154	0.319	FSDGVGSEVEYYR	55.3	4.15	2	754.341	2	489	501
AN1772	feruloyl esterase, type B	58.095	16	29	154	0.319	FSDGVGSEVEYYR	59.6	3.8	2	754.34	2	489	501
AN1772	feruloyl esterase, type B	58.095	16	29	154	0.319	FSDGVGSEVEYYR	64	3.59	2	754.341	2	489	501
AN1772	feruloyl esterase, type B	58.095	16	29	154	0.319	FSDGVGSEVEYYR	66.3	6.82	2	754.341	2	489	501
AN1772	feruloyl esterase, type B	58.095	16	29	154	0.319	FSDGVGSEVEYYR	75.6	7.14	2	754.341	2	489	501
AN1772	feruloyl esterase, type B	58.095	16	29	154	0.319	FSDGVGSEVEYYR	86.3	5.09	2	754.341	2	489	501
AN1772	feruloyl esterase, type B	58.095	16	29	154	0.319	FSDGVGSEVEYYR	87	7.55	2	754.341	2	489	501
AN1772	feruloyl esterase, type B	58.095	16	29	154	0.319	FSDGVGSEVEYYR	87.4	6.11	2	754.339	2	489	501
AN1772	feruloyl esterase, type B	58.095	16	29	154	0.319	FSDGVGSEVEYYRK	28.4	0.854	2	545.927	3	489	502
AN1772	feruloyl esterase, type B	58.095	16	29	154	0.319	FSDGVGSEVEYYRK	35.9	1.18	2	545.927	3	489	502
AN1772	feruloyl esterase, type B	58.095	16	29	154	0.319	FSDGVGSEVEYYRK	37.8	1.11	2	545.927	3	489	502
AN1772	feruloyl esterase, type B	58.095	16	29	154	0.319	FSDGVGSEVEYYRK	47.5	2.3	2	545.928	3	489	502
AN1772	feruloyl esterase, type B	58.095	16	29	154	0.319	FSDGVGSEVEYYRK	47.7	2.35	2	545.926	3	489	502
AN1772	feruloyl esterase, type B	58.095	16	29	154	0.319	FSDGVGSEVEYYRK	49.5	1.59	2	545.926	3	489	502
AN1772	feruloyl esterase, type B	58.095	16	29	154	0.319	FSDGVGSEVEYYRK	58	2.59	2	545.927	3	489	502
AN1772	feruloyl esterase, type B	58.095	16	29	154	0.319	FSDGVGSEVEYYRK	79.6	6	2	818.385	2	489	502
AN1772	feruloyl esterase, type B	58.095	16	29	154	0.319	FSDGVGSEVEYYRK	84.2	6.43	2	818.39	2	489	502
AN1772	feruloyl esterase, type B	58.095	16	29	154	0.319	FSDGVGSEVEYYRK	97.9	4.85	2	818.389	2	489	502
AN1772	feruloyl esterase, type B	58.095	16	29	154	0.319	IDLPNVK	24.2	-0.114	2	399.74	2	38	44
AN1772	feruloyl esterase, type B	58.095	16	29	154	0.319	IDLPNVK	20.2	-0.279	2	798.475	1	38	44
AN1772	feruloyl esterase, type B	58.095	16	29	154	0.319	IDLPNVK	23.6	0.131	2	798.476	1	38	44
AN1772	feruloyl esterase, type B	58.095	16	29	154	0.319	IDLPNVK	28	0.347	2	798.476	1	38	44
AN1772	feruloyl esterase, type B	58.095	16	29	154	0.319	IDLPNVK	29.1	0.0915	2	399.74	2	38	44
AN1772	feruloyl esterase, type B	58.095	16	29	154	0.319	IDLPNVK	31.6	0.337	2	399.74	2	38	44
AN1772	feruloyl esterase, type B	58.095	16	29	154	0.319	IDLPNVK	31.9	0.0177	2	399.741	2	38	44
AN1772	feruloyl esterase, type B	58.095	16	29	154	0.319	LLTYHGLQDQLISSDDSK	47.3	4.07	2	678.346	3	393	410
AN1772	feruloyl esterase, type B	58.095	16	29	154	0.319	LLTYHGLQDQLISSDDSK	56.6	2.8	2	678.346	3	393	410
AN1772	feruloyl esterase, type B	58.095	16	29	154	0.319	LLTYHGLQDQLISSDDSK	56.6	4.22	2	678.345	3	393	410
AN1772	feruloyl esterase, type B	58.095	16	29	154	0.319	LLTYHGLQDQLISSDDSK	58.2	4.22	2	678.347	3	393	410
AN1772	feruloyl esterase, type B	58.095	16	29	154	0.319	LLTYHGLQDQLISSDDSK	58.7	4.4	2	678.347	3	393	410
AN1772	feruloyl esterase, type B	58.095	16	29	154	0.319	LLTYHGLQDQLISSDDSK	62.7	4.25	2	678.346	3	393	410
AN1772	feruloyl esterase, type B	58.095	16	29	154	0.319	LLTYHGLQDQLISSDDSK	63.8	4.82	2	678.346	3	393	410
AN1772	feruloyl esterase, type B	58.095	16	29	154	0.319	LLTYHGLQDQLISSDDSK	101	10.8	2	1017.02	2	393	410
AN1772	feruloyl esterase, type B	58.095	16	29	154	0.319	LLTYHGLQDQLISSDDSK	102	7.72	2	1017.02	2	393	410
AN1772	feruloyl esterase, type B	58.095	16	29	154	0.319	LLTYHGLQDQLISSDDSK	116	8.47	2	1017.02	2	393	410
AN1772	feruloyl esterase, type B	58.095	16	29	154	0.319	LLTYHGLQDQLISSDDSK	122	7.72	2	1017.02	2	393	410
AN1772	feruloyl esterase, type B	58.095	16	29	154	0.319	LLTYHGLQDQLISSDDSKLYYHR	28.8	0	2	553.885	5	393	415
AN1772	feruloyl esterase, type B	58.095	16	29	154	0.319	LLTYHGLQDQLISSDDSKLYYHR	28.9	0	2	553.884	5	393	415
AN1772	feruloyl esterase, type B	58.095	16	29	154	0.319	LLTYHGLQDQLISSDDSKLYYHR	32.3	0	2	553.884	5	393	415
AN1772	feruloyl esterase, type B	58.095	16	29	154	0.319	LLTYHGLQDQLISSDDSKLYYHR	32.6	0	2	553.884	5	393	415
AN1772	feruloyl esterase, type B	58.095	16	29	154	0.319	LLTYHGLQDQLISSDDSKLYYHR	37.2	0	2	553.884	5	393	415
AN1772	feruloyl esterase, type B	58.095	16	29	154	0.319	LLTYHGLQDQLISSDDSKLYYHR	41.6	0	2	553.885	5	393	415
AN1772	feruloyl esterase, type B	58.095	16	29	154	0.319	LLTYHGLQDQLISSDDSKLYYHR	46.5	0	2	553.885	5	393	415
AN1772	feruloyl esterase, type B	58.095	16	29	154	0.319	LLTYHGLQDQLISSDDSKLYYHR	53.6	0.585	2	692.103	4	393	415
AN1772	feruloyl esterase, type B	58.095	16	29	154	0.319	LLTYHGLQDQLISSDDSKLYYHR	62.6	0.854	2	692.104	4	393	415
AN1772	feruloyl esterase, type B	58.095	16	29	154	0.319	LLTYHGLQDQLISSDDSKLYYHR	56.4	2.49	2	692.104	4	393	415
AN1772	feruloyl esterase, type B	58.095	16	29	154	0.319	LLTYHGLQDQLISSDDSKLYYHR	59.5	1.66	2	692.103	4	393	415
AN1772	feruloyl esterase, type B	58.095	16	29	154	0.319	LLTYHGLQDQLISSDDSKLYYHR	62.2	2.38	2	692.105	4	393	415
AN1772	feruloyl esterase, type B	58.095	16	29	154	0.319	LLTYHGLQDQLISSDDSKLYYHR	72.7	1.57	2	692.105	4	393	415
AN1772	feruloyl esterase, type B	58.095	16	29	154	0.319	LLTYHGLQDQLISSDDSKLYYHR	80.1	8.46	2	922.471	3	393	415
AN1772	feruloyl esterase, type B	58.095	16	29	154	0.319	LLTYHGLQDQLISSDDSKLYYHR	80.3	1.42	2	692.104	4	393	415
AN1772	feruloyl esterase, type B	58.095	16	29	154	0.319	LLTYHGLQDQLISSDDSKLYYHR	81.5	8.36	2	922.471	3	393	415
AN1772	feruloyl esterase, type B	58.095	16	29	154	0.319	LLTYHGLQDQLISSDDSKLYYHR	86.2	2.14	2	692.105	4	393	415
AN1772	feruloyl esterase, type B	58.095	16	29	154	0.319	LLTYHGLQDQLISSDDSKLYYHR	88.8	8.38	2	922.471	3	393	415
AN1772	feruloyl esterase, type B	58.095	16	29	154	0.319	LYYHR	27.6	-0.643	2	376.197	2	411	415
AN1772	feruloyl esterase, type B	58.095	16	29	154	0.319	LYYHR	28.2	0	2	376.199	2	411	415
AN1772	feruloyl esterase, type B	58.095	16	29	154	0.319	mQPGGEQFAAPAmYNGQPFQYSK	0	4.26	2	1290.57	2	320	342
AN1772	feruloyl esterase, type B	58.095	16	29	154	0.319	mQPGGEQFAAPAmYNGQPFQYSK	0	6.34	2	1290.56	2	320	342
AN1772	feruloyl esterase, type B	58.095	16	29	154	0.319	mQPGGEQFAAPAmYNGQPFQYSK	0	5.82	2	860.714	3	320	342
AN1772	feruloyl esterase, type B	58.095	16	29	154	0.319	mQPGGEQFAAPAmYNGQPFQYSK	73.3	8.33	2	860.386	3	320	342
AN1772	feruloyl esterase, type B	58.095	16	29	154	0.319	mQPGGEQFAAPAmYNGQPFQYSK	76.3	8.92	2	860.384	3	320	342
AN1772	feruloyl esterase, type B	58.095	16	29	154	0.319	QNPYNIQTWNADLSPLR	39.1	1.19	2	1015.51	2	371	387
AN1772	feruloyl esterase, type B	58.095	16	29	154	0.319	qNPYNIQTWNADLSPLR	36.2	3	2	1007	2	371	387
AN1772	feruloyl esterase, type B	58.095	16	29	154	0.319	QNPYNIQTWNADLSPLR	74.2	5.43	2	1015.51	2	371	387
AN1772	feruloyl esterase, type B	58.095	16	29	154	0.319	QNPYNIQTWNADLSPLR	61.3	2.25	2	677.343	3	371	387
AN1772	feruloyl esterase, type B	58.095	16	29	154	0.319	QNPYNIQTWNADLSPLR	79	4.66	2	1015.51	2	371	387
AN1772	feruloyl esterase, type B	58.095	16	29	154	0.319	QNPYNIQTWNADLSPLR	80.9	4.31	2	1015.51	2	371	387
AN1772	feruloyl esterase, type B	58.095	16	29	154	0.319	qNPYNIQTWNADLSPLR	87.8	5.4	2	1007	2	371	387
AN1772	feruloyl esterase, type B	58.095	16	29	154	0.319	QNPYNIQTWNADLSPLR	96	5.36	2	1015.51	2	371	387
AN1772	feruloyl esterase, type B	58.095	16	29	154	0.319	QNPYNIQTWNADLSPLR	76.6	2.51	2	677.342	3	371	387
AN1772	feruloyl esterase, type B	58.095	16	29	154	0.319	QNPYNIQTWNADLSPLR	101	4.24	2	1015.51	2	371	387
AN1772	feruloyl esterase, type B	58.095	16	29	154	0.319	SVHTGIVVGK	25.8	0.367	2	332.867	3	160	169
AN1772	feruloyl esterase, type B	58.095	16	29	154	0.319	SVHTGIVVGK	26	0.77	2	332.867	3	160	169
AN1772	feruloyl esterase, type B	58.095	16	29	154	0.319	SVHTGIVVGK	26.7	-0.0414	2	332.866	3	160	169
AN1772	feruloyl esterase, type B	58.095	16	29	154	0.319	SVHTGIVVGK	30.6	0.796	2	332.867	3	160	169
AN1772	feruloyl esterase, type B	58.095	16	29	154	0.319	SVHTGIVVGK	23.8	1.24	2	332.867	3	160	169
AN1772	feruloyl esterase, type B	58.095	16	29	154	0.319	SVHTGIVVGK	59.2	4.38	2	996.588	1	160	169
AN1772	feruloyl esterase, type B	58.095	16	29	154	0.319	SVHTGIVVGK	61	3.35	2	996.587	1	160	169
AN1772	feruloyl esterase, type B	58.095	16	29	154	0.319	SVHTGIVVGK	61.4	2.8	2	996.587	1	160	169
AN1772	feruloyl esterase, type B	58.095	16	29	154	0.319	SVHTGIVVGK	24.9	3	2	332.867	3	160	169
AN1772	feruloyl esterase, type B	58.095	16	29	154	0.319	SVHTGIVVGK	68.4	2.72	2	996.588	1	160	169
AN1772	feruloyl esterase, type B	58.095	16	29	154	0.319	SVHTGIVVGK	43.3	3.23	2	498.797	2	160	169
AN1772	feruloyl esterase, type B	58.095	16	29	154	0.319	SVHTGIVVGK	47.3	3.1	2	498.796	2	160	169
AN1772	feruloyl esterase, type B	58.095	16	29	154	0.319	SVHTGIVVGK	47.4	3.27	2	498.796	2	160	169
AN1772	feruloyl esterase, type B	58.095	16	29	154	0.319	SVHTGIVVGK	51	3.4	2	498.797	2	160	169
AN1772	feruloyl esterase, type B	58.095	16	29	154	0.319	SVHTGIVVGK	52.4	2.7	2	498.797	2	160	169
AN1772	feruloyl esterase, type B	58.095	16	29	154	0.319	SVHTGIVVGK	57.1	3.04	2	498.796	2	160	169
AN1772	feruloyl esterase, type B	58.095	16	29	154	0.319	TmGVTSNQLDEFYR	72.8	6.23	2	838.884	2	419	432
AN1772	feruloyl esterase, type B	58.095	16	29	154	0.319	TmGVTSNQLDEFYR	73.4	7.66	2	838.885	2	419	432
AN1772	feruloyl esterase, type B	58.095	16	29	154	0.319	TMGVTSNQLDEFYR	74.9	5.1	2	830.889	2	419	432
AN1772	feruloyl esterase, type B	58.095	16	29	154	0.319	TMGVTSNQLDEFYR	75.8	5.19	2	830.89	2	419	432
AN1772	feruloyl esterase, type B	58.095	16	29	154	0.319	TMGVTSNQLDEFYR	75.8	5.82	2	830.889	2	419	432
AN1772	feruloyl esterase, type B	58.095	16	29	154	0.319	TmGVTSNQLDEFYR	80.2	6.21	2	838.886	2	419	432
AN1772	feruloyl esterase, type B	58.095	16	29	154	0.319	TMGVTSNQLDEFYR	84	4.77	2	830.887	2	419	432
AN1772	feruloyl esterase, type B	58.095	16	29	154	0.319	TmGVTSNQLDEFYR	86.8	6.59	2	838.885	2	419	432
AN1772	feruloyl esterase, type B	58.095	16	29	154	0.319	TmGVTSNQLDEFYR	86.9	5.1	2	838.886	2	419	432
AN1772	feruloyl esterase, type B	58.095	16	29	154	0.319	TmGVTSNQLDEFYR	87.6	7.6	2	838.885	2	419	432
AN1772	feruloyl esterase, type B	58.095	16	29	154	0.319	TMGVTSNQLDEFYR	89	5.31	2	830.889	2	419	432
AN1772	feruloyl esterase, type B	58.095	16	29	154	0.319	TmGVTSNQLDEFYR	93.3	6.2	2	838.886	2	419	432
AN1772	feruloyl esterase, type B	58.095	16	29	154	0.319	TMGVTSNQLDEFYR	94.8	5.47	2	830.888	2	419	432
AN1772	feruloyl esterase, type B	58.095	16	29	154	0.319	TmGVTSNQLDEFYR	95.2	5.29	2	838.886	2	419	432
AN1772	feruloyl esterase, type B	58.095	16	29	154	0.319	WTIRDAEAALR	33.8	0	2	434.571	3	360	370
AN1772	feruloyl esterase, type B	58.095	16	29	154	0.319	WTIRDAEAALR	41.9	0.0605	2	651.354	2	360	370
AN1772	feruloyl esterase, type B	58.095	16	29	154	0.319	WTIRDAEAALR	47	1.12	2	651.353	2	360	370
AN1772	feruloyl esterase, type B	58.095	16	29	154	0.319	WTIRDAEAALR	47.8	1.4	2	651.353	2	360	370
AN1772	feruloyl esterase, type B	58.095	16	29	154	0.319	WVEEGIAPETVR	50.3	1.66	2	693.357	2	474	485
AN1772	feruloyl esterase, type B	58.095	16	29	154	0.319	WVEEGIAPETVR	52.9	2.08	2	693.357	2	474	485
AN1772	feruloyl esterase, type B	58.095	16	29	154	0.319	WVEEGIAPETVR	68.1	3	2	693.358	2	474	485
AN1772	feruloyl esterase, type B	58.095	16	29	154	0.319	WVEEGIAPETVR	68.1	3.32	2	693.359	2	474	485
AN1772	feruloyl esterase, type B	58.095	16	29	154	0.319	WVEEGIAPETVR	73.7	3.28	2	693.359	2	474	485
AN1772	feruloyl esterase, type B	58.095	16	29	154	0.319	WVEEGIAPETVR	76.4	3.39	2	693.358	2	474	485
AN1772	feruloyl esterase, type B	58.095	16	29	154	0.319	WVEEGIAPETVR	78.7	4.25	2	693.358	2	474	485
AN1772	feruloyl esterase, type B	58.095	16	29	154	0.319	WVEEGIAPETVR	82.1	3.42	2	693.36	2	474	485
AN1772	feruloyl esterase, type B	58.095	16	29	154	0.319	WVEEGIAPETVR	96.6	3.07	2	693.358	2	474	485
AN1772	feruloyl esterase, type B	58.095	16	29	154	0.319	WVEEGIAPETVR	96.7	2.66	2	693.359	2	474	485
AN7391	conserved hypothetical protein	60.6557	7	8	15	0.153	ALIPDTAISR	29.8	1.55	2	528.806	2	350	359
AN7391	conserved hypothetical protein	60.6557	7	8	15	0.153	ALIPDTAISR	40.3	2.05	2	528.808	2	350	359
AN7391	conserved hypothetical protein	60.6557	7	8	15	0.153	ALIPDTAISR	40.6	1.46	2	528.807	2	350	359
AN7391	conserved hypothetical protein	60.6557	7	8	15	0.153	LTAFSGER	37.1	0.77	2	440.73	2	360	367
AN7391	conserved hypothetical protein	60.6557	7	8	15	0.153	LTAFSGER	43.8	1.08	2	440.73	2	360	367
AN7391	conserved hypothetical protein	60.6557	7	8	15	0.153	LTAFSGER	56.4	1.31	2	440.731	2	360	367
AN7391	conserved hypothetical protein	60.6557	7	8	15	0.153	NQGSDAEEAFK	64.2	3.44	2	598.268	2	76	86
AN7391	conserved hypothetical protein	60.6557	7	8	15	0.153	SLADVDGLSIK	67.4	3.05	2	559.311	2	480	490
AN7391	conserved hypothetical protein	60.6557	7	8	15	0.153	SLADVDGLSIK	78.5	3.03	2	559.311	2	480	490
AN7391	conserved hypothetical protein	60.6557	7	8	15	0.153	TVTSSWTGR	36.9	1.52	2	497.752	2	195	203
AN7391	conserved hypothetical protein	60.6557	7	8	15	0.153	TVTSSWTGR	37.1	1.54	2	497.753	2	195	203
AN7391	conserved hypothetical protein	60.6557	7	8	15	0.153	VGGVNEDNLYPAYSNAWLmR	0	3.44	2	762.696	3	175	194
AN7391	conserved hypothetical protein	60.6557	7	8	15	0.153	YIYFPFAAGPHETR	32.3	-0.23	2	556.945	3	50	63
AN7391	conserved hypothetical protein	60.6557	7	8	15	0.153	YIYFPFAAGPHETR	64.8	6.85	2	834.917	2	50	63
AN7391	conserved hypothetical protein	60.6557	7	8	15	0.153	YIYFPFAAGPHETR	69.3	6.74	2	834.916	2	50	63
AN5727	beta-1,4-endogalactanase	41.208	4	7	16	0.119	DSSLSTTPK	24	0.237	2	935.471	1	184	192
AN5727	beta-1,4-endogalactanase	41.208	4	7	16	0.119	DSSLSTTPK	33.9	0.0757	2	935.472	1	184	192
AN5727	beta-1,4-endogalactanase	41.208	4	7	16	0.119	DSSLSTTPK	33.1	0.301	2	468.239	2	184	192
AN5727	beta-1,4-endogalactanase	41.208	4	7	16	0.119	DSSLSTTPK	34.2	0.854	2	468.238	2	184	192
AN5727	beta-1,4-endogalactanase	41.208	4	7	16	0.119	DSSLSTTPK	43.2	0.284	2	468.238	2	184	192
AN5727	beta-1,4-endogalactanase	41.208	4	7	16	0.119	LLHSGAWGVK	22.1	0.796	2	356.538	3	174	183
AN5727	beta-1,4-endogalactanase	41.208	4	7	16	0.119	LLHSGAWGVK	24.8	1.57	2	356.539	3	174	183
AN5727	beta-1,4-endogalactanase	41.208	4	7	16	0.119	LLHSGAWGVK	42.4	3.01	2	534.305	2	174	183
AN5727	beta-1,4-endogalactanase	41.208	4	7	16	0.119	LLHSGAWGVK	45.5	2.6	2	534.305	2	174	183
AN5727	beta-1,4-endogalactanase	41.208	4	7	16	0.119	NGLLHPLGSTDHYDNIAR	0	2.24	2	665.33	3	156	173
AN5727	beta-1,4-endogalactanase	41.208	4	7	16	0.119	NGLLHPLGSTDHYDNIAR	0	2.92	2	665.33	3	156	173
AN5727	beta-1,4-endogalactanase	41.208	4	7	16	0.119	NGLLHPLGSTDHYDNIAR	44.8	4.38	2	665.003	3	156	173
AN5727	beta-1,4-endogalactanase	41.208	4	7	16	0.119	NGLLHPLGSTDHYDNIAR	49.9	4.48	2	665.003	3	156	173
AN5727	beta-1,4-endogalactanase	41.208	4	7	16	0.119	TSLTNLK	24.2	-0.23	2	776.456	1	246	252
AN5727	beta-1,4-endogalactanase	41.208	4	7	16	0.119	TSLTNLK	40.7	0	2	388.73	2	246	252
AN5727	beta-1,4-endogalactanase	41.208	4	7	16	0.119	TSLTNLK	38.7	0.678	2	388.73	2	246	252
AN8218	thioredoxin reductase, putative	41.8653	6	6	9	0.197	ATDSTGAEYTAR	87.8	4.55	2	621.785	2	120	131
AN8218	thioredoxin reductase, putative	41.8653	6	6	9	0.197	AVVFDSGHYR	24.6	0.523	2	384.194	3	52	61
AN8218	thioredoxin reductase, putative	41.8653	6	6	9	0.197	AVVFDSGHYR	28	-0.255	2	384.194	3	52	61
AN8218	thioredoxin reductase, putative	41.8653	6	6	9	0.197	mQDGGENRNDVGQQFDIFR	58.7	4.89	2	748.005	3	241	259
AN8218	thioredoxin reductase, putative	41.8653	6	6	9	0.197	NAFLTNFETAQR	54.4	2.05	2	706.355	2	271	282
AN8218	thioredoxin reductase, putative	41.8653	6	6	9	0.197	NAFLTNFETAQR	79.7	4.24	2	706.354	2	271	282
AN8218	thioredoxin reductase, putative	41.8653	6	6	9	0.197	SSLPYDLGLVMK	43.7	2.43	2	661.856	2	283	294
AN8218	thioredoxin reductase, putative	41.8653	6	6	9	0.197	SSLPYDLGLVMK	50.2	1.7	2	661.857	2	283	294
AN8218	thioredoxin reductase, putative	41.8653	6	6	9	0.197	VHFTEGEPVVR	33.3	1.72	2	423.892	3	260	270
AN7151	alpha-rhamnosidase	99.9835	19	25	64	0.222	AGQANTFR	29.2	0	2	432.721	2	49	56
AN7151	alpha-rhamnosidase	99.9835	19	25	64	0.222	AGQANTFR	36.2	-0.556	2	432.72	2	49	56
AN7151	alpha-rhamnosidase	99.9835	19	25	64	0.222	AGQANTFR	41.8	-0.362	2	432.72	2	49	56
AN7151	alpha-rhamnosidase	99.9835	19	25	64	0.222	AGQANTFR	50.3	0.523	2	432.72	2	49	56
AN7151	alpha-rhamnosidase	99.9835	19	25	64	0.222	AGQANTFR	55.5	0.398	2	432.72	2	49	56
AN7151	alpha-rhamnosidase	99.9835	19	25	64	0.222	AGQANTFR	73.8	1.04	2	432.721	2	49	56
AN7151	alpha-rhamnosidase	99.9835	19	25	64	0.222	AGQANTFR	78	1.13	2	432.721	2	49	56
AN7151	alpha-rhamnosidase	99.9835	19	25	64	0.222	AGQANTFR	74.2	1.31	2	432.719	2	49	56
AN7151	alpha-rhamnosidase	99.9835	19	25	64	0.222	AGQANTFR	83.4	1.31	2	432.721	2	49	56
AN7151	alpha-rhamnosidase	99.9835	19	25	64	0.222	DFDVDEEILSAR	32.4	1.19	2	704.835	2	137	148
AN7151	alpha-rhamnosidase	99.9835	19	25	64	0.222	DFDVDEEILSAR	38.4	1.13	2	704.833	2	137	148
AN7151	alpha-rhamnosidase	99.9835	19	25	64	0.222	DFDVDEEILSAR	55.3	2.07	2	704.835	2	137	148
AN7151	alpha-rhamnosidase	99.9835	19	25	64	0.222	DFDVDEEILSAR	84.8	3.42	2	704.835	2	137	148
AN7151	alpha-rhamnosidase	99.9835	19	25	64	0.222	EVIVGSGmHR	28.3	0.367	2	367.523	3	863	872
AN7151	alpha-rhamnosidase	99.9835	19	25	64	0.222	EVIVGSGMHR	59.6	3.05	2	542.783	2	863	872
AN7151	alpha-rhamnosidase	99.9835	19	25	64	0.222	EVIVGSGmHR	63.3	2.42	2	550.781	2	863	872
AN7151	alpha-rhamnosidase	99.9835	19	25	64	0.222	FAVDVK	28.1	0	2	339.695	2	802	807
AN7151	alpha-rhamnosidase	99.9835	19	25	64	0.222	FAVDVK	32	0	2	339.695	2	802	807
AN7151	alpha-rhamnosidase	99.9835	19	25	64	0.222	KDFDVDEEILSAR	94.2	4.96	2	768.884	2	136	148
AN7151	alpha-rhamnosidase	99.9835	19	25	64	0.222	KEVIVGSGmHR	19.8	1.6	2	410.222	3	862	872
AN7151	alpha-rhamnosidase	99.9835	19	25	64	0.222	LGWTGDIHAFAR	30.6	0	2	448.568	3	466	477
AN7151	alpha-rhamnosidase	99.9835	19	25	64	0.222	LGWTGDIHAFAR	31.6	-0.176	2	448.567	3	466	477
AN7151	alpha-rhamnosidase	99.9835	19	25	64	0.222	LHENIIWSmR	52.3	3	2	657.837	2	440	449
AN7151	alpha-rhamnosidase	99.9835	19	25	64	0.222	LVDIIKENEYK	32.2	0.886	2	455.253	3	695	705
AN7151	alpha-rhamnosidase	99.9835	19	25	64	0.222	LVDIIKENEYK	52.4	2.02	2	682.379	2	695	705
AN7151	alpha-rhamnosidase	99.9835	19	25	64	0.222	PLQSGEEATVR	0	3.34	2	593.806	2	71	81
AN7151	alpha-rhamnosidase	99.9835	19	25	64	0.222	RLESVFK	27.3	-0.892	2	439.76	2	315	321
AN7151	alpha-rhamnosidase	99.9835	19	25	64	0.222	RLESVFK	27.4	0.638	2	439.76	2	315	321
AN7151	alpha-rhamnosidase	99.9835	19	25	64	0.222	RLESVFK	27.5	-0.0414	2	878.514	1	315	321
AN7151	alpha-rhamnosidase	99.9835	19	25	64	0.222	RLESVFK	41	1.07	2	439.759	2	315	321
AN7151	alpha-rhamnosidase	99.9835	19	25	64	0.222	SALGIGEPSPR	39.8	1.57	2	542.295	2	15	25
AN7151	alpha-rhamnosidase	99.9835	19	25	64	0.222	SALGIGEPSPR	45.1	2.24	2	542.295	2	15	25
AN7151	alpha-rhamnosidase	99.9835	19	25	64	0.222	SALGIGEPSPR	46.4	2.32	2	542.294	2	15	25
AN7151	alpha-rhamnosidase	99.9835	19	25	64	0.222	SALGIGEPSPR	49.8	2.04	2	542.293	2	15	25
AN7151	alpha-rhamnosidase	99.9835	19	25	64	0.222	SALGIGEPSPR	53.7	2.55	2	542.294	2	15	25
AN7151	alpha-rhamnosidase	99.9835	19	25	64	0.222	SALGIGEPSPR	55.3	2.64	2	542.294	2	15	25
AN7151	alpha-rhamnosidase	99.9835	19	25	64	0.222	SALGIGEPSPR	56.2	1.64	2	542.293	2	15	25
AN7151	alpha-rhamnosidase	99.9835	19	25	64	0.222	SALGIGEPSPR	62	2.36	2	542.295	2	15	25
AN7151	alpha-rhamnosidase	99.9835	19	25	64	0.222	SALGIGEPSPR	68.8	3.08	2	542.295	2	15	25
AN7151	alpha-rhamnosidase	99.9835	19	25	64	0.222	SALGIGEPSPR	73.7	2.72	2	542.293	2	15	25
AN7151	alpha-rhamnosidase	99.9835	19	25	64	0.222	SALGIGEPSPR	78.4	3.01	2	542.294	2	15	25
AN7151	alpha-rhamnosidase	99.9835	19	25	64	0.222	sLSISGVTFEHHR	32.1	0	2	504.592	3	2	14
AN7151	alpha-rhamnosidase	99.9835	19	25	64	0.222	sLSISGVTFEHHR	36.8	0	2	504.591	3	2	14
AN7151	alpha-rhamnosidase	99.9835	19	25	64	0.222	sLSISGVTFEHHR	30.3	1.32	2	504.593	3	2	14
AN7151	alpha-rhamnosidase	99.9835	19	25	64	0.222	sLSISGVTFEHHR	43.4	1.1	2	504.592	3	2	14
AN7151	alpha-rhamnosidase	99.9835	19	25	64	0.222	sLSISGVTFEHHR	79.3	4.41	2	756.385	2	2	14
AN7151	alpha-rhamnosidase	99.9835	19	25	64	0.222	sLSISGVTFEHHR	87.2	5.6	2	756.385	2	2	14
AN7151	alpha-rhamnosidase	99.9835	19	25	64	0.222	STFQYADWLDPLAPPDDPGAATTNK	38.8	4.49	2	1346.14	2	588	612
AN7151	alpha-rhamnosidase	99.9835	19	25	64	0.222	STFQYADWLDPLAPPDDPGAATTNK	56.7	3.19	2	1346.13	2	588	612
AN7151	alpha-rhamnosidase	99.9835	19	25	64	0.222	STFQYADWLDPLAPPDDPGAATTNK	65.4	3.92	2	897.761	3	588	612
AN7151	alpha-rhamnosidase	99.9835	19	25	64	0.222	SVLAAPDAPAVR	48.5	1.96	2	583.831	2	298	309
AN7151	alpha-rhamnosidase	99.9835	19	25	64	0.222	SVLAAPDAPAVR	50.6	2.29	2	583.83	2	298	309
AN7151	alpha-rhamnosidase	99.9835	19	25	64	0.222	SVLAAPDAPAVR	59.5	2.77	2	583.832	2	298	309
AN7151	alpha-rhamnosidase	99.9835	19	25	64	0.222	SVLAAPDAPAVR	70.1	3.55	2	583.831	2	298	309
AN7151	alpha-rhamnosidase	99.9835	19	25	64	0.222	TANFIYDTSGFLR	73.3	3.92	2	752.877	2	478	490
AN7151	alpha-rhamnosidase	99.9835	19	25	64	0.222	TANFIYDTSGFLR	80.6	4.68	2	752.879	2	478	490
AN7151	alpha-rhamnosidase	99.9835	19	25	64	0.222	VGGGLSSAQER	83.3	3.03	2	530.774	2	808	818
AN7151	alpha-rhamnosidase	99.9835	19	25	64	0.222	VGGGLSSAQER	83.6	2.8	2	530.774	2	808	818
AN7151	alpha-rhamnosidase	99.9835	19	25	64	0.222	VGGGLSSAQER	87.3	3.32	2	530.774	2	808	818
AN7151	alpha-rhamnosidase	99.9835	19	25	64	0.222	VGGGLSSAQER	89.3	3.06	2	530.773	2	808	818
AN7151	alpha-rhamnosidase	99.9835	19	25	64	0.222	VPPNSEAVVSLPGAPTR	38	1.55	2	564.31	3	843	859
AN7151	alpha-rhamnosidase	99.9835	19	25	64	0.222	VPPNSEAVVSLPGAPTR	93.4	7.43	2	845.963	2	843	859
AN7151	alpha-rhamnosidase	99.9835	19	25	64	0.222	VPPNSEAVVSLPGAPTR	96.6	8.2	2	845.964	2	843	859
AN7151	alpha-rhamnosidase	99.9835	19	25	64	0.222	YAADRADLTR	28.4	-0.447	2	384.533	3	643	652
AN7231	hypothetical serine carboxypeptidase	57.2839	5	5	9	0.112	DATPHAEGLPGR	45.7	3.7	2	610.807	2	434	445
AN7231	hypothetical serine carboxypeptidase	57.2839	5	5	9	0.112	FLSTEQSLADYAYFAK	39.3	3.43	2	927.455	2	120	135
AN7231	hypothetical serine carboxypeptidase	57.2839	5	5	9	0.112	FLSTEQSLADYAYFAK	52.5	3.92	2	927.453	2	120	135
AN7231	hypothetical serine carboxypeptidase	57.2839	5	5	9	0.112	FLSTEQSLADYAYFAK	117	8.66	2	927.454	2	120	135
AN7231	hypothetical serine carboxypeptidase	57.2839	5	5	9	0.112	NWDPSVGSYEFR	57.4	5.44	2	728.831	2	266	277
AN7231	hypothetical serine carboxypeptidase	57.2839	5	5	9	0.112	NWDPSVGSYEFR	60.7	4.68	2	728.83	2	266	277
AN7231	hypothetical serine carboxypeptidase	57.2839	5	5	9	0.112	VAIIGGTADPWR	61	3.7	2	628.346	2	422	433
AN7231	hypothetical serine carboxypeptidase	57.2839	5	5	9	0.112	VAIIGGTADPWR	73.2	4.2	2	628.346	2	422	433
AN7231	hypothetical serine carboxypeptidase	57.2839	5	5	9	0.112	YFEPIR	25.6	0.292	2	412.719	2	196	201
AN5442	carboxypeptidase vaculolar	62.0663	8	9	19	0.13	EFAAAPmEDLK	34.7	1.96	2	619.294	2	489	499
AN5442	carboxypeptidase vaculolar	62.0663	8	9	19	0.13	EFAAAPmEDLK	40.9	1.7	2	619.293	2	489	499
AN5442	carboxypeptidase vaculolar	62.0663	8	9	19	0.13	EFAAAPmEDLK	54.2	2.46	2	619.293	2	489	499
AN5442	carboxypeptidase vaculolar	62.0663	8	9	19	0.13	GmGYVSEYLNKPEVR	46.2	2.6	2	586.624	3	401	415
AN5442	carboxypeptidase vaculolar	62.0663	8	9	19	0.13	IVDNEHTGK	54.1	2	2	506.757	2	500	508
AN5442	carboxypeptidase vaculolar	62.0663	8	9	19	0.13	IVDNEHTGK	60.9	1.68	2	506.757	2	500	508
AN5442	carboxypeptidase vaculolar	62.0663	8	9	19	0.13	IVDNEHTGKK	28.7	1.7	2	570.804	2	500	509
AN5442	carboxypeptidase vaculolar	62.0663	8	9	19	0.13	KTDPSSLGIDPDVK	27.4	0.699	2	491.26	3	134	147
AN5442	carboxypeptidase vaculolar	62.0663	8	9	19	0.13	KTDPSSLGIDPDVK	31	1.89	2	736.389	2	134	147
AN5442	carboxypeptidase vaculolar	62.0663	8	9	19	0.13	NINLK	25	-1.41	2	601.366	1	295	299
AN5442	carboxypeptidase vaculolar	62.0663	8	9	19	0.13	NINLK	25.1	0	2	601.367	1	295	299
AN5442	carboxypeptidase vaculolar	62.0663	8	9	19	0.13	NINLK	26.3	0	2	601.368	1	295	299
AN5442	carboxypeptidase vaculolar	62.0663	8	9	19	0.13	NINLK	28.4	-1.38	2	601.368	1	295	299
AN5442	carboxypeptidase vaculolar	62.0663	8	9	19	0.13	SmDNALGR	38	0.481	2	440.204	2	338	345
AN5442	carboxypeptidase vaculolar	62.0663	8	9	19	0.13	SMDNALGR	30.8	1.32	2	432.206	2	338	345
AN5442	carboxypeptidase vaculolar	62.0663	8	9	19	0.13	SmDNALGR	49.2	1	2	440.204	2	338	345
AN5442	carboxypeptidase vaculolar	62.0663	8	9	19	0.13	TGQNVYDVR	24.1	1.09	2	526.262	2	380	388
AN5442	carboxypeptidase vaculolar	62.0663	8	9	19	0.13	TGQNVYDVR	53	2.4	2	526.263	2	380	388
AN5442	carboxypeptidase vaculolar	62.0663	8	9	19	0.13	TGQNVYDVR	61.6	2	2	526.263	2	380	388
AN1804	beta-1,4-glucosidase	68.4218	15	18	49	0.239	AALHPQVDLSTEPR	26.3	-0.398	2	511.939	3	187	200
AN1804	beta-1,4-glucosidase	68.4218	15	18	49	0.239	AALHPQVDLSTEPR	29.5	0.921	2	511.94	3	187	200
AN1804	beta-1,4-glucosidase	68.4218	15	18	49	0.239	AALHPQVDLSTEPR	72.3	4.49	2	767.408	2	187	200
AN1804	beta-1,4-glucosidase	68.4218	15	18	49	0.239	AALHPQVDLSTEPR	74.6	3.82	2	767.407	2	187	200
AN1804	beta-1,4-glucosidase	68.4218	15	18	49	0.239	AGQLFHK	42.9	0.0757	2	400.725	2	62	68
AN1804	beta-1,4-glucosidase	68.4218	15	18	49	0.239	AGQLFHK	46.3	0.301	2	400.725	2	62	68
AN1804	beta-1,4-glucosidase	68.4218	15	18	49	0.239	AGQLFHK	47.5	0.208	2	400.726	2	62	68
AN1804	beta-1,4-glucosidase	68.4218	15	18	49	0.239	AGQLFHK	47.8	0.208	2	400.726	2	62	68
AN1804	beta-1,4-glucosidase	68.4218	15	18	49	0.239	AWGVEYLSELQR	61.7	3.14	2	725.872	2	348	359
AN1804	beta-1,4-glucosidase	68.4218	15	18	49	0.239	AWGVEYLSELQR	77.6	2.62	2	725.871	2	348	359
AN1804	beta-1,4-glucosidase	68.4218	15	18	49	0.239	AWGVEYLSELQR	80.8	3.55	2	725.873	2	348	359
AN1804	beta-1,4-glucosidase	68.4218	15	18	49	0.239	AWGVEYLSELQR	94.2	2.46	2	725.871	2	348	359
AN1804	beta-1,4-glucosidase	68.4218	15	18	49	0.239	DALPIYK	27.2	0	2	410.235	2	33	39
AN1804	beta-1,4-glucosidase	68.4218	15	18	49	0.239	EIVTDLLR	29.8	-0.0414	2	479.783	2	311	318
AN1804	beta-1,4-glucosidase	68.4218	15	18	49	0.239	EIVTDLLR	37.1	0.208	2	479.782	2	311	318
AN1804	beta-1,4-glucosidase	68.4218	15	18	49	0.239	EIVTDLLR	38.8	0.0177	2	479.783	2	311	318
AN1804	beta-1,4-glucosidase	68.4218	15	18	49	0.239	FYIEGFDSAFmSAR	99.8	7.51	2	828.875	2	463	476
AN1804	beta-1,4-glucosidase	68.4218	15	18	49	0.239	FYIEGFDSAFmSAR	115	6.12	2	828.873	2	463	476
AN1804	beta-1,4-glucosidase	68.4218	15	18	49	0.239	FYIEGFDSAFmSAR	119	6.92	2	828.875	2	463	476
AN1804	beta-1,4-glucosidase	68.4218	15	18	49	0.239	GFQGEGK	23.4	0.638	2	722.35	1	225	231
AN1804	beta-1,4-glucosidase	68.4218	15	18	49	0.239	GFQGEGK	29.8	-0.176	2	722.35	1	225	231
AN1804	beta-1,4-glucosidase	68.4218	15	18	49	0.239	GFQGEGK	38.9	0.174	2	361.678	2	225	231
AN1804	beta-1,4-glucosidase	68.4218	15	18	49	0.239	GFQGEGK	46.1	0	2	361.678	2	225	231
AN1804	beta-1,4-glucosidase	68.4218	15	18	49	0.239	IDVSVAR	40.4	0.538	2	380.222	2	394	400
AN1804	beta-1,4-glucosidase	68.4218	15	18	49	0.239	IDVSVAR	43.9	0.456	2	380.222	2	394	400
AN1804	beta-1,4-glucosidase	68.4218	15	18	49	0.239	LGIPITISTDPR	19	1.28	2	641.874	2	124	135
AN1804	beta-1,4-glucosidase	68.4218	15	18	49	0.239	LGIPITISTDPR	23.1	2.89	2	641.874	2	124	135
AN1804	beta-1,4-glucosidase	68.4218	15	18	49	0.239	LGIPITISTDPR	52	1.77	2	641.873	2	124	135
AN1804	beta-1,4-glucosidase	68.4218	15	18	49	0.239	LGIPITISTDPR	53.8	3.25	2	641.873	2	124	135
AN1804	beta-1,4-glucosidase	68.4218	15	18	49	0.239	LGIPITISTDPR	60.7	3.43	2	641.874	2	124	135
AN1804	beta-1,4-glucosidase	68.4218	15	18	49	0.239	LGIPITISTDPR	65.2	3.57	2	641.873	2	124	135
AN1804	beta-1,4-glucosidase	68.4218	15	18	49	0.239	LPFDLPR	31.1	-0.23	2	429.248	2	580	586
AN1804	beta-1,4-glucosidase	68.4218	15	18	49	0.239	LPFDLPR	28.1	0.319	2	429.248	2	580	586
AN1804	beta-1,4-glucosidase	68.4218	15	18	49	0.239	LPFDLPR	28.3	-0.114	2	429.248	2	580	586
AN1804	beta-1,4-glucosidase	68.4218	15	18	49	0.239	LPFDLPR	31.2	-0.0414	2	429.248	2	580	586
AN1804	beta-1,4-glucosidase	68.4218	15	18	49	0.239	LPFDLPR	33.9	0.469	2	429.249	2	580	586
AN1804	beta-1,4-glucosidase	68.4218	15	18	49	0.239	LPFDLPR	41.2	0.553	2	429.248	2	580	586
AN1804	beta-1,4-glucosidase	68.4218	15	18	49	0.239	MTLEEK	28.4	-0.0792	2	375.69	2	56	61
AN1804	beta-1,4-glucosidase	68.4218	15	18	49	0.239	MTLEEK	34.8	-0.301	2	375.69	2	56	61
AN1804	beta-1,4-glucosidase	68.4218	15	18	49	0.239	mTLEEK	39.2	0.699	2	766.367	1	56	61
AN1804	beta-1,4-glucosidase	68.4218	15	18	49	0.239	mTLEEK	39.3	0.347	2	766.368	1	56	61
AN1804	beta-1,4-glucosidase	68.4218	15	18	49	0.239	SmDAVEAQAEDLPFDTENPVFR	30.4	0.959	2	833.049	3	587	608
AN1804	beta-1,4-glucosidase	68.4218	15	18	49	0.239	VRDLLSR	30.8	0.337	2	429.762	2	49	55
AN1804	beta-1,4-glucosidase	68.4218	15	18	49	0.239	YGHGLEYEDN	27.8	1.33	2	598.747	2	609	618
AN1804	beta-1,4-glucosidase	68.4218	15	18	49	0.239	YGHGLEYEDN	41.1	3.14	2	598.748	2	609	618
AN1804	beta-1,4-glucosidase	68.4218	15	18	49	0.239	YNAPYEPR	28.9	0.854	2	505.241	2	494	501
AN1804	beta-1,4-glucosidase	68.4218	15	18	49	0.239	YNAPYEPR	31.8	0.31	2	505.242	2	494	501
AN1804	beta-1,4-glucosidase	68.4218	15	18	49	0.239	YNAPYEPR	38.8	0.921	2	505.241	2	494	501
AN1804	beta-1,4-glucosidase	68.4218	15	18	49	0.239	YNAPYEPR	48.8	1.14	2	505.241	2	494	501
AN5558	alkaline protease	42.2089	13	20	65	0.422	AANDIVSK	0	2.48	2	409.225	2	236	243
AN5558	alkaline protease	42.2089	13	20	65	0.422	ALTSQSGAPWGLGAISHK	0	2.72	2	594.318	3	121	138
AN5558	alkaline protease	42.2089	13	20	65	0.422	ALTSQSGAPWGLGAISHK	0	3.3	2	594.315	3	121	138
AN5558	alkaline protease	42.2089	13	20	65	0.422	ALTSQSGAPWGLGAISHK	0	3.41	2	594.317	3	121	138
AN5558	alkaline protease	42.2089	13	20	65	0.422	ALTSQSGAPWGLGAISHK	0	4.72	2	890.971	2	121	138
AN5558	alkaline protease	42.2089	13	20	65	0.422	ALTSQSGAPWGLGAISHK	0	6.89	2	890.974	2	121	138
AN5558	alkaline protease	42.2089	13	20	65	0.422	ALTSQSGAPWGLGAISHK	0	7.08	2	890.973	2	121	138
AN5558	alkaline protease	42.2089	13	20	65	0.422	ANLLSVK	21.6	0.252	2	744.465	1	211	217
AN5558	alkaline protease	42.2089	13	20	65	0.422	ANLLSVK	22.7	0.444	2	744.463	1	211	217
AN5558	alkaline protease	42.2089	13	20	65	0.422	ANLLSVK	23.6	0.0969	2	744.464	1	211	217
AN5558	alkaline protease	42.2089	13	20	65	0.422	ANLLSVK	16.2	1.02	2	744.463	1	211	217
AN5558	alkaline protease	42.2089	13	20	65	0.422	ANLLSVK	32.9	0.553	2	372.735	2	211	217
AN5558	alkaline protease	42.2089	13	20	65	0.422	ANLLSVK	46.6	0.745	2	372.735	2	211	217
AN5558	alkaline protease	42.2089	13	20	65	0.422	ANLLSVK	47	0.62	2	372.735	2	211	217
AN5558	alkaline protease	42.2089	13	20	65	0.422	ANLLSVK	49.5	0.585	2	372.735	2	211	217
AN5558	alkaline protease	42.2089	13	20	65	0.422	ANLLSVK	50.4	0.585	2	372.735	2	211	217
AN5558	alkaline protease	42.2089	13	20	65	0.422	ANLLSVK	56.5	0.398	2	372.735	2	211	217
AN5558	alkaline protease	42.2089	13	20	65	0.422	ANLLSVK	60.4	0.357	2	372.735	2	211	217
AN5558	alkaline protease	42.2089	13	20	65	0.422	ASDSSPASAPNALTVAASTK	0	6.96	2	923.467	2	288	307
AN5558	alkaline protease	42.2089	13	20	65	0.422	ASLAYNAVGGQHVDSVGHGTHVAGTIGGETYGVSK	29.1	0	2	680.138	5	175	209
AN5558	alkaline protease	42.2089	13	20	65	0.422	ASLAYNAVGGQHVDSVGHGTHVAGTIGGETYGVSK	42.4	3.23	2	849.923	4	175	209
AN5558	alkaline protease	42.2089	13	20	65	0.422	ASLAYNAVGGQHVDSVGHGTHVAGTIGGETYGVSK	43.6	2.77	2	849.925	4	175	209
AN5558	alkaline protease	42.2089	13	20	65	0.422	ASLAYNAVGGQHVDSVGHGTHVAGTIGGETYGVSK	45.3	1.55	2	849.923	4	175	209
AN5558	alkaline protease	42.2089	13	20	65	0.422	ASLAYNAVGGQHVDSVGHGTHVAGTIGGETYGVSK	53.8	3.19	2	849.923	4	175	209
AN5558	alkaline protease	42.2089	13	20	65	0.422	ASLAYNAVGGQHVDSVGHGTHVAGTIGGETYGVSK	91.4	5.82	2	1132.89	3	175	209
AN5558	alkaline protease	42.2089	13	20	65	0.422	ASLAYNAVGGQHVDSVGHGTHVAGTIGGETYGVSK	105	6.17	2	1132.9	3	175	209
AN5558	alkaline protease	42.2089	13	20	65	0.422	AYVVDTGINADHEEFGGR	0	2.26	2	650.639	3	157	174
AN5558	alkaline protease	42.2089	13	20	65	0.422	AYVVDTGINADHEEFGGR	0	7.82	2	975.455	2	157	174
AN5558	alkaline protease	42.2089	13	20	65	0.422	GEASTTYVYDTSAGEGTYAYVVDTGINADHEEFGGR	115	9.4	2	1268.23	3	139	174
AN5558	alkaline protease	42.2089	13	20	65	0.422	GEASTTYVYDTSAGEGTYAYVVDTGINADHEEFGGR	126	7.4	2	1268.23	3	139	174
AN5558	alkaline protease	42.2089	13	20	65	0.422	GEASTTYVYDTSAGEGTYAYVVDTGINADHEEFGGR	142	6.66	2	1268.23	3	139	174
AN5558	alkaline protease	42.2089	13	20	65	0.422	GEASTTYVYDTSAGEGTYAYVVDTGINADHEEFGGR	151	7.64	2	1268.23	3	139	174
AN5558	alkaline protease	42.2089	13	20	65	0.422	GEASTTYVYDTSAGEGTYAYVVDTGINADHEEFGGR	172	9.54	2	1268.23	3	139	174
AN5558	alkaline protease	42.2089	13	20	65	0.422	GEASTTYVYDTSAGEGTYAYVVDTGINADHEEFGGR	178	7.6	2	1268.23	3	139	174
AN5558	alkaline protease	42.2089	13	20	65	0.422	GEASTTYVYDTSAGEGTYAYVVDTGINADHEEFGGR	183	7.04	2	1268.23	3	139	174
AN5558	alkaline protease	42.2089	13	20	65	0.422	GEASTTYVYDTSAGEGTYAYVVDTGINADHEEFGGR	188	8.26	2	1268.23	3	139	174
AN5558	alkaline protease	42.2089	13	20	65	0.422	IKELATQGVLSNVQGSPNLL	0	8.09	2	1041.09	2	377	396
AN5558	alkaline protease	42.2089	13	20	65	0.422	IKELATQGVLSNVQGSPNLLAYNGADE	23.9	1.7	2	1401.22	2	377	403
AN5558	alkaline protease	42.2089	13	20	65	0.422	IKELATQGVLSNVQGSPNLLAYNGADE	24.5	2.82	2	1401.22	2	377	403
AN5558	alkaline protease	42.2089	13	20	65	0.422	IKELATQGVLSNVQGSPNLLAYNGADE	47.8	2.2	2	934.483	3	377	403
AN5558	alkaline protease	42.2089	13	20	65	0.422	IKELATQGVLSNVQGSPNLLAYNGADE	57	3.82	2	934.482	3	377	403
AN5558	alkaline protease	42.2089	13	20	65	0.422	IKELATQGVLSNVQGSPNLLAYNGADE	66.4	4.6	2	934.485	3	377	403
AN5558	alkaline protease	42.2089	13	20	65	0.422	IKELATQGVLSNVQGSPNLLAYNGADE	78.1	5.12	2	934.485	3	377	403
AN5558	alkaline protease	42.2089	13	20	65	0.422	IKELATQGVLSNVQGSPNLLAYNGADE	79.3	4.09	2	934.485	3	377	403
AN5558	alkaline protease	42.2089	13	20	65	0.422	IKELATQGVLSNVQGSPNLLAYNGADE	80.3	4.06	2	934.487	3	377	403
AN5558	alkaline protease	42.2089	13	20	65	0.422	IKELATQGVLSNVQGSPNLLAYNGADE	83	5.44	2	934.484	3	377	403
AN5558	alkaline protease	42.2089	13	20	65	0.422	KANLLSVK	30.9	-0.114	2	872.559	1	210	217
AN5558	alkaline protease	42.2089	13	20	65	0.422	KANLLSVK	34.8	0.0132	2	872.56	1	210	217
AN5558	alkaline protease	42.2089	13	20	65	0.422	KANLLSVK	33.3	1.13	2	436.782	2	210	217
AN5558	alkaline protease	42.2089	13	20	65	0.422	KANLLSVK	42.7	0	2	436.783	2	210	217
AN5558	alkaline protease	42.2089	13	20	65	0.422	KANLLSVK	39.7	0.0132	2	436.782	2	210	217
AN5558	alkaline protease	42.2089	13	20	65	0.422	KANLLSVK	31.8	0.959	2	872.556	1	210	217
AN5558	alkaline protease	42.2089	13	20	65	0.422	KANLLSVK	43.1	0.18	2	436.782	2	210	217
AN5558	alkaline protease	42.2089	13	20	65	0.422	KANLLSVK	63.8	1.24	2	436.782	2	210	217
AN5558	alkaline protease	42.2089	13	20	65	0.422	KANLLSVK	63.9	1.33	2	436.782	2	210	217
AN5558	alkaline protease	42.2089	13	20	65	0.422	KANLLSVK	67.9	1.46	2	436.782	2	210	217
AN5558	alkaline protease	42.2089	13	20	65	0.422	KANLLSVK	69.2	1.32	2	436.782	2	210	217
AN5558	alkaline protease	42.2089	13	20	65	0.422	SLAYNAVGGQHVDSVGHGTHVAGTIGGETYGVSK	0	4.28	2	1109.21	3	176	209
AN5558	alkaline protease	42.2089	13	20	65	0.422	VFQGESSSTSIILDGFNWAANDIVSK	28	1.39	2	929.129	3	218	243
AN5558	alkaline protease	42.2089	13	20	65	0.422	VFQGESSSTSIILDGFNWAANDIVSK	53.6	4.21	2	929.13	3	218	243
AN5558	alkaline protease	42.2089	13	20	65	0.422	VFQGESSSTSIILDGFNWAANDIVSK	68.9	3.74	2	929.131	3	218	243
AN5558	alkaline protease	42.2089	13	20	65	0.422	VFQGESSSTSIILDGFNWAANDIVSK	72	6.7	2	929.129	3	218	243
AN5558	alkaline protease	42.2089	13	20	65	0.422	VFQGESSSTSIILDGFNWAANDIVSK	91.2	6.8	2	929.131	3	218	243
AN5558	alkaline protease	42.2089	13	20	65	0.422	YGVSK	34.7	-0.908	2	553.298	1	205	209
AN5558	alkaline protease	42.2089	13	20	65	0.422	YGVSK	34.7	-0.544	2	553.298	1	205	209
AN2572	hypothetical dipeptidyl-peptidase	79.4485	14	14	43	0.166	AASLPASFSGLK	27.5	2.52	2	574.827	2	120	131
AN2572	hypothetical dipeptidyl-peptidase	79.4485	14	14	43	0.166	AASLPASFSGLK	32.1	2.47	2	574.82	2	120	131
AN2572	hypothetical dipeptidyl-peptidase	79.4485	14	14	43	0.166	AASLPASFSGLK	32.6	2.35	2	574.819	2	120	131
AN2572	hypothetical dipeptidyl-peptidase	79.4485	14	14	43	0.166	AASLPASFSGLK	35.8	1.66	2	574.82	2	120	131
AN2572	hypothetical dipeptidyl-peptidase	79.4485	14	14	43	0.166	AASLPASFSGLK	42.7	1.52	2	574.82	2	120	131
AN2572	hypothetical dipeptidyl-peptidase	79.4485	14	14	43	0.166	AASLPASFSGLK	45	2.32	2	574.82	2	120	131
AN2572	hypothetical dipeptidyl-peptidase	79.4485	14	14	43	0.166	AASLPASFSGLK	47.9	3.77	2	574.82	2	120	131
AN2572	hypothetical dipeptidyl-peptidase	79.4485	14	14	43	0.166	AASLPASFSGLK	49.5	3.46	2	574.819	2	120	131
AN2572	hypothetical dipeptidyl-peptidase	79.4485	14	14	43	0.166	ALVTHDGTFVADAK	23.6	1.68	2	482.253	3	578	591
AN2572	hypothetical dipeptidyl-peptidase	79.4485	14	14	43	0.166	ALVTHDGTFVADAK	33.1	1.54	2	482.254	3	578	591
AN2572	hypothetical dipeptidyl-peptidase	79.4485	14	14	43	0.166	ATGDFIPEK	29.6	0.31	2	489.251	2	368	376
AN2572	hypothetical dipeptidyl-peptidase	79.4485	14	14	43	0.166	ATGDFIPEK	33.5	0.509	2	489.251	2	368	376
AN2572	hypothetical dipeptidyl-peptidase	79.4485	14	14	43	0.166	ATGDFIPEK	38.6	0.658	2	489.252	2	368	376
AN2572	hypothetical dipeptidyl-peptidase	79.4485	14	14	43	0.166	ATGDFIPEK	41.4	0.745	2	489.252	2	368	376
AN2572	hypothetical dipeptidyl-peptidase	79.4485	14	14	43	0.166	DNLDYVDTDR	59.5	2.4	2	613.271	2	542	551
AN2572	hypothetical dipeptidyl-peptidase	79.4485	14	14	43	0.166	DPTYESDRR	27.9	0.456	2	569.761	2	306	314
AN2572	hypothetical dipeptidyl-peptidase	79.4485	14	14	43	0.166	DPTYESDRR	38.5	0.347	2	569.76	2	306	314
AN2572	hypothetical dipeptidyl-peptidase	79.4485	14	14	43	0.166	FDPSAPER	35.5	1.02	2	459.72	2	618	625
AN2572	hypothetical dipeptidyl-peptidase	79.4485	14	14	43	0.166	FDPSAPER	37.2	0.602	2	459.721	2	618	625
AN2572	hypothetical dipeptidyl-peptidase	79.4485	14	14	43	0.166	FVAYAQSYR	26.6	1.09	2	552.778	2	142	150
AN2572	hypothetical dipeptidyl-peptidase	79.4485	14	14	43	0.166	FVAYAQSYR	27.9	1.11	2	552.779	2	142	150
AN2572	hypothetical dipeptidyl-peptidase	79.4485	14	14	43	0.166	FVAYAQSYR	38.4	1.16	2	552.778	2	142	150
AN2572	hypothetical dipeptidyl-peptidase	79.4485	14	14	43	0.166	FVAYAQSYR	42.8	0.921	2	552.777	2	142	150
AN2572	hypothetical dipeptidyl-peptidase	79.4485	14	14	43	0.166	FVAYAQSYR	48.2	1.15	2	552.777	2	142	150
AN2572	hypothetical dipeptidyl-peptidase	79.4485	14	14	43	0.166	FVAYAQSYR	52.4	0.959	2	552.778	2	142	150
AN2572	hypothetical dipeptidyl-peptidase	79.4485	14	14	43	0.166	FVAYAQSYR	43.7	1.37	2	552.779	2	142	150
AN2572	hypothetical dipeptidyl-peptidase	79.4485	14	14	43	0.166	ISTEELWFMER	82.5	3.85	2	720.848	2	592	602
AN2572	hypothetical dipeptidyl-peptidase	79.4485	14	14	43	0.166	ITPLATEWDR	30	0.921	2	601.316	2	326	335
AN2572	hypothetical dipeptidyl-peptidase	79.4485	14	14	43	0.166	ITPLATEWDR	57.7	1.74	2	601.315	2	326	335
AN2572	hypothetical dipeptidyl-peptidase	79.4485	14	14	43	0.166	ITPLATEWDR	60.9	1.92	2	601.315	2	326	335
AN2572	hypothetical dipeptidyl-peptidase	79.4485	14	14	43	0.166	RFDPSAPER	29.5	1.85	2	537.771	2	617	625
AN2572	hypothetical dipeptidyl-peptidase	79.4485	14	14	43	0.166	RFDPSAPER	42.3	2.41	2	537.771	2	617	625
AN2572	hypothetical dipeptidyl-peptidase	79.4485	14	14	43	0.166	RFDPSAPER	43.9	2.25	2	537.772	2	617	625
AN2572	hypothetical dipeptidyl-peptidase	79.4485	14	14	43	0.166	RFDPSAPER	44.6	2.47	2	537.771	2	617	625
AN2572	hypothetical dipeptidyl-peptidase	79.4485	14	14	43	0.166	RFDPSAPER	44.8	2.32	2	537.77	2	617	625
AN2572	hypothetical dipeptidyl-peptidase	79.4485	14	14	43	0.166	SLAYLQmK	37.3	0.959	2	485.259	2	298	305
AN2572	hypothetical dipeptidyl-peptidase	79.4485	14	14	43	0.166	SLAYLQmK	48.4	1	2	485.258	2	298	305
AN2572	hypothetical dipeptidyl-peptidase	79.4485	14	14	43	0.166	VIYIYDLASK	27	0.699	2	592.833	2	315	324
AN2572	hypothetical dipeptidyl-peptidase	79.4485	14	14	43	0.166	VIYIYDLASK	33.2	1.6	2	592.833	2	315	324
AN2572	hypothetical dipeptidyl-peptidase	79.4485	14	14	43	0.166	VIYIYDLASK	63.8	2.48	2	592.833	2	315	324
AN2572	hypothetical dipeptidyl-peptidase	79.4485	14	14	43	0.166	VIYIYDLASK	68.4	2.57	2	592.832	2	315	324
AN2572	hypothetical dipeptidyl-peptidase	79.4485	14	14	43	0.166	VIYIYDLASKK	56.8	2.19	2	656.882	2	315	325
AN2572	hypothetical dipeptidyl-peptidase	79.4485	14	14	43	0.166	YASAGSLK	32.4	0.398	2	796.424	1	202	209
AN7349	mutanase	48.0724	3	4	7	0.104	AGEREPTVESDQLVYWYRPTPK	46.8	3.42	2	874.443	3	309	330
AN7349	mutanase	48.0724	3	4	7	0.104	AGEREPTVESDQLVYWYRPTPK	59.9	2.2	2	656.082	4	309	330
AN7349	mutanase	48.0724	3	4	7	0.104	AGEREPTVESDQLVYWYRPTPK	64.2	1.54	2	656.082	4	309	330
AN7349	mutanase	48.0724	3	4	7	0.104	GPmTTIWDDRFR	29.9	0.187	2	504.242	3	199	210
AN7349	mutanase	48.0724	3	4	7	0.104	GPmTTIWDDRFR	42.5	0.886	2	504.243	3	199	210
AN7349	mutanase	48.0724	3	4	7	0.104	GPmTTIWDDRFR	45.8	0.284	2	504.243	3	199	210
AN7349	mutanase	48.0724	3	4	7	0.104	IIAKPYIAAYK	42.2	2.96	2	625.882	2	298	308
AN6535	conserved hypothetical protein	23.0681	5	7	15	0.287	AEQAAVLGIIAFESGEFR	37.7	4.14	2	636.667	3	82	99
AN6535	conserved hypothetical protein	23.0681	5	7	15	0.287	AEQAAVLGIIAFESGEFR	49.7	4.59	2	636.668	3	82	99
AN6535	conserved hypothetical protein	23.0681	5	7	15	0.287	AEQAAVLGIIAFESGEFR	65.3	5.47	2	954.498	2	82	99
AN6535	conserved hypothetical protein	23.0681	5	7	15	0.287	AEQAAVLGIIAFESGEFR	58.3	3.55	2	636.668	3	82	99
AN6535	conserved hypothetical protein	23.0681	5	7	15	0.287	AEQAAVLGIIAFESGEFR	64.1	5	2	636.668	3	82	99
AN6535	conserved hypothetical protein	23.0681	5	7	15	0.287	AEQAAVLGIIAFESGEFR	88.6	6.74	2	954.495	2	82	99
AN6535	conserved hypothetical protein	23.0681	5	7	15	0.287	AEQAAVLGIIAFESGEFR	122	5.8	2	954.498	2	82	99
AN6535	conserved hypothetical protein	23.0681	5	7	15	0.287	NHFPSPGVEGK	24.7	1.57	2	584.791	2	103	113
AN6535	conserved hypothetical protein	23.0681	5	7	15	0.287	NHFPSPGVEGK	35.4	1.31	2	584.792	2	103	113
AN6535	conserved hypothetical protein	23.0681	5	7	15	0.287	NmQSVDFNKK	40.8	2.43	2	613.795	2	117	126
AN6535	conserved hypothetical protein	23.0681	5	7	15	0.287	NMQSVDFNKK	45.4	1.28	2	605.799	2	117	126
AN6535	conserved hypothetical protein	23.0681	5	7	15	0.287	SPSTTVTPAQILAIAPK	0	6.96	2	847.991	2	29	45
AN6535	conserved hypothetical protein	23.0681	5	7	15	0.287	YGLTNK	30.3	-0.556	2	348.19	2	76	81
AN6535	conserved hypothetical protein	23.0681	5	7	15	0.287	YGLTNK	33.4	-0.23	2	695.373	1	76	81
AN6535	conserved hypothetical protein	23.0681	5	7	15	0.287	YGLTNK	37.2	-0.114	2	695.372	1	76	81
AN9219	MFS-R transporter, putative	59.1351	2	2	3	0	RVDQIK	24.7	0	2	758.453	1	0	0
AN9219	MFS-R transporter, putative	59.1351	2	2	3	0	SDAVPGSRR	31.3	0	2	472.744	2	0	0
AN9219	MFS-R transporter, putative	59.1351	2	2	3	0	SDAVPGSRR	38.7	0	2	472.744	2	0	0
AN9287	extracellular GDSL-like lipase/acylhydrolase, putative	46.6294	12	15	49	0.292	AEFDSGDHLHPNVAAYK	39.6	3.89	2	624.297	3	396	412
AN9287	extracellular GDSL-like lipase/acylhydrolase, putative	46.6294	12	15	49	0.292	AEFDSGDHLHPNVAAYK	45	3.27	2	624.297	3	396	412
AN9287	extracellular GDSL-like lipase/acylhydrolase, putative	46.6294	12	15	49	0.292	AEFDSGDHLHPNVAAYK	36.7	5.15	2	624.297	3	396	412
AN9287	extracellular GDSL-like lipase/acylhydrolase, putative	46.6294	12	15	49	0.292	AEFDSGDHLHPNVAAYK	51.3	5.68	2	624.298	3	396	412
AN9287	extracellular GDSL-like lipase/acylhydrolase, putative	46.6294	12	15	49	0.292	AEFDSGDHLHPNVAAYK	79.3	6.96	2	935.944	2	396	412
AN9287	extracellular GDSL-like lipase/acylhydrolase, putative	46.6294	12	15	49	0.292	AEFDSGDHLHPNVAAYKELAR	21.1	0.0177	2	585.79	4	396	416
AN9287	extracellular GDSL-like lipase/acylhydrolase, putative	46.6294	12	15	49	0.292	FQFSNR	28.6	-0.74	2	399.699	2	90	95
AN9287	extracellular GDSL-like lipase/acylhydrolase, putative	46.6294	12	15	49	0.292	HSPFDHTVDFSSFIGDGDQLR	28.3	-0.176	2	595.027	4	375	395
AN9287	extracellular GDSL-like lipase/acylhydrolase, putative	46.6294	12	15	49	0.292	INEWILK	26.6	0	2	915.535	1	368	374
AN9287	extracellular GDSL-like lipase/acylhydrolase, putative	46.6294	12	15	49	0.292	INEWILK	26.3	-0.58	2	915.534	1	368	374
AN9287	extracellular GDSL-like lipase/acylhydrolase, putative	46.6294	12	15	49	0.292	INEWILK	32.3	-0.633	2	458.268	2	368	374
AN9287	extracellular GDSL-like lipase/acylhydrolase, putative	46.6294	12	15	49	0.292	INEWILK	36.8	0.229	2	458.269	2	368	374
AN9287	extracellular GDSL-like lipase/acylhydrolase, putative	46.6294	12	15	49	0.292	INEWILK	44.9	0	2	458.27	2	368	374
AN9287	extracellular GDSL-like lipase/acylhydrolase, putative	46.6294	12	15	49	0.292	INEWILK	41.8	0.0223	2	458.269	2	368	374
AN9287	extracellular GDSL-like lipase/acylhydrolase, putative	46.6294	12	15	49	0.292	INEWILK	47.6	-0.279	2	458.269	2	368	374
AN9287	extracellular GDSL-like lipase/acylhydrolase, putative	46.6294	12	15	49	0.292	INEWILK	45	0.174	2	458.269	2	368	374
AN9287	extracellular GDSL-like lipase/acylhydrolase, putative	46.6294	12	15	49	0.292	INEWILK	50.6	0.215	2	458.269	2	368	374
AN9287	extracellular GDSL-like lipase/acylhydrolase, putative	46.6294	12	15	49	0.292	INEWILK	53.6	0.481	2	458.269	2	368	374
AN9287	extracellular GDSL-like lipase/acylhydrolase, putative	46.6294	12	15	49	0.292	INEWILK	54	-0.146	2	458.269	2	368	374
AN9287	extracellular GDSL-like lipase/acylhydrolase, putative	46.6294	12	15	49	0.292	INEWILK	57.3	0.215	2	458.268	2	368	374
AN9287	extracellular GDSL-like lipase/acylhydrolase, putative	46.6294	12	15	49	0.292	NAGLTTIGATITPFGGSQYADPSR	104	8.21	2	1198.1	2	338	361
AN9287	extracellular GDSL-like lipase/acylhydrolase, putative	46.6294	12	15	49	0.292	NAGLTTIGATITPFGGSQYADPSRER	27.4	1	2	894.119	3	338	363
AN9287	extracellular GDSL-like lipase/acylhydrolase, putative	46.6294	12	15	49	0.292	TTSWmETGDR	54.6	2.24	2	600.254	2	183	192
AN9287	extracellular GDSL-like lipase/acylhydrolase, putative	46.6294	12	15	49	0.292	TTSWmETGDR	61.2	2.57	2	600.255	2	183	192
AN9287	extracellular GDSL-like lipase/acylhydrolase, putative	46.6294	12	15	49	0.292	TTSWmETGDR	67.7	3.6	2	600.254	2	183	192
AN9287	extracellular GDSL-like lipase/acylhydrolase, putative	46.6294	12	15	49	0.292	VRFQFSNR	27.2	-0.0792	2	527.284	2	88	95
AN9287	extracellular GDSL-like lipase/acylhydrolase, putative	46.6294	12	15	49	0.292	VSVGAER	31.1	-0.342	2	359.197	2	81	87
AN9287	extracellular GDSL-like lipase/acylhydrolase, putative	46.6294	12	15	49	0.292	VSVGAER	31.5	-0.255	2	359.198	2	81	87
AN9287	extracellular GDSL-like lipase/acylhydrolase, putative	46.6294	12	15	49	0.292	VSVGAER	32.5	-0.447	2	359.199	2	81	87
AN9287	extracellular GDSL-like lipase/acylhydrolase, putative	46.6294	12	15	49	0.292	VSVGAER	34.4	-0.447	2	359.199	2	81	87
AN9287	extracellular GDSL-like lipase/acylhydrolase, putative	46.6294	12	15	49	0.292	VSVGAER	32.4	-0.0414	2	359.199	2	81	87
AN9287	extracellular GDSL-like lipase/acylhydrolase, putative	46.6294	12	15	49	0.292	VSVGAER	39.2	-0.322	2	359.198	2	81	87
AN9287	extracellular GDSL-like lipase/acylhydrolase, putative	46.6294	12	15	49	0.292	VSVGAER	41	-0.23	2	359.199	2	81	87
AN9287	extracellular GDSL-like lipase/acylhydrolase, putative	46.6294	12	15	49	0.292	VSVGAER	43	-0.415	2	359.199	2	81	87
AN9287	extracellular GDSL-like lipase/acylhydrolase, putative	46.6294	12	15	49	0.292	VSVGAER	44.2	-0.362	2	359.199	2	81	87
AN9287	extracellular GDSL-like lipase/acylhydrolase, putative	46.6294	12	15	49	0.292	VSVGAER	44.5	-0.301	2	359.199	2	81	87
AN9287	extracellular GDSL-like lipase/acylhydrolase, putative	46.6294	12	15	49	0.292	VSVGAER	45.1	-0.146	2	359.199	2	81	87
AN9287	extracellular GDSL-like lipase/acylhydrolase, putative	46.6294	12	15	49	0.292	VSVGAER	54.7	-0.398	2	359.198	2	81	87
AN9287	extracellular GDSL-like lipase/acylhydrolase, putative	46.6294	12	15	49	0.292	WPDALAER	39.3	0.796	2	479.243	2	245	252
AN9287	extracellular GDSL-like lipase/acylhydrolase, putative	46.6294	12	15	49	0.292	WPDALAER	40.8	1.32	2	479.243	2	245	252
AN9287	extracellular GDSL-like lipase/acylhydrolase, putative	46.6294	12	15	49	0.292	WPDALAER	43.8	1.92	2	479.244	2	245	252
AN9287	extracellular GDSL-like lipase/acylhydrolase, putative	46.6294	12	15	49	0.292	YTSGLVILGDSITDGR	27.6	1.19	2	556.293	3	219	234
AN9287	extracellular GDSL-like lipase/acylhydrolase, putative	46.6294	12	15	49	0.292	YTSGLVILGDSITDGR	50.7	1.96	2	833.939	2	219	234
AN9287	extracellular GDSL-like lipase/acylhydrolase, putative	46.6294	12	15	49	0.292	YTSGLVILGDSITDGR	67.1	2.52	2	833.937	2	219	234
AN9287	extracellular GDSL-like lipase/acylhydrolase, putative	46.6294	12	15	49	0.292	YTSGLVILGDSITDGR	80	5.14	2	833.938	2	219	234
AN9287	extracellular GDSL-like lipase/acylhydrolase, putative	46.6294	12	15	49	0.292	YTSGLVILGDSITDGR	84.8	3.96	2	833.938	2	219	234
AN9287	extracellular GDSL-like lipase/acylhydrolase, putative	46.6294	12	15	49	0.292	YTSGLVILGDSITDGR	99	5.64	2	833.939	2	219	234
AN9287	extracellular GDSL-like lipase/acylhydrolase, putative	46.6294	12	15	49	0.292	YTSGLVILGDSITDGR	104	4.01	2	833.938	2	219	234
AN9287	extracellular GDSL-like lipase/acylhydrolase, putative	46.6294	12	15	49	0.292	YTSGLVILGDSITDGR	117	5.07	2	833.938	2	219	234
AN11070	vacuolar aspartyl aminopeptidase Lap4, putative	56.7853	12	15	35	0.291	AGYIQmGVAPYAGGLGK	73.9	3.68	2	834.928	2	154	170
AN11070	vacuolar aspartyl aminopeptidase Lap4, putative	56.7853	12	15	35	0.291	AGYIQmGVAPYAGGLGK	74.6	5.06	2	834.926	2	154	170
AN11070	vacuolar aspartyl aminopeptidase Lap4, putative	56.7853	12	15	35	0.291	AIDVGIPQLSMHSIR	23.2	0.538	2	546.3	3	473	487
AN11070	vacuolar aspartyl aminopeptidase Lap4, putative	56.7853	12	15	35	0.291	AIDVGIPQLSMHSIR	29.4	0	2	546.301	3	473	487
AN11070	vacuolar aspartyl aminopeptidase Lap4, putative	56.7853	12	15	35	0.291	ATTGSRDPGLGVK	35.6	1.11	2	629.842	2	488	500
AN11070	vacuolar aspartyl aminopeptidase Lap4, putative	56.7853	12	15	35	0.291	DPGLGVK	28.4	0.456	2	343.199	2	494	500
AN11070	vacuolar aspartyl aminopeptidase Lap4, putative	56.7853	12	15	35	0.291	DPGLGVK	37.9	0.745	2	343.198	2	494	500
AN11070	vacuolar aspartyl aminopeptidase Lap4, putative	56.7853	12	15	35	0.291	IAQSFATSYGPDLLAQTVAK	33.2	2.89	2	1041.05	2	364	383
AN11070	vacuolar aspartyl aminopeptidase Lap4, putative	56.7853	12	15	35	0.291	IAQSFATSYGPDLLAQTVAK	42.6	1.64	2	694.368	3	364	383
AN11070	vacuolar aspartyl aminopeptidase Lap4, putative	56.7853	12	15	35	0.291	IAQSFATSYGPDLLAQTVAK	53.5	2.89	2	694.369	3	364	383
AN11070	vacuolar aspartyl aminopeptidase Lap4, putative	56.7853	12	15	35	0.291	IAQSFATSYGPDLLAQTVAK	67.9	5.4	2	694.37	3	364	383
AN11070	vacuolar aspartyl aminopeptidase Lap4, putative	56.7853	12	15	35	0.291	IAQSFATSYGPDLLAQTVAK	102	10.2	2	1041.05	2	364	383
AN11070	vacuolar aspartyl aminopeptidase Lap4, putative	56.7853	12	15	35	0.291	IPTLAEHFGAPSQGPFNK	58.5	5.07	2	637.665	3	207	224
AN11070	vacuolar aspartyl aminopeptidase Lap4, putative	56.7853	12	15	35	0.291	IPTLAEHFGAPSQGPFNK	75.4	7.89	2	955.995	2	207	224
AN11070	vacuolar aspartyl aminopeptidase Lap4, putative	56.7853	12	15	35	0.291	IPTLAEHFGAPSQGPFNK	64	4.55	2	637.664	3	207	224
AN11070	vacuolar aspartyl aminopeptidase Lap4, putative	56.7853	12	15	35	0.291	IPTLAEHFGAPSQGPFNK	88.9	7.4	2	955.994	2	207	224
AN11070	vacuolar aspartyl aminopeptidase Lap4, putative	56.7853	12	15	35	0.291	LKPVSK	19.3	-0.531	2	671.446	1	144	149
AN11070	vacuolar aspartyl aminopeptidase Lap4, putative	56.7853	12	15	35	0.291	LKPVSK	19.8	-0.556	2	671.447	1	144	149
AN11070	vacuolar aspartyl aminopeptidase Lap4, putative	56.7853	12	15	35	0.291	LNWPIAR	30.1	0.456	2	435.253	2	200	206
AN11070	vacuolar aspartyl aminopeptidase Lap4, putative	56.7853	12	15	35	0.291	LNWPIAR	38.1	0.0969	2	435.254	2	200	206
AN11070	vacuolar aspartyl aminopeptidase Lap4, putative	56.7853	12	15	35	0.291	mVGYFDDEEIGSLLR	99.6	8.57	2	880.417	2	335	349
AN11070	vacuolar aspartyl aminopeptidase Lap4, putative	56.7853	12	15	35	0.291	SGGTIGPmTSSR	28.3	0.678	2	583.78	2	457	468
AN11070	vacuolar aspartyl aminopeptidase Lap4, putative	56.7853	12	15	35	0.291	SGGTIGPmTSSR	46.8	0.886	2	583.778	2	457	468
AN11070	vacuolar aspartyl aminopeptidase Lap4, putative	56.7853	12	15	35	0.291	SGGTIGPmTSSR	42.2	1.33	2	583.778	2	457	468
AN11070	vacuolar aspartyl aminopeptidase Lap4, putative	56.7853	12	15	35	0.291	SGGTIGPmTSSR	48.2	2.23	2	583.778	2	457	468
AN11070	vacuolar aspartyl aminopeptidase Lap4, putative	56.7853	12	15	35	0.291	SGGTIGPmTSSR	56.5	2.51	2	583.777	2	457	468
AN11070	vacuolar aspartyl aminopeptidase Lap4, putative	56.7853	12	15	35	0.291	SGNGLAIIAGHIDALTAK	30.7	0.959	2	574.657	3	126	143
AN11070	vacuolar aspartyl aminopeptidase Lap4, putative	56.7853	12	15	35	0.291	SGNGLAIIAGHIDALTAK	0	6.62	2	861.977	2	126	143
AN11070	vacuolar aspartyl aminopeptidase Lap4, putative	56.7853	12	15	35	0.291	SNFmSSVIER	29.1	1.7	2	593.283	2	354	363
AN11070	vacuolar aspartyl aminopeptidase Lap4, putative	56.7853	12	15	35	0.291	SNFMSSVIER	41.1	1.89	2	585.286	2	354	363
AN11070	vacuolar aspartyl aminopeptidase Lap4, putative	56.7853	12	15	35	0.291	SNFMSSVIER	43.9	1.52	2	585.286	2	354	363
AN11070	vacuolar aspartyl aminopeptidase Lap4, putative	56.7853	12	15	35	0.291	SNFmSSVIER	44.6	2.44	2	593.283	2	354	363
AN11070	vacuolar aspartyl aminopeptidase Lap4, putative	56.7853	12	15	35	0.291	SNFmSSVIER	57	2.17	2	593.283	2	354	363
AN11070	vacuolar aspartyl aminopeptidase Lap4, putative	56.7853	12	15	35	0.291	SNFmSSVIER	57.3	2.38	2	593.282	2	354	363
AN11070	vacuolar aspartyl aminopeptidase Lap4, putative	56.7853	12	15	35	0.291	SNFmSSVIER	62.4	2.28	2	593.283	2	354	363
AN0245	endo-1,3(4)-beta-glucanase, putative	36.8548	4	5	15	0.178	GTAQSAGLISSGSSVYmGVDHTNIASSGR	73.3	0	2	942.785	3	55	83
AN0245	endo-1,3(4)-beta-glucanase, putative	36.8548	4	5	15	0.178	GTAQSAGLISSGSSVYmGVDHTNIASSGR	92.2	3.89	2	942.786	3	55	83
AN0245	endo-1,3(4)-beta-glucanase, putative	36.8548	4	5	15	0.178	GTAQSAGLISSGSSVYmGVDHTNIASSGR	100	4.33	2	942.785	3	55	83
AN0245	endo-1,3(4)-beta-glucanase, putative	36.8548	4	5	15	0.178	GTAQSAGLISSGSSVYmGVDHTNIASSGR	101	4.11	2	942.786	3	55	83
AN0245	endo-1,3(4)-beta-glucanase, putative	36.8548	4	5	15	0.178	SSIPSDITAGNPD	0	3.18	2	637.3	2	219	231
AN0245	endo-1,3(4)-beta-glucanase, putative	36.8548	4	5	15	0.178	SSIPSDITAGNPD	0	3.55	2	637.3	2	219	231
AN0245	endo-1,3(4)-beta-glucanase, putative	36.8548	4	5	15	0.178	SSIPSDITAGNPDPSTWGTPAAR	28.3	2.89	2	766.707	3	219	241
AN0245	endo-1,3(4)-beta-glucanase, putative	36.8548	4	5	15	0.178	SSIPSDITAGNPDPSTWGTPAAR	50.1	4.89	2	766.708	3	219	241
AN0245	endo-1,3(4)-beta-glucanase, putative	36.8548	4	5	15	0.178	SSIPSDITAGNPDPSTWGTPAAR	71.3	3.96	2	766.708	3	219	241
AN0245	endo-1,3(4)-beta-glucanase, putative	36.8548	4	5	15	0.178	SSIPSDITAGNPDPSTWGTPAAR	90.7	7	2	1149.56	2	219	241
AN0245	endo-1,3(4)-beta-glucanase, putative	36.8548	4	5	15	0.178	SSIPSDITAGNPDPSTWGTPAAR	90.7	8.33	2	1149.56	2	219	241
AN0245	endo-1,3(4)-beta-glucanase, putative	36.8548	4	5	15	0.178	SSIPSDITAGNPDPSTWGTPAAR	91.6	7.68	2	1149.56	2	219	241
AN0245	endo-1,3(4)-beta-glucanase, putative	36.8548	4	5	15	0.178	SSIPSDITAGNPDPSTWGTPAAR	91.8	6.82	2	1149.56	2	219	241
AN0245	endo-1,3(4)-beta-glucanase, putative	36.8548	4	5	15	0.178	SSIPSDITAGNPDPSTWGTPAAR	79.2	4.16	2	766.705	3	219	241
AN0245	endo-1,3(4)-beta-glucanase, putative	36.8548	4	5	15	0.178	VYQDSAAAK	39.2	2.46	2	476.741	2	306	314
AN1273	cellobiohydrolase (nonreducing end)	41.4961	5	7	23	0.158	GLATNVANYNAF	0	2.6	2	627.81	2	244	255
AN1273	cellobiohydrolase (nonreducing end)	41.4961	5	7	23	0.158	GTGFGVRPTTD	0	2.54	2	554.276	2	317	327
AN1273	cellobiohydrolase (nonreducing end)	41.4961	5	7	23	0.158	NGKQPTGQIEWGDWcNVK	0	2.72	2	706.663	3	299	316
AN1273	cellobiohydrolase (nonreducing end)	41.4961	5	7	23	0.158	VPTMGEYLADIK	22.6	1.32	2	668.846	2	86	97
AN1273	cellobiohydrolase (nonreducing end)	41.4961	5	7	23	0.158	VPTMGEYLADIK	31.1	1.82	2	668.846	2	86	97
AN1273	cellobiohydrolase (nonreducing end)	41.4961	5	7	23	0.158	VPTmGEYLADIK	48.1	2.6	2	676.843	2	86	97
AN1273	cellobiohydrolase (nonreducing end)	41.4961	5	7	23	0.158	VPTMGEYLADIK	53.4	3.96	2	668.846	2	86	97
AN1273	cellobiohydrolase (nonreducing end)	41.4961	5	7	23	0.158	VPTmGEYLADIK	54.3	2.43	2	676.843	2	86	97
AN1273	cellobiohydrolase (nonreducing end)	41.4961	5	7	23	0.158	VPTmGEYLADIK	63.1	2.12	2	676.844	2	86	97
AN1273	cellobiohydrolase (nonreducing end)	41.4961	5	7	23	0.158	VPTmGEYLADIK	63.9	3.33	2	676.842	2	86	97
AN1273	cellobiohydrolase (nonreducing end)	41.4961	5	7	23	0.158	VPTmGEYLADIK	68.1	4.12	2	676.843	2	86	97
AN1273	cellobiohydrolase (nonreducing end)	41.4961	5	7	23	0.158	VPTmGEYLADIK	70.2	3.96	2	676.843	2	86	97
AN1273	cellobiohydrolase (nonreducing end)	41.4961	5	7	23	0.158	VPTmGEYLADIK	72.2	4.62	2	676.843	2	86	97
AN1273	cellobiohydrolase (nonreducing end)	41.4961	5	7	23	0.158	VPTmGEYLADIK	75.5	4.1	2	676.843	2	86	97
AN1273	cellobiohydrolase (nonreducing end)	41.4961	5	7	23	0.158	VPTmGEYLADIK	75.5	4.29	2	676.845	2	86	97
AN1273	cellobiohydrolase (nonreducing end)	41.4961	5	7	23	0.158	YKEYIDAIR	23.4	0.456	2	390.878	3	141	149
AN1273	cellobiohydrolase (nonreducing end)	41.4961	5	7	23	0.158	YKEYIDAIR	34.1	1.07	2	585.812	2	141	149
AN1273	cellobiohydrolase (nonreducing end)	41.4961	5	7	23	0.158	YKEYIDAIR	36.9	0.553	2	585.813	2	141	149
AN1273	cellobiohydrolase (nonreducing end)	41.4961	5	7	23	0.158	YKEYIDAIR	39.2	1.11	2	585.814	2	141	149
AN1273	cellobiohydrolase (nonreducing end)	41.4961	5	7	23	0.158	YKEYIDAIR	33.1	0.886	2	390.877	3	141	149
AN1273	cellobiohydrolase (nonreducing end)	41.4961	5	7	23	0.158	YKEYIDAIR	41.4	1.3	2	1170.61	1	141	149
AN1273	cellobiohydrolase (nonreducing end)	41.4961	5	7	23	0.158	YKEYIDAIR	44.5	1.16	2	585.812	2	141	149
AN1273	cellobiohydrolase (nonreducing end)	41.4961	5	7	23	0.158	YKEYIDAIR	41.6	-0.176	2	390.877	3	141	149
AN8432	conserved hypothetical protein	71.5416	4	5	14	0.0816	AISNLAASSGNEDLADEYNAK	33	2.42	2	718.339	3	228	248
AN8432	conserved hypothetical protein	71.5416	4	5	14	0.0816	AISNLAASSGNEDLADEYNAK	112	9.85	2	1077.01	2	228	248
AN8432	conserved hypothetical protein	71.5416	4	5	14	0.0816	AISNLAASSGNEDLADEYNAK	128	8.89	2	1077.01	2	228	248
AN8432	conserved hypothetical protein	71.5416	4	5	14	0.0816	AISNLAASSGNEDLADEYNAK	136	7.92	2	1077.01	2	228	248
AN8432	conserved hypothetical protein	71.5416	4	5	14	0.0816	AISNLAASSGNEDLADEYNAK	146	8.07	2	1077.01	2	228	248
AN8432	conserved hypothetical protein	71.5416	4	5	14	0.0816	LAGSHGLR	32.4	1.64	2	405.733	2	320	327
AN8432	conserved hypothetical protein	71.5416	4	5	14	0.0816	LAGSHGLR	43	1.21	2	405.733	2	320	327
AN8432	conserved hypothetical protein	71.5416	4	5	14	0.0816	LAGSHGLR	51.5	1	2	405.733	2	320	327
AN8432	conserved hypothetical protein	71.5416	4	5	14	0.0816	LAGSHGLR	43.4	1.72	2	405.733	2	320	327
AN8432	conserved hypothetical protein	71.5416	4	5	14	0.0816	LAGSHGLR	53.6	1.68	2	405.734	2	320	327
AN8432	conserved hypothetical protein	71.5416	4	5	14	0.0816	TNEPSYEYYMR	32.5	3.12	2	726.811	2	328	338
AN8432	conserved hypothetical protein	71.5416	4	5	14	0.0816	TNEPSYEYYmR	69.5	3.8	2	734.808	2	328	338
AN8432	conserved hypothetical protein	71.5416	4	5	14	0.0816	VVPPAIDRPIAK	39.8	2.74	2	638.394	2	522	533
AN8432	conserved hypothetical protein	71.5416	4	5	14	0.0816	VVPPAIDRPIAK	48	2.3	2	638.395	2	522	533
AN2237	carboxypeptidase S1, putative	70.3461	2	2	4	0.0487	QLAAEGDPR	22.9	1.28	2	478.744	2	361	369
AN2237	carboxypeptidase S1, putative	70.3461	2	2	4	0.0487	QLAAEGDPR	39.5	1.29	2	478.744	2	361	369
AN2237	carboxypeptidase S1, putative	70.3461	2	2	4	0.0487	VYQAGHEVPAYQPETAYEIFHR	36.6	0.602	2	652.069	4	539	560
AN2237	carboxypeptidase S1, putative	70.3461	2	2	4	0.0487	VYQAGHEVPAYQPETAYEIFHR	44.1	3.39	2	652.071	4	539	560
AN2574	conserved hypothetical protein	56.4757	13	13	33	0.273	EAmAELDEYAK	62.2	3.4	2	643.287	2	448	458
AN2574	conserved hypothetical protein	56.4757	13	13	33	0.273	EAmAELDEYAK	63.9	4.31	2	643.285	2	448	458
AN2574	conserved hypothetical protein	56.4757	13	13	33	0.273	EAmAELDEYAK	64.2	3.09	2	643.288	2	448	458
AN2574	conserved hypothetical protein	56.4757	13	13	33	0.273	EAmAELDEYAK	64.3	3.3	2	643.285	2	448	458
AN2574	conserved hypothetical protein	56.4757	13	13	33	0.273	EAMAELDEYAK	65.7	3.52	2	635.289	2	448	458
AN2574	conserved hypothetical protein	56.4757	13	13	33	0.273	EAMAELDEYAK	76.5	4	2	635.288	2	448	458
AN2574	conserved hypothetical protein	56.4757	13	13	33	0.273	GGSNNFGIVTK	63.4	2.38	2	547.286	2	224	234
AN2574	conserved hypothetical protein	56.4757	13	13	33	0.273	GGSNNFGIVTK	76.4	2.8	2	547.287	2	224	234
AN2574	conserved hypothetical protein	56.4757	13	13	33	0.273	GYGDENVEFIR	32.9	0.921	2	649.806	2	481	491
AN2574	conserved hypothetical protein	56.4757	13	13	33	0.273	GYGDENVEFIR	66.2	3.28	2	649.806	2	481	491
AN2574	conserved hypothetical protein	56.4757	13	13	33	0.273	GYGDENVEFIR	67.2	3.72	2	649.807	2	481	491
AN2574	conserved hypothetical protein	56.4757	13	13	33	0.273	GYGDENVEFIR	80	3.68	2	649.806	2	481	491
AN2574	conserved hypothetical protein	56.4757	13	13	33	0.273	IEAAVPVAQGK	64.8	2.92	2	541.815	2	377	387
AN2574	conserved hypothetical protein	56.4757	13	13	33	0.273	IEAAVPVAQGK	66.7	2.82	2	541.816	2	377	387
AN2574	conserved hypothetical protein	56.4757	13	13	33	0.273	KIEAAVPVAQGK	72.3	3.72	2	605.862	2	376	387
AN2574	conserved hypothetical protein	56.4757	13	13	33	0.273	KIEAAVPVAQGK	73.8	3.33	2	605.863	2	376	387
AN2574	conserved hypothetical protein	56.4757	13	13	33	0.273	NQNNGVGNVLGLDR	0	4.12	2	735.873	2	406	419
AN2574	conserved hypothetical protein	56.4757	13	13	33	0.273	TGPVGVGGFLLGGGNSFHAAR	39.3	3.12	2	657.681	3	167	187
AN2574	conserved hypothetical protein	56.4757	13	13	33	0.273	TGPVGVGGFLLGGGNSFHAAR	56.3	6	2	657.678	3	167	187
AN2574	conserved hypothetical protein	56.4757	13	13	33	0.273	TGPVGVGGFLLGGGNSFHAAR	59.5	5.29	2	657.68	3	167	187
AN2574	conserved hypothetical protein	56.4757	13	13	33	0.273	TGPVGVGGFLLGGGNSFHAAR	62.7	4.15	2	657.68	3	167	187
AN2574	conserved hypothetical protein	56.4757	13	13	33	0.273	TIEILNKK	30	0.252	2	479.802	2	369	376
AN2574	conserved hypothetical protein	56.4757	13	13	33	0.273	TLEEYNVVVPGGR	48.5	3.34	2	716.876	2	154	166
AN2574	conserved hypothetical protein	56.4757	13	13	33	0.273	TLEEYNVVVPGGR	74.2	2.89	2	716.876	2	154	166
AN2574	conserved hypothetical protein	56.4757	13	13	33	0.273	TLEEYNVVVPGGR	75.7	3.18	2	716.876	2	154	166
AN2574	conserved hypothetical protein	56.4757	13	13	33	0.273	VATILPGSR	24.8	0.319	2	457.277	2	139	147
AN2574	conserved hypothetical protein	56.4757	13	13	33	0.273	VATILPGSR	28.5	0.585	2	457.277	2	139	147
AN2574	conserved hypothetical protein	56.4757	13	13	33	0.273	VATILPGSR	32.2	-0.204	2	457.278	2	139	147
AN2574	conserved hypothetical protein	56.4757	13	13	33	0.273	VATILPGSR	34.2	0.102	2	457.278	2	139	147
AN2574	conserved hypothetical protein	56.4757	13	13	33	0.273	VATILPGSRWEAVYK	25.4	-0.146	2	563.984	3	139	153
AN2574	conserved hypothetical protein	56.4757	13	13	33	0.273	VVFPGNAAYR	35	2.1	2	547.294	2	47	56
AN2574	conserved hypothetical protein	56.4757	13	13	33	0.273	VVFPGNAAYR	42.9	1.59	2	547.295	2	47	56
AN2574	conserved hypothetical protein	56.4757	13	13	33	0.273	YDPDGVFQSQVPGGFK	84.5	3.89	2	870.919	2	497	512
AN8453	Pectate lyase C (261 aa)	27.5107	2	2	5	0.0769	HVVIEGVTAVDGK	63.5	4.48	2	662.368	2	187	199
AN8453	Pectate lyase C (261 aa)	27.5107	2	2	5	0.0769	HVVIEGVTAVDGK	78	6.92	2	662.369	2	187	199
AN8453	Pectate lyase C (261 aa)	27.5107	2	2	5	0.0769	HVVIEGVTAVDGK	80.9	6.41	2	662.369	2	187	199
AN8453	Pectate lyase C (261 aa)	27.5107	2	2	5	0.0769	HVVIEGVTAVDGK	107	5.4	2	662.367	2	187	199
AN8453	Pectate lyase C (261 aa)	27.5107	2	2	5	0.0769	TIcAEYK	23.9	1.02	2	442.713	2	225	231
AN0224	membrane dipeptidase GliJ	46.0832	7	12	23	0.21	HTFESSPTK	31.4	2	2	517.252	2	163	171
AN0224	membrane dipeptidase GliJ	46.0832	7	12	23	0.21	HTFESSPTK	46.9	1.52	2	517.252	2	163	171
AN0224	membrane dipeptidase GliJ	46.0832	7	12	23	0.21	IASFLGVEGLHQIGSSASTLR	59.7	5	2	715.058	3	172	192
AN0224	membrane dipeptidase GliJ	46.0832	7	12	23	0.21	IASFLGVEGLHQIGSSASTLR	62.2	4.1	2	715.058	3	172	192
AN0224	membrane dipeptidase GliJ	46.0832	7	12	23	0.21	IASFLGVEGLHQIGSSASTLR	117	5.96	2	1072.09	2	172	192
AN0224	membrane dipeptidase GliJ	46.0832	7	12	23	0.21	IASFLGVEGLHQIGSSASTLR	118	7.27	2	1072.08	2	172	192
AN0224	membrane dipeptidase GliJ	46.0832	7	12	23	0.21	LASLYPGYLEIVPDTTAFR	65.7	5.24	2	1063.57	2	144	162
AN0224	membrane dipeptidase GliJ	46.0832	7	12	23	0.21	LASLYPGYLEIVPDTTAFR	60.3	2.74	2	709.38	3	144	162
AN0224	membrane dipeptidase GliJ	46.0832	7	12	23	0.21	LASLYPGYLEIVPDTTAFR	80.2	5.7	2	1063.56	2	144	162
AN0224	membrane dipeptidase GliJ	46.0832	7	12	23	0.21	LASLYPGYLEIVPDTTAFR	65	3.28	2	709.38	3	144	162
AN0224	membrane dipeptidase GliJ	46.0832	7	12	23	0.21	LGmAVDISHVSAK	41.2	1.47	2	448.572	3	240	252
AN0224	membrane dipeptidase GliJ	46.0832	7	12	23	0.21	LGmAVDISHVSAK	67.9	3.25	2	672.355	2	240	252
AN0224	membrane dipeptidase GliJ	46.0832	7	12	23	0.21	LGmAVDISHVSAK	79.3	3.1	2	672.355	2	240	252
AN0224	membrane dipeptidase GliJ	46.0832	7	12	23	0.21	LYHSLGAR	24.7	-0.431	2	306.173	3	193	200
AN0224	membrane dipeptidase GliJ	46.0832	7	12	23	0.21	LYHSLGAR	25.3	0.0809	2	306.172	3	193	200
AN0224	membrane dipeptidase GliJ	46.0832	7	12	23	0.21	LYHSLGAR	49.1	0.638	2	458.753	2	193	200
AN0224	membrane dipeptidase GliJ	46.0832	7	12	23	0.21	LYHSLGAR	51.1	0.337	2	458.755	2	193	200
AN0224	membrane dipeptidase GliJ	46.0832	7	12	23	0.21	TmHDALDTSK	40.6	1.92	2	567.759	2	253	262
AN0224	membrane dipeptidase GliJ	46.0832	7	12	23	0.21	TmHDALDTSK	42.9	0.921	2	378.842	3	253	262
AN0224	membrane dipeptidase GliJ	46.0832	7	12	23	0.21	TmHDALDTSK	44.6	2.25	2	567.76	2	253	262
AN0224	membrane dipeptidase GliJ	46.0832	7	12	23	0.21	TmHDALDTSK	38.7	1.1	2	378.842	3	253	262
AN0224	membrane dipeptidase GliJ	46.0832	7	12	23	0.21	VmGEIER	31.7	0.167	2	425.212	2	385	391
AN0224	membrane dipeptidase GliJ	46.0832	7	12	23	0.21	VmGEIER	35.3	0.854	2	425.211	2	385	391
AN4102	beta-glucosidase	92.3056	38	60	204	0.39	AAPTFGTIGEAEDYVFPDSITR	22.5	1.03	2	786.385	3	683	704
AN4102	beta-glucosidase	92.3056	38	60	204	0.39	AAPTFGTIGEAEDYVFPDSITR	21.6	2.38	2	786.384	3	683	704
AN4102	beta-glucosidase	92.3056	38	60	204	0.39	AAPTFGTIGEAEDYVFPDSITR	37.1	0.284	2	786.382	3	683	704
AN4102	beta-glucosidase	92.3056	38	60	204	0.39	AAPTFGTIGEAEDYVFPDSITR	66.8	4.17	2	786.385	3	683	704
AN4102	beta-glucosidase	92.3056	38	60	204	0.39	AAPTFGTIGEAEDYVFPDSITR	103	8.89	2	1179.07	2	683	704
AN4102	beta-glucosidase	92.3056	38	60	204	0.39	AAPTFGTIGEAEDYVFPDSITR	107	8.41	2	1179.07	2	683	704
AN4102	beta-glucosidase	92.3056	38	60	204	0.39	AAPTFGTIGEAEDYVFPDSITR	108	9.96	2	1179.07	2	683	704
AN4102	beta-glucosidase	92.3056	38	60	204	0.39	AAPTFGTIGEAEDYVFPDSITR	111	9.8	2	1179.07	2	683	704
AN4102	beta-glucosidase	92.3056	38	60	204	0.39	AAPTFGTIGEAEDYVFPDSITR	117	9.64	2	1179.07	2	683	704
AN4102	beta-glucosidase	92.3056	38	60	204	0.39	DGSPQDVLPSGGGAGGNPR	27.9	0.328	2	579.945	3	741	759
AN4102	beta-glucosidase	92.3056	38	60	204	0.39	DGSPQDVLPSGGGAGGNPR	91.1	6.92	2	869.415	2	741	759
AN4102	beta-glucosidase	92.3056	38	60	204	0.39	DGSPQDVLPSGGGAGGNPR	95.9	7.57	2	869.415	2	741	759
AN4102	beta-glucosidase	92.3056	38	60	204	0.39	DGSPQDVLPSGGGAGGNPR	116	6.51	2	869.414	2	741	759
AN4102	beta-glucosidase	92.3056	38	60	204	0.39	DGSPQDVLPSGGGAGGNPR	117	8.55	2	869.414	2	741	759
AN4102	beta-glucosidase	92.3056	38	60	204	0.39	DGSPQDVLPSGGGAGGNPR	123	6.74	2	869.415	2	741	759
AN4102	beta-glucosidase	92.3056	38	60	204	0.39	DGSPQDVLPSGGGAGGNPR	127	7.06	2	869.416	2	741	759
AN4102	beta-glucosidase	92.3056	38	60	204	0.39	DLSNWDmEKDDWVITSYPK	43.9	2.85	2	786.692	3	823	841
AN4102	beta-glucosidase	92.3056	38	60	204	0.39	DLSNWDMEKDDWVITSYPK	46	3.92	2	781.363	3	823	841
AN4102	beta-glucosidase	92.3056	38	60	204	0.39	DLSNWDMEKDDWVITSYPK	48.7	4.54	2	781.362	3	823	841
AN4102	beta-glucosidase	92.3056	38	60	204	0.39	DLSNWDmEKDDWVITSYPK	51.1	2.06	2	786.696	3	823	841
AN4102	beta-glucosidase	92.3056	38	60	204	0.39	DRLATPPNFSSWTR	56.2	4.8	2	824.418	2	349	362
AN4102	beta-glucosidase	92.3056	38	60	204	0.39	DRLATPPNFSSWTR	59.4	3.64	2	824.419	2	349	362
AN4102	beta-glucosidase	92.3056	38	60	204	0.39	DRLATPPNFSSWTR	64	1.06	2	549.947	3	349	362
AN4102	beta-glucosidase	92.3056	38	60	204	0.39	DSIVLLK	27.6	0.658	2	787.495	1	400	406
AN4102	beta-glucosidase	92.3056	38	60	204	0.39	DSIVLLK	36	0.553	2	787.495	1	400	406
AN4102	beta-glucosidase	92.3056	38	60	204	0.39	DSIVLLK	36	0.347	2	787.495	1	400	406
AN4102	beta-glucosidase	92.3056	38	60	204	0.39	DSIVLLK	36.1	0.62	2	787.496	1	400	406
AN4102	beta-glucosidase	92.3056	38	60	204	0.39	DSIVLLK	35.9	-0.23	2	394.251	2	400	406
AN4102	beta-glucosidase	92.3056	38	60	204	0.39	DSIVLLK	35.4	0.149	2	394.25	2	400	406
AN4102	beta-glucosidase	92.3056	38	60	204	0.39	DSIVLLK	43.2	0.721	2	394.251	2	400	406
AN4102	beta-glucosidase	92.3056	38	60	204	0.39	DSIVLLK	57.4	0.26	2	394.251	2	400	406
AN4102	beta-glucosidase	92.3056	38	60	204	0.39	DSIVLLK	57.9	0.658	2	394.251	2	400	406
AN4102	beta-glucosidase	92.3056	38	60	204	0.39	ELYLWPFADAVR	0	3.28	2	740.388	2	229	240
AN4102	beta-glucosidase	92.3056	38	60	204	0.39	ESSGDPNYGWDDEDYIPEGAK	81.4	8.39	2	1172.48	2	720	740
AN4102	beta-glucosidase	92.3056	38	60	204	0.39	ESSGDPNYGWDDEDYIPEGAK	94.3	7.49	2	1172.48	2	720	740
AN4102	beta-glucosidase	92.3056	38	60	204	0.39	FPDGGR	19.7	-0.301	2	648.313	1	153	158
AN4102	beta-glucosidase	92.3056	38	60	204	0.39	FPDGGR	25.5	0.0706	2	324.659	2	153	158
AN4102	beta-glucosidase	92.3056	38	60	204	0.39	FPDGGR	26.3	0.569	2	324.66	2	153	158
AN4102	beta-glucosidase	92.3056	38	60	204	0.39	FTDYNSAFPAGVNVAATWDR	48.9	3.15	2	1101.52	2	101	120
AN4102	beta-glucosidase	92.3056	38	60	204	0.39	GFDKLVIQPGEER	34.3	0.921	2	496.601	3	801	813
AN4102	beta-glucosidase	92.3056	38	60	204	0.39	GFDKLVIQPGEER	52	1.4	2	744.399	2	801	813
AN4102	beta-glucosidase	92.3056	38	60	204	0.39	GFDKLVIQPGEER	72.8	2.54	2	744.399	2	801	813
AN4102	beta-glucosidase	92.3056	38	60	204	0.39	GHAmGQEFSDK	25.3	-0.23	2	408.177	3	127	137
AN4102	beta-glucosidase	92.3056	38	60	204	0.39	GHAmGQEFSDK	29.7	0.658	2	408.177	3	127	137
AN4102	beta-glucosidase	92.3056	38	60	204	0.39	GHAmGQEFSDK	32.3	0.854	2	408.177	3	127	137
AN4102	beta-glucosidase	92.3056	38	60	204	0.39	GHAmGQEFSDK	41	3.52	2	611.761	2	127	137
AN4102	beta-glucosidase	92.3056	38	60	204	0.39	GHAmGQEFSDK	45.3	4.52	2	611.763	2	127	137
AN4102	beta-glucosidase	92.3056	38	60	204	0.39	GHAmGQEFSDK	45.8	3.12	2	611.761	2	127	137
AN4102	beta-glucosidase	92.3056	38	60	204	0.39	GHAmGQEFSDK	50.4	4.32	2	611.764	2	127	137
AN4102	beta-glucosidase	92.3056	38	60	204	0.39	GHAmGQEFSDK	55.6	4.54	2	611.762	2	127	137
AN4102	beta-glucosidase	92.3056	38	60	204	0.39	GHAmGQEFSDK	55.6	5.11	2	611.763	2	127	137
AN4102	beta-glucosidase	92.3056	38	60	204	0.39	GHAMGQEFSDK	58.6	4.57	2	603.765	2	127	137
AN4102	beta-glucosidase	92.3056	38	60	204	0.39	GHAMGQEFSDK	77.4	4.96	2	603.766	2	127	137
AN4102	beta-glucosidase	92.3056	38	60	204	0.39	GHAmGQEFSDKGIDVQLGPAAGPLGR	25.8	1.2	2	656.829	4	127	152
AN4102	beta-glucosidase	92.3056	38	60	204	0.39	GHAmGQEFSDKGIDVQLGPAAGPLGR	87.1	5.54	2	875.438	3	127	152
AN4102	beta-glucosidase	92.3056	38	60	204	0.39	GHAmGQEFSDKGIDVQLGPAAGPLGR	88.2	5.8	2	875.438	3	127	152
AN4102	beta-glucosidase	92.3056	38	60	204	0.39	GIDVQLGPAAGPLGR	22	2.21	2	474.269	3	138	152
AN4102	beta-glucosidase	92.3056	38	60	204	0.39	GIDVQLGPAAGPLGR	39.9	1.52	2	474.269	3	138	152
AN4102	beta-glucosidase	92.3056	38	60	204	0.39	GIDVQLGPAAGPLGR	40.8	2.82	2	474.269	3	138	152
AN4102	beta-glucosidase	92.3056	38	60	204	0.39	GIDVQLGPAAGPLGR	75.1	4.82	2	710.9	2	138	152
AN4102	beta-glucosidase	92.3056	38	60	204	0.39	GIDVQLGPAAGPLGR	92.4	3.19	2	710.899	2	138	152
AN4102	beta-glucosidase	92.3056	38	60	204	0.39	GIDVQLGPAAGPLGR	95.5	3.62	2	710.901	2	138	152
AN4102	beta-glucosidase	92.3056	38	60	204	0.39	GIDVQLGPAAGPLGR	96.9	5.46	2	710.901	2	138	152
AN4102	beta-glucosidase	92.3056	38	60	204	0.39	GIDVQLGPAAGPLGR	99.6	3.55	2	710.901	2	138	152
AN4102	beta-glucosidase	92.3056	38	60	204	0.39	GIQDAGVIATAK	33.1	1.49	2	1143.64	1	180	191
AN4102	beta-glucosidase	92.3056	38	60	204	0.39	GIQDAGVIATAK	45.5	2.59	2	1143.64	1	180	191
AN4102	beta-glucosidase	92.3056	38	60	204	0.39	GIQDAGVIATAK	36.2	2.77	2	572.323	2	180	191
AN4102	beta-glucosidase	92.3056	38	60	204	0.39	GIQDAGVIATAK	41.4	4.24	2	572.324	2	180	191
AN4102	beta-glucosidase	92.3056	38	60	204	0.39	GIQDAGVIATAK	68.5	5.57	2	572.323	2	180	191
AN4102	beta-glucosidase	92.3056	38	60	204	0.39	GIQDAGVIATAK	77.6	5.02	2	572.322	2	180	191
AN4102	beta-glucosidase	92.3056	38	60	204	0.39	GIQDAGVIATAK	77.9	5.12	2	572.322	2	180	191
AN4102	beta-glucosidase	92.3056	38	60	204	0.39	GIQDAGVIATAK	79.2	4.77	2	572.322	2	180	191
AN4102	beta-glucosidase	92.3056	38	60	204	0.39	GIQDAGVIATAK	81.5	4.54	2	572.323	2	180	191
AN4102	beta-glucosidase	92.3056	38	60	204	0.39	GIQDAGVIATAK	85.5	4.41	2	572.323	2	180	191
AN4102	beta-glucosidase	92.3056	38	60	204	0.39	GIQDAGVIATAK	93.2	4.77	2	572.323	2	180	191
AN4102	beta-glucosidase	92.3056	38	60	204	0.39	HYLLNEQEHFR	36	2.19	2	495.913	3	192	202
AN4102	beta-glucosidase	92.3056	38	60	204	0.39	HYLLNEQEHFR	40	1.96	2	495.913	3	192	202
AN4102	beta-glucosidase	92.3056	38	60	204	0.39	HYLLNEQEHFR	45.8	1.89	2	495.913	3	192	202
AN4102	beta-glucosidase	92.3056	38	60	204	0.39	HYLLNEQEHFR	51	2.51	2	495.913	3	192	202
AN4102	beta-glucosidase	92.3056	38	60	204	0.39	HYLLNEQEHFR	65.3	4.57	2	743.366	2	192	202
AN4102	beta-glucosidase	92.3056	38	60	204	0.39	HYLLNEQEHFR	53.1	2.35	2	495.913	3	192	202
AN4102	beta-glucosidase	92.3056	38	60	204	0.39	HYLLNEQEHFR	72	4.42	2	743.369	2	192	202
AN4102	beta-glucosidase	92.3056	38	60	204	0.39	HYLLNEQEHFR	60.1	1.8	2	495.913	3	192	202
AN4102	beta-glucosidase	92.3056	38	60	204	0.39	HYLLNEQEHFR	63.7	1.8	2	495.913	3	192	202
AN4102	beta-glucosidase	92.3056	38	60	204	0.39	HYLLNEQEHFR	66.5	2.1	2	495.914	3	192	202
AN4102	beta-glucosidase	92.3056	38	60	204	0.39	ITAIIK	26.4	0.585	2	329.728	2	767	772
AN4102	beta-glucosidase	92.3056	38	60	204	0.39	ITAIIK	28.4	1.19	2	658.452	1	767	772
AN4102	beta-glucosidase	92.3056	38	60	204	0.39	ITAIIK	34.2	1.24	2	658.451	1	767	772
AN4102	beta-glucosidase	92.3056	38	60	204	0.39	ITAIIK	36.5	1.2	2	658.453	1	767	772
AN4102	beta-glucosidase	92.3056	38	60	204	0.39	ITAIIK	36.6	1.18	2	658.451	1	767	772
AN4102	beta-glucosidase	92.3056	38	60	204	0.39	ITAIIK	31.8	1.72	2	329.729	2	767	772
AN4102	beta-glucosidase	92.3056	38	60	204	0.39	ITAIIK	36.6	1.74	2	329.73	2	767	772
AN4102	beta-glucosidase	92.3056	38	60	204	0.39	ITAIIK	44.5	1.72	2	329.73	2	767	772
AN4102	beta-glucosidase	92.3056	38	60	204	0.39	LATPPNFSSWTR	26.5	-0.0792	2	688.852	2	351	362
AN4102	beta-glucosidase	92.3056	38	60	204	0.39	LATPPNFSSWTR	39.4	2.33	2	688.854	2	351	362
AN4102	beta-glucosidase	92.3056	38	60	204	0.39	LATPPNFSSWTR	58.7	1.82	2	688.853	2	351	362
AN4102	beta-glucosidase	92.3056	38	60	204	0.39	LATPPNFSSWTR	78.8	2.54	2	688.854	2	351	362
AN4102	beta-glucosidase	92.3056	38	60	204	0.39	LATPPNFSSWTR	81	2.46	2	688.854	2	351	362
AN4102	beta-glucosidase	92.3056	38	60	204	0.39	LNAPAYSPASGQTK	25.2	0.00436	2	1404.71	1	669	682
AN4102	beta-glucosidase	92.3056	38	60	204	0.39	LNAPAYSPASGQTK	77.3	6.46	2	702.862	2	669	682
AN4102	beta-glucosidase	92.3056	38	60	204	0.39	LNAPAYSPASGQTK	83.4	5.36	2	702.862	2	669	682
AN4102	beta-glucosidase	92.3056	38	60	204	0.39	LNAPAYSPASGQTK	86.2	5.17	2	702.862	2	669	682
AN4102	beta-glucosidase	92.3056	38	60	204	0.39	LNAPAYSPASGQTK	87.8	6.48	2	702.861	2	669	682
AN4102	beta-glucosidase	92.3056	38	60	204	0.39	LVIQPGEER	27.3	0.796	2	520.79	2	805	813
AN4102	beta-glucosidase	92.3056	38	60	204	0.39	LVIQPGEER	32.8	0.237	2	520.79	2	805	813
AN4102	beta-glucosidase	92.3056	38	60	204	0.39	LVIQPGEER	42.7	1.11	2	520.791	2	805	813
AN4102	beta-glucosidase	92.3056	38	60	204	0.39	LVIQPGEER	40.6	1.33	2	520.79	2	805	813
AN4102	beta-glucosidase	92.3056	38	60	204	0.39	LVIQPGEER	44.3	1.35	2	520.791	2	805	813
AN4102	beta-glucosidase	92.3056	38	60	204	0.39	LVIQPGEER	44.7	1.68	2	520.791	2	805	813
AN4102	beta-glucosidase	92.3056	38	60	204	0.39	LVIQPGEER	44.8	2.26	2	520.792	2	805	813
AN4102	beta-glucosidase	92.3056	38	60	204	0.39	LVIQPGEER	47.3	1.66	2	520.791	2	805	813
AN4102	beta-glucosidase	92.3056	38	60	204	0.39	LVIQPGEER	54	1.92	2	520.792	2	805	813
AN4102	beta-glucosidase	92.3056	38	60	204	0.39	LVIQPGEER	59.2	1.55	2	520.791	2	805	813
AN4102	beta-glucosidase	92.3056	38	60	204	0.39	LYDDLFR	26.5	0.301	2	471.241	2	760	766
AN4102	beta-glucosidase	92.3056	38	60	204	0.39	LYDDLFR	26.9	0.00877	2	471.24	2	760	766
AN4102	beta-glucosidase	92.3056	38	60	204	0.39	LYDDLFR	28.4	0.959	2	471.24	2	760	766
AN4102	beta-glucosidase	92.3056	38	60	204	0.39	LYDDLFR	29.5	-0.0792	2	471.24	2	760	766
AN4102	beta-glucosidase	92.3056	38	60	204	0.39	LYDDLFR	39.2	0.523	2	941.477	1	760	766
AN4102	beta-glucosidase	92.3056	38	60	204	0.39	LYDDLFR	34	1.08	2	471.241	2	760	766
AN4102	beta-glucosidase	92.3056	38	60	204	0.39	LYDDLFR	40.6	0.678	2	471.24	2	760	766
AN4102	beta-glucosidase	92.3056	38	60	204	0.39	LYDDLFR	41.8	0.456	2	471.24	2	760	766
AN4102	beta-glucosidase	92.3056	38	60	204	0.39	LYDDLFR	38.9	1.24	2	941.477	1	760	766
AN4102	beta-glucosidase	92.3056	38	60	204	0.39	LYDDLFR	43.2	0.201	2	471.242	2	760	766
AN4102	beta-glucosidase	92.3056	38	60	204	0.39	LYDDLFR	52	1.34	2	941.474	1	760	766
AN4102	beta-glucosidase	92.3056	38	60	204	0.39	NEGSLPLTGK	35.7	0.678	2	508.276	2	407	416
AN4102	beta-glucosidase	92.3056	38	60	204	0.39	NEGSLPLTGK	30.5	1.09	2	1015.55	1	407	416
AN4102	beta-glucosidase	92.3056	38	60	204	0.39	NEGSLPLTGK	33.9	1.62	2	1015.55	1	407	416
AN4102	beta-glucosidase	92.3056	38	60	204	0.39	NEGSLPLTGK	42.5	1.11	2	508.275	2	407	416
AN4102	beta-glucosidase	92.3056	38	60	204	0.39	NEGSLPLTGK	51.7	0.456	2	508.275	2	407	416
AN4102	beta-glucosidase	92.3056	38	60	204	0.39	NEGSLPLTGK	47	1.41	2	508.276	2	407	416
AN4102	beta-glucosidase	92.3056	38	60	204	0.39	NEGSLPLTGKER	60.1	3.7	2	650.85	2	407	418
AN4102	beta-glucosidase	92.3056	38	60	204	0.39	NEGSLPLTGKER	63.9	4.25	2	650.849	2	407	418
AN4102	beta-glucosidase	92.3056	38	60	204	0.39	NGENLIK	26.3	-0.114	2	394.22	2	531	537
AN4102	beta-glucosidase	92.3056	38	60	204	0.39	NGENLIK	22.6	-0.0792	2	787.433	1	531	537
AN4102	beta-glucosidase	92.3056	38	60	204	0.39	NGENLIK	28.1	0.481	2	787.434	1	531	537
AN4102	beta-glucosidase	92.3056	38	60	204	0.39	NGENLIK	30.3	0.215	2	394.219	2	531	537
AN4102	beta-glucosidase	92.3056	38	60	204	0.39	NGENLIK	33	0.0458	2	394.22	2	531	537
AN4102	beta-glucosidase	92.3056	38	60	204	0.39	NTGPVAGTEVPQLYVSLGGPNEPK	25.9	-0.613	2	808.755	3	773	796
AN4102	beta-glucosidase	92.3056	38	60	204	0.39	NTGPVAGTEVPQLYVSLGGPNEPK	37.5	2.11	2	808.754	3	773	796
AN4102	beta-glucosidase	92.3056	38	60	204	0.39	NTGPVAGTEVPQLYVSLGGPNEPK	62.7	4.96	2	808.756	3	773	796
AN4102	beta-glucosidase	92.3056	38	60	204	0.39	NTGPVAGTEVPQLYVSLGGPNEPK	88.8	8.08	2	1212.63	2	773	796
AN4102	beta-glucosidase	92.3056	38	60	204	0.39	NTGPVAGTEVPQLYVSLGGPNEPK	92.4	7.66	2	1212.62	2	773	796
AN4102	beta-glucosidase	92.3056	38	60	204	0.39	NTGPVAGTEVPQLYVSLGGPNEPK	103	8.7	2	1212.63	2	773	796
AN4102	beta-glucosidase	92.3056	38	60	204	0.39	NTGPVAGTEVPQLYVSLGGPNEPK	105	7.11	2	1212.63	2	773	796
AN4102	beta-glucosidase	92.3056	38	60	204	0.39	PPNFSSWTR	0	3.35	2	546.269	2	354	362
AN4102	beta-glucosidase	92.3056	38	60	204	0.39	QLAYIR	29.1	-0.724	2	382.228	2	121	126
AN4102	beta-glucosidase	92.3056	38	60	204	0.39	QLAYIR	38.2	-0.415	2	382.228	2	121	126
AN4102	beta-glucosidase	92.3056	38	60	204	0.39	QLAYIR	43.1	-0.785	2	382.228	2	121	126
AN4102	beta-glucosidase	92.3056	38	60	204	0.39	RVGADSIVLLK	40.2	0.0223	2	585.865	2	396	406
AN4102	beta-glucosidase	92.3056	38	60	204	0.39	RVGADSIVLLK	40.4	0.523	2	585.865	2	396	406
AN4102	beta-glucosidase	92.3056	38	60	204	0.39	RVGADSIVLLKNEGSLPLTGK	0	3.23	2	723.088	3	396	416
AN4102	beta-glucosidase	92.3056	38	60	204	0.39	RVGADSIVLLKNEGSLPLTGKER	0	2.51	2	613.854	4	396	418
AN4102	beta-glucosidase	92.3056	38	60	204	0.39	RVGADSIVLLKNEGSLPLTGKER	0	3.49	2	613.855	4	396	418
AN4102	beta-glucosidase	92.3056	38	60	204	0.39	SPFTWGK	31.8	-0.146	2	822.418	1	598	604
AN4102	beta-glucosidase	92.3056	38	60	204	0.39	SPFTWGK	32.1	0.0757	2	822.418	1	598	604
AN4102	beta-glucosidase	92.3056	38	60	204	0.39	SPFTWGK	37.8	-0.0792	2	411.712	2	598	604
AN4102	beta-glucosidase	92.3056	38	60	204	0.39	SPFTWGK	38.7	0	2	411.712	2	598	604
AN4102	beta-glucosidase	92.3056	38	60	204	0.39	SPFTWGK	38.9	0.0862	2	411.712	2	598	604
AN4102	beta-glucosidase	92.3056	38	60	204	0.39	TLHELYLWPFADAVR	24.2	1.21	2	610.991	3	226	240
AN4102	beta-glucosidase	92.3056	38	60	204	0.39	TLHELYLWPFADAVR	29.1	1.43	2	610.99	3	226	240
AN4102	beta-glucosidase	92.3056	38	60	204	0.39	TNQTPIYEFGHGLSYTTFK	36.4	0	2	735.361	3	642	660
AN4102	beta-glucosidase	92.3056	38	60	204	0.39	TNQTPIYEFGHGLSYTTFK	87.3	6.37	2	1102.54	2	642	660
AN4102	beta-glucosidase	92.3056	38	60	204	0.39	TNQTPIYEFGHGLSYTTFK	101	7.18	2	1102.54	2	642	660
AN4102	beta-glucosidase	92.3056	38	60	204	0.39	VDDmAVR	23.5	-0.255	2	821.386	1	332	338
AN4102	beta-glucosidase	92.3056	38	60	204	0.39	VDDMAVR	30	0.292	2	805.392	1	332	338
AN4102	beta-glucosidase	92.3056	38	60	204	0.39	VDDMAVR	31.9	0.538	2	805.391	1	332	338
AN4102	beta-glucosidase	92.3056	38	60	204	0.39	VDDmAVR	32.6	0.0506	2	821.386	1	332	338
AN4102	beta-glucosidase	92.3056	38	60	204	0.39	VDDmAVR	23.6	1.57	2	411.196	2	332	338
AN4102	beta-glucosidase	92.3056	38	60	204	0.39	VDDmAVR	43.3	0.77	2	411.196	2	332	338
AN4102	beta-glucosidase	92.3056	38	60	204	0.39	VDDmAVR	43.4	1.24	2	411.195	2	332	338
AN4102	beta-glucosidase	92.3056	38	60	204	0.39	VDDmAVR	46.3	1.17	2	411.195	2	332	338
AN4102	beta-glucosidase	92.3056	38	60	204	0.39	VDDmAVR	48.5	0.886	2	411.195	2	332	338
AN4102	beta-glucosidase	92.3056	38	60	204	0.39	VDDMAVR	50.4	0.77	2	403.198	2	332	338
AN4102	beta-glucosidase	92.3056	38	60	204	0.39	VDDMAVR	51.5	0.745	2	403.198	2	332	338
AN4102	beta-glucosidase	92.3056	38	60	204	0.39	VDDMAVR	56.6	0.854	2	403.198	2	332	338
AN4102	beta-glucosidase	92.3056	38	60	204	0.39	VDDmAVR	47.7	1.47	2	411.196	2	332	338
AN4102	beta-glucosidase	92.3056	38	60	204	0.39	VDDMAVR	63.7	0.658	2	403.199	2	332	338
AN4102	beta-glucosidase	92.3056	38	60	204	0.39	VFTTTLTR	26.8	0	2	938.535	1	814	821
AN4102	beta-glucosidase	92.3056	38	60	204	0.39	VFTTTLTR	21	0.137	2	938.535	1	814	821
AN4102	beta-glucosidase	92.3056	38	60	204	0.39	VFTTTLTR	36.5	0.602	2	469.77	2	814	821
AN4102	beta-glucosidase	92.3056	38	60	204	0.39	VFTTTLTR	35.6	1.32	2	469.769	2	814	821
AN4102	beta-glucosidase	92.3056	38	60	204	0.39	VFTTTLTR	45.2	1.46	2	469.77	2	814	821
AN4102	beta-glucosidase	92.3056	38	60	204	0.39	VFTTTLTR	47	1.77	2	469.77	2	814	821
AN4102	beta-glucosidase	92.3056	38	60	204	0.39	VFTTTLTR	50.9	1.54	2	469.771	2	814	821
AN4102	beta-glucosidase	92.3056	38	60	204	0.39	VFTTTLTR	64.6	1.43	2	469.77	2	814	821
AN4102	beta-glucosidase	92.3056	38	60	204	0.39	VFTTTLTR	69.8	1.4	2	469.77	2	814	821
AN4102	beta-glucosidase	92.3056	38	60	204	0.39	VGADSIVLLK	57.7	1.12	2	507.815	2	397	406
AN4102	beta-glucosidase	92.3056	38	60	204	0.39	VGADSIVLLK	46.9	1.48	2	507.814	2	397	406
AN4102	beta-glucosidase	92.3056	38	60	204	0.39	VGADSIVLLK	78.9	2.92	2	507.815	2	397	406
AN4102	beta-glucosidase	92.3056	38	60	204	0.39	VGADSIVLLKNEGSLPLTGK	64.7	2.28	2	671.055	3	397	416
AN4102	beta-glucosidase	92.3056	38	60	204	0.39	VGADSIVLLKNEGSLPLTGK	69.9	2.89	2	671.054	3	397	416
AN4102	beta-glucosidase	92.3056	38	60	204	0.39	VGADSIVLLKNEGSLPLTGK	74.3	2.39	2	671.055	3	397	416
AN4102	beta-glucosidase	92.3056	38	60	204	0.39	VGADSIVLLKNEGSLPLTGKER	0	3.18	2	574.829	4	397	418
AN4102	beta-glucosidase	92.3056	38	60	204	0.39	VmAAFYK	25.4	0.398	2	845.427	1	339	345
AN4102	beta-glucosidase	92.3056	38	60	204	0.39	VmAAFYK	31.9	0.77	2	845.426	1	339	345
AN4102	beta-glucosidase	92.3056	38	60	204	0.39	VMAAFYK	30.7	0.921	2	415.218	2	339	345
AN4102	beta-glucosidase	92.3056	38	60	204	0.39	VMAAFYK	30.8	0.155	2	415.219	2	339	345
AN4102	beta-glucosidase	92.3056	38	60	204	0.39	VMAAFYK	31.2	0.26	2	415.219	2	339	345
AN4102	beta-glucosidase	92.3056	38	60	204	0.39	VmAAFYK	40.4	0.638	2	423.215	2	339	345
AN4102	beta-glucosidase	92.3056	38	60	204	0.39	VmAAFYK	42.3	0.585	2	423.216	2	339	345
AN4102	beta-glucosidase	92.3056	38	60	204	0.39	VmAAFYK	46.3	0.538	2	423.215	2	339	345
AN4102	beta-glucosidase	92.3056	38	60	204	0.39	VmAAFYK	46.4	0.538	2	423.216	2	339	345
AN4102	beta-glucosidase	92.3056	38	60	204	0.39	VmAAFYK	36.1	1.59	2	423.216	2	339	345
AN4102	beta-glucosidase	92.3056	38	60	204	0.39	VmAAFYK	37.6	1.68	2	423.216	2	339	345
AN8007	endoarabinanase	34.3741	5	8	20	0.131	AGSYDTNPPATGEEYR	23.2	1.54	2	864.381	2	218	233
AN8007	endoarabinanase	34.3741	5	8	20	0.131	AGSYDTNPPATGEEYR	74.4	6.09	2	864.38	2	218	233
AN8007	endoarabinanase	34.3741	5	8	20	0.131	AGSYDTNPPATGEEYR	77.1	5.8	2	864.382	2	218	233
AN8007	endoarabinanase	34.3741	5	8	20	0.131	AGSYDTNPPATGEEYR	80.6	8.47	2	864.381	2	218	233
AN8007	endoarabinanase	34.3741	5	8	20	0.131	AGSYDTNPPATGEEYR	90.6	6.92	2	864.382	2	218	233
AN8007	endoarabinanase	34.3741	5	8	20	0.131	GWYYLTFSSGR	51.6	2.21	2	668.822	2	207	217
AN8007	endoarabinanase	34.3741	5	8	20	0.131	RGWYYLTFSSGR	22.7	0.347	2	498.249	3	206	217
AN8007	endoarabinanase	34.3741	5	8	20	0.131	RGWYYLTFSSGR	46.2	3.57	2	746.871	2	206	217
AN8007	endoarabinanase	34.3741	5	8	20	0.131	SASGTGDFVDK	26.4	0.796	2	1083.5	1	239	249
AN8007	endoarabinanase	34.3741	5	8	20	0.131	SASGTGDFVDK	43.5	0.921	2	1083.5	1	239	249
AN8007	endoarabinanase	34.3741	5	8	20	0.131	SASGTGDFVDK	48.7	1.15	2	542.251	2	239	249
AN8007	endoarabinanase	34.3741	5	8	20	0.131	SASGTGDFVDK	45.8	2.01	2	542.251	2	239	249
AN8007	endoarabinanase	34.3741	5	8	20	0.131	SASGTGDFVDK	52.2	2.52	2	542.252	2	239	249
AN8007	endoarabinanase	34.3741	5	8	20	0.131	SASGTGDFVDK	64.9	3.4	2	542.251	2	239	249
AN8007	endoarabinanase	34.3741	5	8	20	0.131	SASGTGDFVDK	65.9	2.66	2	542.252	2	239	249
AN8007	endoarabinanase	34.3741	5	8	20	0.131	SASGTGDFVDK	71.5	2.85	2	542.252	2	239	249
AN8007	endoarabinanase	34.3741	5	8	20	0.131	SASGTGDFVDK	80.4	2.8	2	542.252	2	239	249
AN8007	endoarabinanase	34.3741	5	8	20	0.131	SASGTGDFVDKSGR	49.2	1.7	2	461.888	3	239	252
AN8007	endoarabinanase	34.3741	5	8	20	0.131	SASGTGDFVDKSGR	81.8	4.68	2	692.331	2	239	252
AN8007	endoarabinanase	34.3741	5	8	20	0.131	SASGTGDFVDKSGR	84.9	4.36	2	692.332	2	239	252
AN9380	polysaccharide deacetylase family protein	26.0149	3	4	8	0.173	ATFFVLGDAAAQNPGLLQR	81.7	8.07	2	995.033	2	68	86
AN9380	polysaccharide deacetylase family protein	26.0149	3	4	8	0.173	ATFFVLGDAAAQNPGLLQR	89	8.06	2	995.033	2	68	86
AN9380	polysaccharide deacetylase family protein	26.0149	3	4	8	0.173	ATFFVLGDAAAQNPGLLQR	82.4	5.68	2	663.692	3	68	86
AN9380	polysaccharide deacetylase family protein	26.0149	3	4	8	0.173	ATFFVLGDAAAQNPGLLQR	119	8.3	2	995.035	2	68	86
AN9380	polysaccharide deacetylase family protein	26.0149	3	4	8	0.173	DLDYR	25.8	0	2	681.321	1	151	155
AN9380	polysaccharide deacetylase family protein	26.0149	3	4	8	0.173	MLQEVNAR	38	0.174	2	480.75	2	210	217
AN9380	polysaccharide deacetylase family protein	26.0149	3	4	8	0.173	mLQEVNAR	52.8	0.886	2	488.748	2	210	217
AN9380	polysaccharide deacetylase family protein	26.0149	3	4	8	0.173	MLQEVNAR	62.9	-0.176	2	480.749	2	210	217
AN9380	polysaccharide deacetylase family protein	26.0149	3	4	8	0.173	VISASVDTK	42.6	1.36	2	460.258	2	156	164
AN6438	hypothetical dipeptidyl aminopeptidase	86.856	3	3	3	0.0375	HLYSVSYR	36.7	1.68	2	512.764	2	419	426
AN6438	hypothetical dipeptidyl aminopeptidase	86.856	3	3	3	0.0375	VSETNPTVK	43.2	1.37	2	487.762	2	253	261
AN6438	hypothetical dipeptidyl aminopeptidase	86.856	3	3	3	0.0375	VVIVETASGETK	87	4.82	2	616.84	2	314	325
AN7598	conserved hypothetical protein (257 aa)	28.0367	3	4	20	0.133	TELIPQVESGVDIGSGK	56.8	3.8	2	864.957	2	99	115
AN7598	conserved hypothetical protein (257 aa)	28.0367	3	4	20	0.133	TELIPQVESGVDIGSGK	73.7	4.02	2	864.958	2	99	115
AN7598	conserved hypothetical protein (257 aa)	28.0367	3	4	20	0.133	TELIPQVESGVDIGSGK	92.9	6.62	2	864.957	2	99	115
AN7598	conserved hypothetical protein (257 aa)	28.0367	3	4	20	0.133	TELIPQVESGVDIGSGK	96.9	5.41	2	864.957	2	99	115
AN7598	conserved hypothetical protein (257 aa)	28.0367	3	4	20	0.133	TELIPQVESGVDIGSGK	109	5.12	2	864.959	2	99	115
AN7598	conserved hypothetical protein (257 aa)	28.0367	3	4	20	0.133	TELIPQVESGVDIGSGK	122	9.02	2	864.959	2	99	115
AN7598	conserved hypothetical protein (257 aa)	28.0367	3	4	20	0.133	TELIPQVESGVDIGSGKK	20.6	0.0132	2	619.672	3	99	116
AN7598	conserved hypothetical protein (257 aa)	28.0367	3	4	20	0.133	TELIPQVESGVDIGSGKK	21.3	-0.0792	2	619.673	3	99	116
AN7598	conserved hypothetical protein (257 aa)	28.0367	3	4	20	0.133	TELIPQVESGVDIGSGKK	32.8	0	2	619.671	3	99	116
AN7598	conserved hypothetical protein (257 aa)	28.0367	3	4	20	0.133	TELIPQVESGVDIGSGKK	70.1	3.89	2	929.006	2	99	116
AN7598	conserved hypothetical protein (257 aa)	28.0367	3	4	20	0.133	TELIPQVESGVDIGSGKK	83.4	4.62	2	929.005	2	99	116
AN7598	conserved hypothetical protein (257 aa)	28.0367	3	4	20	0.133	TTLDNTASWNGQTmMR	0	4.66	2	922.403	2	83	98
AN7598	conserved hypothetical protein (257 aa)	28.0367	3	4	20	0.133	TTLDNTASWNGQTmMR	0	6.66	2	922.404	2	83	98
AN7598	conserved hypothetical protein (257 aa)	28.0367	3	4	20	0.133	TTLDNTASWNGQTmmR	78.3	3.24	2	929.91	2	83	98
AN7598	conserved hypothetical protein (257 aa)	28.0367	3	4	20	0.133	TTLDNTASWNGQTmmR	78.9	4.33	2	929.907	2	83	98
AN7598	conserved hypothetical protein (257 aa)	28.0367	3	4	20	0.133	TTLDNTASWNGQTmMR	84	6.21	2	921.913	2	83	98
AN7598	conserved hypothetical protein (257 aa)	28.0367	3	4	20	0.133	TTLDNTASWNGQTmmR	84.7	5	2	929.91	2	83	98
AN7598	conserved hypothetical protein (257 aa)	28.0367	3	4	20	0.133	TTLDNTASWNGQTmmR	85.1	4.49	2	929.91	2	83	98
AN7598	conserved hypothetical protein (257 aa)	28.0367	3	4	20	0.133	TTLDNTASWNGQTmmR	85.3	4.1	2	929.909	2	83	98
AN7598	conserved hypothetical protein (257 aa)	28.0367	3	4	20	0.133	TTLDNTASWNGQTmmR	91.8	5.47	2	929.91	2	83	98
AN6106	Pectate lyase C (245 aa)	25.6903	3	7	20	0.193	GDSAGDHTWIIGGGAYHASDK	7.85	1.51	2	529.494	4	118	138
AN6106	Pectate lyase C (245 aa)	25.6903	3	7	20	0.193	GDSAGDHTWIIGGGAYHASDK	15.9	1.47	2	529.492	4	118	138
AN6106	Pectate lyase C (245 aa)	25.6903	3	7	20	0.193	GDSAGDHTWIIGGGAYHASDK	29	1.68	2	529.494	4	118	138
AN6106	Pectate lyase C (245 aa)	25.6903	3	7	20	0.193	GDSAGDHTWIIGGGAYHASDK	31.4	2.44	2	529.494	4	118	138
AN6106	Pectate lyase C (245 aa)	25.6903	3	7	20	0.193	GDSAGDHTWIIGGGAYHASDK	82.7	8.62	2	1057.98	2	118	138
AN6106	Pectate lyase C (245 aa)	25.6903	3	7	20	0.193	GDSAGDHTWIIGGGAYHASDK	69.3	4.47	2	705.657	3	118	138
AN6106	Pectate lyase C (245 aa)	25.6903	3	7	20	0.193	GDSAGDHTWIIGGGAYHASDK	92.1	9.49	2	1057.98	2	118	138
AN6106	Pectate lyase C (245 aa)	25.6903	3	7	20	0.193	GDSAGDHTWIIGGGAYHASDK	75.4	5.29	2	705.657	3	118	138
AN6106	Pectate lyase C (245 aa)	25.6903	3	7	20	0.193	GDSAGDHTWIIGGGAYHASDK	78.4	5.36	2	705.656	3	118	138
AN6106	Pectate lyase C (245 aa)	25.6903	3	7	20	0.193	GDSAGDHTWIIGGGAYHASDK	84.8	7.47	2	705.657	3	118	138
AN6106	Pectate lyase C (245 aa)	25.6903	3	7	20	0.193	GSGAcTDGEGGNDDAVFILR	45.2	4.66	2	670.967	3	56	75
AN6106	Pectate lyase C (245 aa)	25.6903	3	7	20	0.193	GSGAcTDGEGGNDDAVFILR	99.9	8.4	2	1005.95	2	56	75
AN6106	Pectate lyase C (245 aa)	25.6903	3	7	20	0.193	GSGAcTDGEGGNDDAVFILR	112	7.7	2	1005.95	2	56	75
AN6106	Pectate lyase C (245 aa)	25.6903	3	7	20	0.193	GSGAcTDGEGGNDDAVFILR	114	7.62	2	1005.95	2	56	75
AN6106	Pectate lyase C (245 aa)	25.6903	3	7	20	0.193	NVIIGK	34.9	-0.82	2	322.21	2	82	87
AN6106	Pectate lyase C (245 aa)	25.6903	3	7	20	0.193	NVIIGK	39.8	0	2	643.414	1	82	87
AN6106	Pectate lyase C (245 aa)	25.6903	3	7	20	0.193	NVIIGK	39.9	0	2	643.413	1	82	87
AN6106	Pectate lyase C (245 aa)	25.6903	3	7	20	0.193	NVIIGK	39.1	-0.556	2	322.211	2	82	87
AN6106	Pectate lyase C (245 aa)	25.6903	3	7	20	0.193	NVIIGK	51.8	0.456	2	643.414	1	82	87
AN6106	Pectate lyase C (245 aa)	25.6903	3	7	20	0.193	NVIIGK	51.9	0.108	2	643.414	1	82	87
AN6819	glucanase (297 aa)	32.0276	3	4	8	0.0878	DPTNHIR	26.9	-0.0414	2	426.721	2	184	190
AN6819	glucanase (297 aa)	32.0276	3	4	8	0.0878	DPTNHIR	25.8	2.59	2	852.435	1	184	190
AN6819	glucanase (297 aa)	32.0276	3	4	8	0.0878	DPTNHIR	37.1	2.04	2	852.434	1	184	190
AN6819	glucanase (297 aa)	32.0276	3	4	8	0.0878	DPTNHIR	48.9	-0.23	2	426.72	2	184	190
AN6819	glucanase (297 aa)	32.0276	3	4	8	0.0878	IYHDFR	30.9	-0.663	2	425.714	2	39	44
AN6819	glucanase (297 aa)	32.0276	3	4	8	0.0878	IYHDFR	30.7	-0.146	2	425.715	2	39	44
AN6819	glucanase (297 aa)	32.0276	3	4	8	0.0878	NADFVSTAEIDSK	89	4.37	2	698.833	2	129	141
AN6819	glucanase (297 aa)	32.0276	3	4	8	0.0878	NADFVSTAEIDSK	89.3	5.55	2	698.834	2	129	141
AN1502	hypothetical protein similar to N-acetylglucosaminidase	67.9837	21	32	124	0.287	AAALAELVWSGNR	33.1	0.658	2	453.246	3	537	549
AN1502	hypothetical protein similar to N-acetylglucosaminidase	67.9837	21	32	124	0.287	AAALAELVWSGNR	27	3	2	679.366	2	537	549
AN1502	hypothetical protein similar to N-acetylglucosaminidase	67.9837	21	32	124	0.287	AAALAELVWSGNR	37.3	1.72	2	679.366	2	537	549
AN1502	hypothetical protein similar to N-acetylglucosaminidase	67.9837	21	32	124	0.287	AAALAELVWSGNR	36.9	1.92	2	453.246	3	537	549
AN1502	hypothetical protein similar to N-acetylglucosaminidase	67.9837	21	32	124	0.287	AAALAELVWSGNR	53.7	2.49	2	679.367	2	537	549
AN1502	hypothetical protein similar to N-acetylglucosaminidase	67.9837	21	32	124	0.287	AAALAELVWSGNR	58.6	2.82	2	679.366	2	537	549
AN1502	hypothetical protein similar to N-acetylglucosaminidase	67.9837	21	32	124	0.287	AAALAELVWSGNR	61.7	2.4	2	679.366	2	537	549
AN1502	hypothetical protein similar to N-acetylglucosaminidase	67.9837	21	32	124	0.287	AAALAELVWSGNR	62.6	2.74	2	679.367	2	537	549
AN1502	hypothetical protein similar to N-acetylglucosaminidase	67.9837	21	32	124	0.287	AAALAELVWSGNR	64.1	1.96	2	679.365	2	537	549
AN1502	hypothetical protein similar to N-acetylglucosaminidase	67.9837	21	32	124	0.287	AAALAELVWSGNR	68.2	3.24	2	679.365	2	537	549
AN1502	hypothetical protein similar to N-acetylglucosaminidase	67.9837	21	32	124	0.287	AAALAELVWSGNR	68.4	3	2	679.366	2	537	549
AN1502	hypothetical protein similar to N-acetylglucosaminidase	67.9837	21	32	124	0.287	AAALAELVWSGNR	70.7	3.15	2	679.367	2	537	549
AN1502	hypothetical protein similar to N-acetylglucosaminidase	67.9837	21	32	124	0.287	AAALAELVWSGNRDAK	46.8	4.32	2	557.965	3	537	552
AN1502	hypothetical protein similar to N-acetylglucosaminidase	67.9837	21	32	124	0.287	AGSDAIDITAK	50.4	1.55	2	1061.55	1	137	147
AN1502	hypothetical protein similar to N-acetylglucosaminidase	67.9837	21	32	124	0.287	AGSDAIDITAK	54.3	1.7	2	1061.55	1	137	147
AN1502	hypothetical protein similar to N-acetylglucosaminidase	67.9837	21	32	124	0.287	AGSDAIDITAK	41.8	2.1	2	531.277	2	137	147
AN1502	hypothetical protein similar to N-acetylglucosaminidase	67.9837	21	32	124	0.287	AGSDAIDITAK	73.8	2.54	2	531.278	2	137	147
AN1502	hypothetical protein similar to N-acetylglucosaminidase	67.9837	21	32	124	0.287	AGSDAIDITAK	83.1	2.64	2	531.277	2	137	147
AN1502	hypothetical protein similar to N-acetylglucosaminidase	67.9837	21	32	124	0.287	AGSDAIDITAK	86	2.29	2	531.279	2	137	147
AN1502	hypothetical protein similar to N-acetylglucosaminidase	67.9837	21	32	124	0.287	AGSDAIDITAK	87.2	3.01	2	531.278	2	137	147
AN1502	hypothetical protein similar to N-acetylglucosaminidase	67.9837	21	32	124	0.287	AGSDAIDITAK	89.2	3.16	2	531.278	2	137	147
AN1502	hypothetical protein similar to N-acetylglucosaminidase	67.9837	21	32	124	0.287	AGSDAIDITAK	90.9	3.52	2	531.278	2	137	147
AN1502	hypothetical protein similar to N-acetylglucosaminidase	67.9837	21	32	124	0.287	AGSDAIDITAK	91.4	3.17	2	531.279	2	137	147
AN1502	hypothetical protein similar to N-acetylglucosaminidase	67.9837	21	32	124	0.287	AGSDAIDITAK	92.6	2.92	2	531.279	2	137	147
AN1502	hypothetical protein similar to N-acetylglucosaminidase	67.9837	21	32	124	0.287	AGSDAIDITAK	92.7	3.14	2	531.279	2	137	147
AN1502	hypothetical protein similar to N-acetylglucosaminidase	67.9837	21	32	124	0.287	DAPLYPYR	24.6	-0.0414	2	497.753	2	181	188
AN1502	hypothetical protein similar to N-acetylglucosaminidase	67.9837	21	32	124	0.287	DAPLYPYR	27	0.125	2	497.755	2	181	188
AN1502	hypothetical protein similar to N-acetylglucosaminidase	67.9837	21	32	124	0.287	DAPLYPYR	29.7	0.252	2	497.754	2	181	188
AN1502	hypothetical protein similar to N-acetylglucosaminidase	67.9837	21	32	124	0.287	DAPLYPYR	31.9	-0.556	2	994.503	1	181	188
AN1502	hypothetical protein similar to N-acetylglucosaminidase	67.9837	21	32	124	0.287	DAPLYPYR	32.8	-0.531	2	994.504	1	181	188
AN1502	hypothetical protein similar to N-acetylglucosaminidase	67.9837	21	32	124	0.287	DAPLYPYR	31.5	1.07	2	497.755	2	181	188
AN1502	hypothetical protein similar to N-acetylglucosaminidase	67.9837	21	32	124	0.287	DTDDSILTNAWNR	79.8	2.24	2	760.853	2	51	63
AN1502	hypothetical protein similar to N-acetylglucosaminidase	67.9837	21	32	124	0.287	DTDDSILTNAWNR	88.8	2.62	2	760.853	2	51	63
AN1502	hypothetical protein similar to N-acetylglucosaminidase	67.9837	21	32	124	0.287	ETYSHDDLR	49.3	1.06	2	568.255	2	248	256
AN1502	hypothetical protein similar to N-acetylglucosaminidase	67.9837	21	32	124	0.287	ETYSHDDLR	60.6	0.553	2	568.256	2	248	256
AN1502	hypothetical protein similar to N-acetylglucosaminidase	67.9837	21	32	124	0.287	ETYSHDDLR	50.6	1.39	2	568.254	2	248	256
AN1502	hypothetical protein similar to N-acetylglucosaminidase	67.9837	21	32	124	0.287	ETYSHDDLR	67.8	1.15	2	568.255	2	248	256
AN1502	hypothetical protein similar to N-acetylglucosaminidase	67.9837	21	32	124	0.287	ETYSHDDLRNVVAYAR	27.2	1.08	2	636.98	3	248	263
AN1502	hypothetical protein similar to N-acetylglucosaminidase	67.9837	21	32	124	0.287	ETYSHDDLRNVVAYAR	31.9	2.35	2	636.98	3	248	263
AN1502	hypothetical protein similar to N-acetylglucosaminidase	67.9837	21	32	124	0.287	ETYSHDDLRNVVAYAR	37.3	1.68	2	636.98	3	248	263
AN1502	hypothetical protein similar to N-acetylglucosaminidase	67.9837	21	32	124	0.287	ETYSHDDLRNVVAYAR	81.7	2.62	2	954.968	2	248	263
AN1502	hypothetical protein similar to N-acetylglucosaminidase	67.9837	21	32	124	0.287	EYLLANGVmAATVVPK	0	5.77	2	846.949	2	569	584
AN1502	hypothetical protein similar to N-acetylglucosaminidase	67.9837	21	32	124	0.287	EYLLANGVmAATVVPK	0	6.24	2	846.949	2	569	584
AN1502	hypothetical protein similar to N-acetylglucosaminidase	67.9837	21	32	124	0.287	EYLLANGVmAATVVPK	0	6.6	2	846.951	2	569	584
AN1502	hypothetical protein similar to N-acetylglucosaminidase	67.9837	21	32	124	0.287	EYLLANGVmAATVVPK	0	6.8	2	846.951	2	569	584
AN1502	hypothetical protein similar to N-acetylglucosaminidase	67.9837	21	32	124	0.287	EYLLANGVmAATVVPK	61.7	2.92	2	846.457	2	569	584
AN1502	hypothetical protein similar to N-acetylglucosaminidase	67.9837	21	32	124	0.287	EYLLANGVmAATVVPK	95.2	6.6	2	846.46	2	569	584
AN1502	hypothetical protein similar to N-acetylglucosaminidase	67.9837	21	32	124	0.287	EYLLANGVmAATVVPK	99.4	5.72	2	846.461	2	569	584
AN1502	hypothetical protein similar to N-acetylglucosaminidase	67.9837	21	32	124	0.287	EYLLANGVmAATVVPK	107	5.96	2	846.458	2	569	584
AN1502	hypothetical protein similar to N-acetylglucosaminidase	67.9837	21	32	124	0.287	GGYVTNDDR	41.3	0.0506	2	498.723	2	454	462
AN1502	hypothetical protein similar to N-acetylglucosaminidase	67.9837	21	32	124	0.287	GGYVTNDDR	55.5	0.886	2	498.724	2	454	462
AN1502	hypothetical protein similar to N-acetylglucosaminidase	67.9837	21	32	124	0.287	GGYVTNDDR	57.2	0.569	2	498.724	2	454	462
AN1502	hypothetical protein similar to N-acetylglucosaminidase	67.9837	21	32	124	0.287	GLMVDTGR	24.6	0.0177	2	424.718	2	189	196
AN1502	hypothetical protein similar to N-acetylglucosaminidase	67.9837	21	32	124	0.287	GLmVDTGR	26	-0.756	2	864.428	1	189	196
AN1502	hypothetical protein similar to N-acetylglucosaminidase	67.9837	21	32	124	0.287	GLMVDTGR	25.5	0.337	2	424.719	2	189	196
AN1502	hypothetical protein similar to N-acetylglucosaminidase	67.9837	21	32	124	0.287	GLmVDTGR	25.9	0.495	2	432.716	2	189	196
AN1502	hypothetical protein similar to N-acetylglucosaminidase	67.9837	21	32	124	0.287	GLmVDTGR	31.6	-0.756	2	864.428	1	189	196
AN1502	hypothetical protein similar to N-acetylglucosaminidase	67.9837	21	32	124	0.287	GLMVDTGR	29.3	0.921	2	424.719	2	189	196
AN1502	hypothetical protein similar to N-acetylglucosaminidase	67.9837	21	32	124	0.287	GLMVDTGR	30.2	0.387	2	848.434	1	189	196
AN1502	hypothetical protein similar to N-acetylglucosaminidase	67.9837	21	32	124	0.287	GLMVDTGR	36.9	0.77	2	848.432	1	189	196
AN1502	hypothetical protein similar to N-acetylglucosaminidase	67.9837	21	32	124	0.287	GLMVDTGR	34.4	0.824	2	424.719	2	189	196
AN1502	hypothetical protein similar to N-acetylglucosaminidase	67.9837	21	32	124	0.287	GLMVDTGR	37.2	0.921	2	424.719	2	189	196
AN1502	hypothetical protein similar to N-acetylglucosaminidase	67.9837	21	32	124	0.287	GLmVDTGR	37	0.0706	2	432.716	2	189	196
AN1502	hypothetical protein similar to N-acetylglucosaminidase	67.9837	21	32	124	0.287	GLMVDTGR	38.7	0.699	2	424.718	2	189	196
AN1502	hypothetical protein similar to N-acetylglucosaminidase	67.9837	21	32	124	0.287	GLmVDTGR	37.9	0.456	2	432.715	2	189	196
AN1502	hypothetical protein similar to N-acetylglucosaminidase	67.9837	21	32	124	0.287	GLmVDTGR	38.4	0.569	2	432.716	2	189	196
AN1502	hypothetical protein similar to N-acetylglucosaminidase	67.9837	21	32	124	0.287	GLmVDTGR	40.9	0.796	2	432.718	2	189	196
AN1502	hypothetical protein similar to N-acetylglucosaminidase	67.9837	21	32	124	0.287	GLmVDTGR	43.6	0.538	2	432.717	2	189	196
AN1502	hypothetical protein similar to N-acetylglucosaminidase	67.9837	21	32	124	0.287	GLmVDTGR	44	-0.0414	2	432.716	2	189	196
AN1502	hypothetical protein similar to N-acetylglucosaminidase	67.9837	21	32	124	0.287	GLmVDTGR	44.2	0.125	2	432.715	2	189	196
AN1502	hypothetical protein similar to N-acetylglucosaminidase	67.9837	21	32	124	0.287	GLmVDTGR	48.1	0.745	2	432.716	2	189	196
AN1502	hypothetical protein similar to N-acetylglucosaminidase	67.9837	21	32	124	0.287	GLmVDTGR	49.3	0.495	2	432.717	2	189	196
AN1502	hypothetical protein similar to N-acetylglucosaminidase	67.9837	21	32	124	0.287	GLmVDTGR	51.1	0.387	2	432.717	2	189	196
AN1502	hypothetical protein similar to N-acetylglucosaminidase	67.9837	21	32	124	0.287	GLMVDTGR	52.8	0.721	2	424.72	2	189	196
AN1502	hypothetical protein similar to N-acetylglucosaminidase	67.9837	21	32	124	0.287	GLMVDTGR	53	1.01	2	424.719	2	189	196
AN1502	hypothetical protein similar to N-acetylglucosaminidase	67.9837	21	32	124	0.287	GLMVDTGR	55.1	0.959	2	424.719	2	189	196
AN1502	hypothetical protein similar to N-acetylglucosaminidase	67.9837	21	32	124	0.287	HISWGHSGPKPLSDVSLR	38.9	3.31	2	658.351	3	30	47
AN1502	hypothetical protein similar to N-acetylglucosaminidase	67.9837	21	32	124	0.287	ILNFR	39.8	-0.833	2	331.703	2	564	568
AN1502	hypothetical protein similar to N-acetylglucosaminidase	67.9837	21	32	124	0.287	KLHEQLDGmALSK	38.6	0	2	372.2	4	203	215
AN1502	hypothetical protein similar to N-acetylglucosaminidase	67.9837	21	32	124	0.287	KLHEQLDGMALSK	38.2	2.8	2	490.599	3	203	215
AN1502	hypothetical protein similar to N-acetylglucosaminidase	67.9837	21	32	124	0.287	KLHEQLDGmALSK	40.9	1.54	2	495.93	3	203	215
AN1502	hypothetical protein similar to N-acetylglucosaminidase	67.9837	21	32	124	0.287	KLHEQLDGmALSK	42	2.92	2	495.93	3	203	215
AN1502	hypothetical protein similar to N-acetylglucosaminidase	67.9837	21	32	124	0.287	KLHEQLDGmALSK	43.5	2.28	2	495.929	3	203	215
AN1502	hypothetical protein similar to N-acetylglucosaminidase	67.9837	21	32	124	0.287	KLHEQLDGmALSK	44.8	2.17	2	495.93	3	203	215
AN1502	hypothetical protein similar to N-acetylglucosaminidase	67.9837	21	32	124	0.287	KLHEQLDGmALSK	45.4	3.24	2	495.93	3	203	215
AN1502	hypothetical protein similar to N-acetylglucosaminidase	67.9837	21	32	124	0.287	KLHEQLDGMALSK	45.6	3.08	2	490.598	3	203	215
AN1502	hypothetical protein similar to N-acetylglucosaminidase	67.9837	21	32	124	0.287	KLHEQLDGMALSK	46.4	2.21	2	490.599	3	203	215
AN1502	hypothetical protein similar to N-acetylglucosaminidase	67.9837	21	32	124	0.287	KLHEQLDGMALSK	49.3	2.6	2	490.599	3	203	215
AN1502	hypothetical protein similar to N-acetylglucosaminidase	67.9837	21	32	124	0.287	KLHEQLDGMALSK	56.8	3.49	2	490.598	3	203	215
AN1502	hypothetical protein similar to N-acetylglucosaminidase	67.9837	21	32	124	0.287	KLHEQLDGmALSK	82.3	3.82	2	743.394	2	203	215
AN1502	hypothetical protein similar to N-acetylglucosaminidase	67.9837	21	32	124	0.287	KLHEQLDGmALSK	84.9	4.51	2	743.391	2	203	215
AN1502	hypothetical protein similar to N-acetylglucosaminidase	67.9837	21	32	124	0.287	LHEQLDGmALSK	25.1	1.77	2	453.232	3	204	215
AN1502	hypothetical protein similar to N-acetylglucosaminidase	67.9837	21	32	124	0.287	LHEQLDGmALSK	73.4	3.32	2	679.345	2	204	215
AN1502	hypothetical protein similar to N-acetylglucosaminidase	67.9837	21	32	124	0.287	LHEQLDGmALSK	75.8	3.18	2	679.345	2	204	215
AN1502	hypothetical protein similar to N-acetylglucosaminidase	67.9837	21	32	124	0.287	NFISVR	25.6	0	2	735.419	1	197	202
AN1502	hypothetical protein similar to N-acetylglucosaminidase	67.9837	21	32	124	0.287	NFISVR	28.8	0	2	368.212	2	197	202
AN1502	hypothetical protein similar to N-acetylglucosaminidase	67.9837	21	32	124	0.287	NFISVR	23.1	-0.114	2	735.418	1	197	202
AN1502	hypothetical protein similar to N-acetylglucosaminidase	67.9837	21	32	124	0.287	NVVAYAR	29.1	0	2	396.723	2	257	263
AN1502	hypothetical protein similar to N-acetylglucosaminidase	67.9837	21	32	124	0.287	NVVAYAR	26.1	-0.204	2	396.723	2	257	263
AN1502	hypothetical protein similar to N-acetylglucosaminidase	67.9837	21	32	124	0.287	NVVAYAR	23	0.409	2	792.44	1	257	263
AN1502	hypothetical protein similar to N-acetylglucosaminidase	67.9837	21	32	124	0.287	NVVAYAR	23.3	0.699	2	792.441	1	257	263
AN1502	hypothetical protein similar to N-acetylglucosaminidase	67.9837	21	32	124	0.287	NVVAYAR	27.2	-0.114	2	396.722	2	257	263
AN1502	hypothetical protein similar to N-acetylglucosaminidase	67.9837	21	32	124	0.287	NVVAYAR	32	0.208	2	396.723	2	257	263
AN1502	hypothetical protein similar to N-acetylglucosaminidase	67.9837	21	32	124	0.287	RTTLFTQR	34	1.33	2	511.793	2	556	563
AN1502	hypothetical protein similar to N-acetylglucosaminidase	67.9837	21	32	124	0.287	TTLFTQR	33.2	0.538	2	433.742	2	557	563
AN1502	hypothetical protein similar to N-acetylglucosaminidase	67.9837	21	32	124	0.287	TTLFTQR	43.6	1.27	2	433.74	2	557	563
AN1502	hypothetical protein similar to N-acetylglucosaminidase	67.9837	21	32	124	0.287	TTLFTQR	43.9	0.174	2	433.741	2	557	563
AN1502	hypothetical protein similar to N-acetylglucosaminidase	67.9837	21	32	124	0.287	TTLFTQR	36.9	1.35	2	433.74	2	557	563
AN1502	hypothetical protein similar to N-acetylglucosaminidase	67.9837	21	32	124	0.287	TTLFTQR	52.1	0.347	2	433.74	2	557	563
AN1502	hypothetical protein similar to N-acetylglucosaminidase	67.9837	21	32	124	0.287	TTLFTQR	57.8	0.921	2	433.741	2	557	563
AN1502	hypothetical protein similar to N-acetylglucosaminidase	67.9837	21	32	124	0.287	TTLFTQR	55.2	1.43	2	433.741	2	557	563
AN1502	hypothetical protein similar to N-acetylglucosaminidase	67.9837	21	32	124	0.287	TYNDLMQHWVDK	23.7	0.77	2	517.243	3	372	383
AN1502	hypothetical protein similar to N-acetylglucosaminidase	67.9837	21	32	124	0.287	TYNDLmQHWVDK	23.9	0.553	2	522.575	3	372	383
AN1502	hypothetical protein similar to N-acetylglucosaminidase	67.9837	21	32	124	0.287	TYNDLmQHWVDK	25.2	0.854	2	522.574	3	372	383
AN1502	hypothetical protein similar to N-acetylglucosaminidase	67.9837	21	32	124	0.287	TYNDLmQHWVDK	27.9	1.77	2	522.574	3	372	383
AN1502	hypothetical protein similar to N-acetylglucosaminidase	67.9837	21	32	124	0.287	TYNDLmQHWVDK	33.9	1.66	2	522.575	3	372	383
AN1502	hypothetical protein similar to N-acetylglucosaminidase	67.9837	21	32	124	0.287	TYNDLmQHWVDK	35.6	1.38	2	522.574	3	372	383
AN1502	hypothetical protein similar to N-acetylglucosaminidase	67.9837	21	32	124	0.287	TYNDLMQHWVDK	48.8	0.638	2	517.243	3	372	383
AN1502	hypothetical protein similar to N-acetylglucosaminidase	67.9837	21	32	124	0.287	TYNDLMQHWVDK	44.1	1.39	2	517.242	3	372	383
AN1502	hypothetical protein similar to N-acetylglucosaminidase	67.9837	21	32	124	0.287	TYNDLMQHWVDK	60	4.17	2	775.361	2	372	383
AN1502	hypothetical protein similar to N-acetylglucosaminidase	67.9837	21	32	124	0.287	TYNDLmQHWVDK	60.4	5.03	2	783.361	2	372	383
AN1502	hypothetical protein similar to N-acetylglucosaminidase	67.9837	21	32	124	0.287	TYNDLmQHWVDK	64.5	4.77	2	783.359	2	372	383
AN1502	hypothetical protein similar to N-acetylglucosaminidase	67.9837	21	32	124	0.287	TYNDLmQHWVDKAVPIFR	53.6	2.64	2	750.381	3	372	389
AN1502	hypothetical protein similar to N-acetylglucosaminidase	67.9837	21	32	124	0.287	VNPLPAPR	30.1	0.328	2	432.258	2	22	29
AN2060	exo-arabinanase	42.6308	5	7	24	0.146	FLLLHGGGVLLGEENK	29.8	2.92	2	565.987	3	353	368
AN2060	exo-arabinanase	42.6308	5	7	24	0.146	FLLLHGGGVLLGEENK	35.9	1.85	2	565.986	3	353	368
AN2060	exo-arabinanase	42.6308	5	7	24	0.146	SSDHGETWTEISR	20.9	0.119	2	502.228	3	78	90
AN2060	exo-arabinanase	42.6308	5	7	24	0.146	SSDHGETWTEISR	22.2	0.319	2	502.228	3	78	90
AN2060	exo-arabinanase	42.6308	5	7	24	0.146	SSDHGETWTEISR	24.6	1.8	2	502.228	3	78	90
AN2060	exo-arabinanase	42.6308	5	7	24	0.146	SSDHGETWTEISR	33.2	1.59	2	502.227	3	78	90
AN2060	exo-arabinanase	42.6308	5	7	24	0.146	SSDHGETWTEISR	80.7	4.49	2	752.841	2	78	90
AN2060	exo-arabinanase	42.6308	5	7	24	0.146	SSDHGETWTEISR	80.7	4.25	2	752.839	2	78	90
AN2060	exo-arabinanase	42.6308	5	7	24	0.146	SSDHGETWTEISR	87.5	4.43	2	752.84	2	78	90
AN2060	exo-arabinanase	42.6308	5	7	24	0.146	TLYAR	28.3	-0.602	2	312.179	2	44	48
AN2060	exo-arabinanase	42.6308	5	7	24	0.146	TLYAR	29	-0.699	2	312.18	2	44	48
AN2060	exo-arabinanase	42.6308	5	7	24	0.146	VHDTANGLGLR	57.7	5.96	2	576.811	2	91	101
AN2060	exo-arabinanase	42.6308	5	7	24	0.146	VHDTANGLGLR	60.8	5.52	2	576.811	2	91	101
AN2060	exo-arabinanase	42.6308	5	7	24	0.146	VHDTANGLGLR	61.2	3.55	2	576.811	2	91	101
AN2060	exo-arabinanase	42.6308	5	7	24	0.146	VHDTANGLGLR	62.7	4.92	2	576.81	2	91	101
AN2060	exo-arabinanase	42.6308	5	7	24	0.146	VHDTANGLGLR	67.4	4.92	2	576.811	2	91	101
AN2060	exo-arabinanase	42.6308	5	7	24	0.146	VHDTANGLGLR	71.6	5.15	2	576.81	2	91	101
AN2060	exo-arabinanase	42.6308	5	7	24	0.146	YQPFLYYLPER	22.9	1.49	2	744.88	2	102	112
AN2060	exo-arabinanase	42.6308	5	7	24	0.146	YQPFLYYLPER	23.7	2.03	2	744.881	2	102	112
AN2060	exo-arabinanase	42.6308	5	7	24	0.146	YQPFLYYLPER	21	2.24	2	744.883	2	102	112
AN2060	exo-arabinanase	42.6308	5	7	24	0.146	YQPFLYYLPER	30.9	0.638	2	496.923	3	102	112
AN2060	exo-arabinanase	42.6308	5	7	24	0.146	YQPFLYYLPER	32.8	2.77	2	744.88	2	102	112
AN2060	exo-arabinanase	42.6308	5	7	24	0.146	YQPFLYYLPER	32.5	1.55	2	496.923	3	102	112
AN2060	exo-arabinanase	42.6308	5	7	24	0.146	YQPFLYYLPER	49.6	1.85	2	744.88	2	102	112
AN5879	ML domain protein, putative	18.2976	2	2	3	0.0947	AAGNLHER	63.6	1.36	2	434.225	2	78	85
AN5879	ML domain protein, putative	18.2976	2	2	3	0.0947	AAGNLHER	65.4	1.57	2	434.224	2	78	85
AN5879	ML domain protein, putative	18.2976	2	2	3	0.0947	YGLITLLR	52.8	2.62	2	474.798	2	98	105
AN3918	aminopeptidase, putative	54.4245	5	5	20	0.125	GIDEYNHPTR	55.6	2.38	2	601.285	2	66	75
AN3918	aminopeptidase, putative	54.4245	5	5	20	0.125	GIDEYNHPTR	57.3	2.42	2	601.284	2	66	75
AN3918	aminopeptidase, putative	54.4245	5	5	20	0.125	GIDEYNHPTR	58.4	2.51	2	601.285	2	66	75
AN3918	aminopeptidase, putative	54.4245	5	5	20	0.125	GIDEYNHPTR	62.1	2.47	2	601.284	2	66	75
AN3918	aminopeptidase, putative	54.4245	5	5	20	0.125	LVLGHEVPASARPmGLTPPTK	19.7	1.28	2	729.74	3	119	139
AN3918	aminopeptidase, putative	54.4245	5	5	20	0.125	NGIPGGGIATGAEGVK	0	3	2	699.867	2	406	421
AN3918	aminopeptidase, putative	54.4245	5	5	20	0.125	SDYDGFIR	39.1	1.2	2	486.725	2	398	405
AN3918	aminopeptidase, putative	54.4245	5	5	20	0.125	SDYDGFIR	36.1	1.85	2	486.725	2	398	405
AN3918	aminopeptidase, putative	54.4245	5	5	20	0.125	SDYDGFIR	39.9	1.55	2	486.726	2	398	405
AN3918	aminopeptidase, putative	54.4245	5	5	20	0.125	SDYDGFIR	45.7	1.28	2	486.725	2	398	405
AN3918	aminopeptidase, putative	54.4245	5	5	20	0.125	SDYDGFIR	67.8	2.26	2	486.726	2	398	405
AN3918	aminopeptidase, putative	54.4245	5	5	20	0.125	VLYSLAER	27.2	1.05	2	475.769	2	58	65
AN3918	aminopeptidase, putative	54.4245	5	5	20	0.125	VLYSLAER	42.2	0.959	2	475.769	2	58	65
AN3918	aminopeptidase, putative	54.4245	5	5	20	0.125	VLYSLAER	41.6	1.31	2	475.769	2	58	65
AN3918	aminopeptidase, putative	54.4245	5	5	20	0.125	VLYSLAER	44.6	1.36	2	475.77	2	58	65
AN3918	aminopeptidase, putative	54.4245	5	5	20	0.125	VLYSLAER	57.6	1.21	2	475.77	2	58	65
AN3918	aminopeptidase, putative	54.4245	5	5	20	0.125	VLYSLAER	50	1.51	2	475.769	2	58	65
AN3918	aminopeptidase, putative	54.4245	5	5	20	0.125	VLYSLAER	57.2	1.38	2	475.77	2	58	65
AN3918	aminopeptidase, putative	54.4245	5	5	20	0.125	VLYSLAER	57.4	1.46	2	475.77	2	58	65
AN3918	aminopeptidase, putative	54.4245	5	5	20	0.125	VLYSLAER	58.5	1.39	2	475.771	2	58	65
AN8445	aminopeptidase Y, putative	54.0631	11	18	74	0.221	AHDDTVNWLYR	25.5	0	2	463.89	3	63	73
AN8445	aminopeptidase Y, putative	54.0631	11	18	74	0.221	AHDDTVNWLYR	69.6	3.3	2	695.333	2	63	73
AN8445	aminopeptidase Y, putative	54.0631	11	18	74	0.221	ATAFAVATYANDLSTIPK	44.6	3.82	2	618.661	3	443	460
AN8445	aminopeptidase Y, putative	54.0631	11	18	74	0.221	ATAFAVATYANDLSTIPK	45.1	4.96	2	618.661	3	443	460
AN8445	aminopeptidase Y, putative	54.0631	11	18	74	0.221	ATAFAVATYANDLSTIPK	40.2	5.06	2	618.66	3	443	460
AN8445	aminopeptidase Y, putative	54.0631	11	18	74	0.221	ATAFAVATYANDLSTIPK	48.1	4.59	2	618.661	3	443	460
AN8445	aminopeptidase Y, putative	54.0631	11	18	74	0.221	ATAFAVATYANDLSTIPK	50.6	5.24	2	618.66	3	443	460
AN8445	aminopeptidase Y, putative	54.0631	11	18	74	0.221	ATAFAVATYANDLSTIPK	56.9	4.8	2	618.66	3	443	460
AN8445	aminopeptidase Y, putative	54.0631	11	18	74	0.221	ATAFAVATYANDLSTIPK	59.2	3.64	2	618.661	3	443	460
AN8445	aminopeptidase Y, putative	54.0631	11	18	74	0.221	ATAFAVATYANDLSTIPK	83.8	7.82	2	927.49	2	443	460
AN8445	aminopeptidase Y, putative	54.0631	11	18	74	0.221	ATAFAVATYANDLSTIPK	90	7.74	2	927.489	2	443	460
AN8445	aminopeptidase Y, putative	54.0631	11	18	74	0.221	ATAFAVATYANDLSTIPK	76.9	6.12	2	618.662	3	443	460
AN8445	aminopeptidase Y, putative	54.0631	11	18	74	0.221	ATAFAVATYANDLSTIPK	99.7	8.49	2	927.49	2	443	460
AN8445	aminopeptidase Y, putative	54.0631	11	18	74	0.221	ATAFAVATYANDLSTIPK	104	9.13	2	927.489	2	443	460
AN8445	aminopeptidase Y, putative	54.0631	11	18	74	0.221	ATAFAVATYANDLSTIPK	105	9.41	2	927.49	2	443	460
AN8445	aminopeptidase Y, putative	54.0631	11	18	74	0.221	ATAFAVATYANDLSTIPK	106	9.46	2	927.489	2	443	460
AN8445	aminopeptidase Y, putative	54.0631	11	18	74	0.221	ATAFAVATYANDLSTIPK	110	9.41	2	927.49	2	443	460
AN8445	aminopeptidase Y, putative	54.0631	11	18	74	0.221	ATAFAVATYANDLSTIPKR	27.2	0	2	670.694	3	443	461
AN8445	aminopeptidase Y, putative	54.0631	11	18	74	0.221	ATAFAVATYANDLSTIPKR	34	0.398	2	670.693	3	443	461
AN8445	aminopeptidase Y, putative	54.0631	11	18	74	0.221	ATAFAVATYANDLSTIPKR	59.7	1.89	2	670.694	3	443	461
AN8445	aminopeptidase Y, putative	54.0631	11	18	74	0.221	ATAFAVATYANDLSTIPKR	69.6	2.4	2	670.694	3	443	461
AN8445	aminopeptidase Y, putative	54.0631	11	18	74	0.221	ATAFAVATYANDLSTIPKR	71.2	2.35	2	670.695	3	443	461
AN8445	aminopeptidase Y, putative	54.0631	11	18	74	0.221	ATAFAVATYANDLSTIPKR	73.9	4.21	2	670.695	3	443	461
AN8445	aminopeptidase Y, putative	54.0631	11	18	74	0.221	ATAFAVATYANDLSTIPKR	74.1	2.7	2	670.695	3	443	461
AN8445	aminopeptidase Y, putative	54.0631	11	18	74	0.221	ATAFAVATYANDLSTIPKR	75.2	3.85	2	670.695	3	443	461
AN8445	aminopeptidase Y, putative	54.0631	11	18	74	0.221	ATAFAVATYANDLSTIPKR	98.6	6.16	2	1005.54	2	443	461
AN8445	aminopeptidase Y, putative	54.0631	11	18	74	0.221	ATAFAVATYANDLSTIPKR	99.1	6.96	2	1005.54	2	443	461
AN8445	aminopeptidase Y, putative	54.0631	11	18	74	0.221	ATAFAVATYANDLSTIPKR	103	6.24	2	1005.54	2	443	461
AN8445	aminopeptidase Y, putative	54.0631	11	18	74	0.221	GGDPDNVVTLGGHSDSVEAGPGINDDGSGIISNLVIAR	86.5	7.23	2	1225.6	3	240	277
AN8445	aminopeptidase Y, putative	54.0631	11	18	74	0.221	GGDPDNVVTLGGHSDSVEAGPGINDDGSGIISNLVIAR	97.2	7.44	2	1225.6	3	240	277
AN8445	aminopeptidase Y, putative	54.0631	11	18	74	0.221	GGDPDNVVTLGGHSDSVEAGPGINDDGSGIISNLVIAR	119	9.29	2	1225.6	3	240	277
AN8445	aminopeptidase Y, putative	54.0631	11	18	74	0.221	NRVFGGR	31.7	-0.114	2	403.226	2	56	62
AN8445	aminopeptidase Y, putative	54.0631	11	18	74	0.221	PADFASDVAGK	0	2.8	2	539.265	2	133	143
AN8445	aminopeptidase Y, putative	54.0631	11	18	74	0.221	PADFASDVAGK	0	3.41	2	539.266	2	133	143
AN8445	aminopeptidase Y, putative	54.0631	11	18	74	0.221	RTGYYHVYK	39.8	1.07	2	396.206	3	77	85
AN8445	aminopeptidase Y, putative	54.0631	11	18	74	0.221	TGYYHVYK	24.3	1.17	2	515.754	2	78	85
AN8445	aminopeptidase Y, putative	54.0631	11	18	74	0.221	TGYYHVYK	24.9	-0.23	2	344.171	3	78	85
AN8445	aminopeptidase Y, putative	54.0631	11	18	74	0.221	TGYYHVYK	22.2	0.481	2	344.172	3	78	85
AN8445	aminopeptidase Y, putative	54.0631	11	18	74	0.221	TGYYHVYK	23.7	0.796	2	1030.5	1	78	85
AN8445	aminopeptidase Y, putative	54.0631	11	18	74	0.221	TGYYHVYK	24	0.194	2	344.172	3	78	85
AN8445	aminopeptidase Y, putative	54.0631	11	18	74	0.221	TGYYHVYK	24.9	0.244	2	344.171	3	78	85
AN8445	aminopeptidase Y, putative	54.0631	11	18	74	0.221	TGYYHVYK	26.5	0.678	2	344.172	3	78	85
AN8445	aminopeptidase Y, putative	54.0631	11	18	74	0.221	TGYYHVYK	34.2	1.6	2	515.754	2	78	85
AN8445	aminopeptidase Y, putative	54.0631	11	18	74	0.221	TGYYHVYK	34.6	1.89	2	515.755	2	78	85
AN8445	aminopeptidase Y, putative	54.0631	11	18	74	0.221	TGYYHVYK	36.3	1.55	2	515.754	2	78	85
AN8445	aminopeptidase Y, putative	54.0631	11	18	74	0.221	TGYYHVYK	36.6	1.49	2	515.754	2	78	85
AN8445	aminopeptidase Y, putative	54.0631	11	18	74	0.221	TGYYHVYK	39.5	1.49	2	515.753	2	78	85
AN8445	aminopeptidase Y, putative	54.0631	11	18	74	0.221	TGYYHVYK	40.2	1.96	2	515.755	2	78	85
AN8445	aminopeptidase Y, putative	54.0631	11	18	74	0.221	TGYYHVYK	45.6	1.77	2	515.755	2	78	85
AN8445	aminopeptidase Y, putative	54.0631	11	18	74	0.221	TTYNVIAQTK	26.7	0.959	2	569.809	2	230	239
AN8445	aminopeptidase Y, putative	54.0631	11	18	74	0.221	TTYNVIAQTK	31.4	1.4	2	569.809	2	230	239
AN8445	aminopeptidase Y, putative	54.0631	11	18	74	0.221	TTYNVIAQTK	50.1	1.77	2	1138.61	1	230	239
AN8445	aminopeptidase Y, putative	54.0631	11	18	74	0.221	TTYNVIAQTK	55.8	1.77	2	569.809	2	230	239
AN8445	aminopeptidase Y, putative	54.0631	11	18	74	0.221	TTYNVIAQTK	57.1	2.33	2	569.809	2	230	239
AN8445	aminopeptidase Y, putative	54.0631	11	18	74	0.221	TTYNVIAQTK	62.2	2.68	2	569.81	2	230	239
AN8445	aminopeptidase Y, putative	54.0631	11	18	74	0.221	TTYNVIAQTK	66.9	1.89	2	569.81	2	230	239
AN8445	aminopeptidase Y, putative	54.0631	11	18	74	0.221	TTYNVIAQTK	67.3	2.6	2	569.81	2	230	239
AN8445	aminopeptidase Y, putative	54.0631	11	18	74	0.221	TTYNVIAQTK	70.7	2.26	2	569.809	2	230	239
AN8445	aminopeptidase Y, putative	54.0631	11	18	74	0.221	TTYNVIAQTK	74.6	2.36	2	569.81	2	230	239
AN8445	aminopeptidase Y, putative	54.0631	11	18	74	0.221	VFGGR	18.9	-0.447	2	535.3	1	58	62
AN8445	aminopeptidase Y, putative	54.0631	11	18	74	0.221	VFGGR	20.2	0.102	2	535.299	1	58	62
AN8445	aminopeptidase Y, putative	54.0631	11	18	74	0.221	VFGGR	21.4	-0.114	2	535.301	1	58	62
AN8445	aminopeptidase Y, putative	54.0631	11	18	74	0.221	VFGGR	21.4	-0.0414	2	535.301	1	58	62
AN8445	aminopeptidase Y, putative	54.0631	11	18	74	0.221	VFGGR	22.2	0.131	2	535.3	1	58	62
AN8445	aminopeptidase Y, putative	54.0631	11	18	74	0.221	VFGGR	24	-0.0792	2	535.3	1	58	62
AN8445	aminopeptidase Y, putative	54.0631	11	18	74	0.221	VFGGR	29	-0.176	2	535.3	1	58	62
AN8445	aminopeptidase Y, putative	54.0631	11	18	74	0.221	VVLVQR	20.1	-0.431	2	713.47	1	144	149
AN8445	aminopeptidase Y, putative	54.0631	11	18	74	0.221	VVLVQR	20.8	-0.477	2	713.468	1	144	149
AN8445	aminopeptidase Y, putative	54.0631	11	18	74	0.221	VVLVQR	26.2	1.02	2	357.238	2	144	149
AN8445	aminopeptidase Y, putative	54.0631	11	18	74	0.221	VVLVQR	23	-0.505	2	713.471	1	144	149
AN8445	aminopeptidase Y, putative	54.0631	11	18	74	0.221	VVLVQR	27.2	0.959	2	357.237	2	144	149
AN8445	aminopeptidase Y, putative	54.0631	11	18	74	0.221	VVLVQR	34	0.569	2	357.238	2	144	149
AN8445	aminopeptidase Y, putative	54.0631	11	18	74	0.221	VVLVQR	39.6	0.0458	2	357.237	2	144	149
AN8445	aminopeptidase Y, putative	54.0631	11	18	74	0.221	VVLVQR	40	1.52	2	357.238	2	144	149
AN1285	beta-1,4-endoglucanase	35.8124	7	10	38	0.16	ALTDPQDK	28.3	1.29	2	887.451	1	202	209
AN1285	beta-1,4-endoglucanase	35.8124	7	10	38	0.16	ALTDPQDK	41.6	1.04	2	444.228	2	202	209
AN1285	beta-1,4-endoglucanase	35.8124	7	10	38	0.16	ALTDPQDK	38.9	1.92	2	444.227	2	202	209
AN1285	beta-1,4-endoglucanase	35.8124	7	10	38	0.16	LGVLGEFAGANNQV	0	3.85	2	694.864	2	252	265
AN1285	beta-1,4-endoglucanase	35.8124	7	10	38	0.16	LGVLGEFAGANNQVcK	63.6	5.25	2	838.928	2	252	267
AN1285	beta-1,4-endoglucanase	35.8124	7	10	38	0.16	NEGMNIFR	25.5	1.01	2	490.735	2	59	66
AN1285	beta-1,4-endoglucanase	35.8124	7	10	38	0.16	NEGMNIFR	26.5	0.357	2	490.736	2	59	66
AN1285	beta-1,4-endoglucanase	35.8124	7	10	38	0.16	NEGmNIFR	32.8	-0.964	2	996.462	1	59	66
AN1285	beta-1,4-endoglucanase	35.8124	7	10	38	0.16	NEGmNIFR	27.2	1.16	2	498.733	2	59	66
AN1285	beta-1,4-endoglucanase	35.8124	7	10	38	0.16	NEGMNIFR	48.3	0.495	2	980.466	1	59	66
AN1285	beta-1,4-endoglucanase	35.8124	7	10	38	0.16	NEGMNIFR	44	0.854	2	490.735	2	59	66
AN1285	beta-1,4-endoglucanase	35.8124	7	10	38	0.16	NEGMNIFR	49.4	0.678	2	490.735	2	59	66
AN1285	beta-1,4-endoglucanase	35.8124	7	10	38	0.16	NEGmNIFR	44.7	1.51	2	498.732	2	59	66
AN1285	beta-1,4-endoglucanase	35.8124	7	10	38	0.16	NEGMNIFR	61.5	1.2	2	490.736	2	59	66
AN1285	beta-1,4-endoglucanase	35.8124	7	10	38	0.16	NEGmNIFR	50	1.46	2	498.733	2	59	66
AN1285	beta-1,4-endoglucanase	35.8124	7	10	38	0.16	NEGmNIFR	52.4	1.6	2	498.733	2	59	66
AN1285	beta-1,4-endoglucanase	35.8124	7	10	38	0.16	NEGmNIFR	53.4	1.52	2	498.733	2	59	66
AN1285	beta-1,4-endoglucanase	35.8124	7	10	38	0.16	VAFSmER	24.6	0	2	855.407	1	67	73
AN1285	beta-1,4-endoglucanase	35.8124	7	10	38	0.16	VAFSmER	25.5	0.854	2	428.206	2	67	73
AN1285	beta-1,4-endoglucanase	35.8124	7	10	38	0.16	VAFSmER	31.5	-0.0792	2	428.204	2	67	73
AN1285	beta-1,4-endoglucanase	35.8124	7	10	38	0.16	VAFSmER	32.9	1.18	2	428.206	2	67	73
AN1285	beta-1,4-endoglucanase	35.8124	7	10	38	0.16	VAFSmER	38	0.921	2	428.205	2	67	73
AN1285	beta-1,4-endoglucanase	35.8124	7	10	38	0.16	VAFSmER	39.4	1.01	2	428.206	2	67	73
AN1285	beta-1,4-endoglucanase	35.8124	7	10	38	0.16	VAFSmER	43.9	1	2	428.205	2	67	73
AN1285	beta-1,4-endoglucanase	35.8124	7	10	38	0.16	VAFSmER	48.6	0.721	2	428.205	2	67	73
AN1285	beta-1,4-endoglucanase	35.8124	7	10	38	0.16	VAFSMER	51.1	0.886	2	420.208	2	67	73
AN1285	beta-1,4-endoglucanase	35.8124	7	10	38	0.16	VAFSMER	53.3	0.678	2	420.209	2	67	73
AN1285	beta-1,4-endoglucanase	35.8124	7	10	38	0.16	VAFSMER	53.5	1.07	2	420.208	2	67	73
AN1285	beta-1,4-endoglucanase	35.8124	7	10	38	0.16	VAFSMER	53.5	1.07	2	420.209	2	67	73
AN1285	beta-1,4-endoglucanase	35.8124	7	10	38	0.16	VAFSmER	44.6	1.52	2	428.205	2	67	73
AN1285	beta-1,4-endoglucanase	35.8124	7	10	38	0.16	VAFSmER	46.5	1.48	2	428.206	2	67	73
AN1285	beta-1,4-endoglucanase	35.8124	7	10	38	0.16	VTAATNWLR	54.1	0.387	2	516.286	2	239	247
AN1285	beta-1,4-endoglucanase	35.8124	7	10	38	0.16	VTAATNWLR	53.8	1.57	2	516.286	2	239	247
AN1285	beta-1,4-endoglucanase	35.8124	7	10	38	0.16	VTAATNWLR	60.3	1.4	2	516.285	2	239	247
AN1285	beta-1,4-endoglucanase	35.8124	7	10	38	0.16	VTAATNWLR	64.4	1.6	2	516.285	2	239	247
AN1285	beta-1,4-endoglucanase	35.8124	7	10	38	0.16	VTAATNWLR	75.1	1.68	2	516.286	2	239	247
AN1285	beta-1,4-endoglucanase	35.8124	7	10	38	0.16	VTAATNWLRENGK	54.2	1.03	2	730.388	2	239	251
AN1285	beta-1,4-endoglucanase	35.8124	7	10	38	0.16	VTAATNWLRENGK	58.7	1.24	2	730.388	2	239	251
AN1792	GDSL Lipase/Acylhydrolase family protein	38.2692	10	12	35	0.246	DSYmWYDELHPSEQTDR	44.6	3.02	2	729.97	3	303	319
AN1792	GDSL Lipase/Acylhydrolase family protein	38.2692	10	12	35	0.246	EFVNVVR	24.3	-0.0414	2	862.482	1	324	330
AN1792	GDSL Lipase/Acylhydrolase family protein	38.2692	10	12	35	0.246	EFVNVVR	25.1	0.432	2	862.48	1	324	330
AN1792	GDSL Lipase/Acylhydrolase family protein	38.2692	10	12	35	0.246	EFVNVVR	25.9	0.201	2	862.481	1	324	330
AN1792	GDSL Lipase/Acylhydrolase family protein	38.2692	10	12	35	0.246	EFVNVVR	30.1	0.137	2	862.482	1	324	330
AN1792	GDSL Lipase/Acylhydrolase family protein	38.2692	10	12	35	0.246	EFVNVVRGETK	53.2	2.96	2	639.348	2	324	334
AN1792	GDSL Lipase/Acylhydrolase family protein	38.2692	10	12	35	0.246	EFVNVVRGETK	56.4	2.14	2	639.348	2	324	334
AN1792	GDSL Lipase/Acylhydrolase family protein	38.2692	10	12	35	0.246	LHAVGAR	31.4	0.721	2	362.217	2	174	180
AN1792	GDSL Lipase/Acylhydrolase family protein	38.2692	10	12	35	0.246	LHAVGAR	40.4	-0.176	2	723.426	1	174	180
AN1792	GDSL Lipase/Acylhydrolase family protein	38.2692	10	12	35	0.246	LHAVGAR	40.5	-0.114	2	723.428	1	174	180
AN1792	GDSL Lipase/Acylhydrolase family protein	38.2692	10	12	35	0.246	LHAVGAR	37.2	0.367	2	362.217	2	174	180
AN1792	GDSL Lipase/Acylhydrolase family protein	38.2692	10	12	35	0.246	QDQmSSFLTDNSYR	102	4.28	2	854.37	2	104	117
AN1792	GDSL Lipase/Acylhydrolase family protein	38.2692	10	12	35	0.246	QYFTMVNEVFEYR	56.6	4.33	2	863.403	2	229	241
AN1792	GDSL Lipase/Acylhydrolase family protein	38.2692	10	12	35	0.246	QYFTMVNEVFEYR	69	4.59	2	863.404	2	229	241
AN1792	GDSL Lipase/Acylhydrolase family protein	38.2692	10	12	35	0.246	QYFTmVNEVFEYR	70.2	4.89	2	871.4	2	229	241
AN1792	GDSL Lipase/Acylhydrolase family protein	38.2692	10	12	35	0.246	QYFTmVNEVFEYR	83.8	5.82	2	871.401	2	229	241
AN1792	GDSL Lipase/Acylhydrolase family protein	38.2692	10	12	35	0.246	QYFTMVNEVFEYR	87.3	5.01	2	863.404	2	229	241
AN1792	GDSL Lipase/Acylhydrolase family protein	38.2692	10	12	35	0.246	QYFTmVNEVFEYR	87.5	5.21	2	871.402	2	229	241
AN1792	GDSL Lipase/Acylhydrolase family protein	38.2692	10	12	35	0.246	SGIKQDQmSSFLTDNSYR	107	5.51	2	1046.99	2	100	117
AN1792	GDSL Lipase/Acylhydrolase family protein	38.2692	10	12	35	0.246	SGIKQDQmSSFLTDNSYRDNR	0	1.96	2	826.718	3	100	120
AN1792	GDSL Lipase/Acylhydrolase family protein	38.2692	10	12	35	0.246	SGIKQDQmSSFLTDNSYRDNR	0	2.16	2	826.72	3	100	120
AN1792	GDSL Lipase/Acylhydrolase family protein	38.2692	10	12	35	0.246	TPFELLLANR	40	0.161	2	587.335	2	242	251
AN1792	GDSL Lipase/Acylhydrolase family protein	38.2692	10	12	35	0.246	TPFELLLANR	42.8	0.585	2	587.336	2	242	251
AN1792	GDSL Lipase/Acylhydrolase family protein	38.2692	10	12	35	0.246	TPFELLLANR	45.2	0.292	2	587.337	2	242	251
AN1792	GDSL Lipase/Acylhydrolase family protein	38.2692	10	12	35	0.246	TPFELLLANR	51.5	0.658	2	587.337	2	242	251
AN1792	GDSL Lipase/Acylhydrolase family protein	38.2692	10	12	35	0.246	TPFELLLANR	53.9	0.444	2	587.334	2	242	251
AN1792	GDSL Lipase/Acylhydrolase family protein	38.2692	10	12	35	0.246	TPFELLLANR	56.9	0.409	2	587.335	2	242	251
AN1792	GDSL Lipase/Acylhydrolase family protein	38.2692	10	12	35	0.246	TPFELLLANR	66.6	0.658	2	587.336	2	242	251
AN1792	GDSL Lipase/Acylhydrolase family protein	38.2692	10	12	35	0.246	TPFELLLANRYPGSR	23.8	0	2	578.649	3	242	256
AN1792	GDSL Lipase/Acylhydrolase family protein	38.2692	10	12	35	0.246	TPFELLLANRYPGSR	24.5	0	2	578.651	3	242	256
AN1792	GDSL Lipase/Acylhydrolase family protein	38.2692	10	12	35	0.246	TPFELLLANRYPGSR	31	1	2	867.47	2	242	256
AN1792	GDSL Lipase/Acylhydrolase family protein	38.2692	10	12	35	0.246	TPFELLLANRYPGSR	33.2	-0.114	2	867.473	2	242	256
AN1792	GDSL Lipase/Acylhydrolase family protein	38.2692	10	12	35	0.246	TPFELLLANRYPGSR	32.8	0.42	2	578.65	3	242	256
AN1792	GDSL Lipase/Acylhydrolase family protein	38.2692	10	12	35	0.246	TPFELLLANRYPGSR	34.7	0.553	2	578.649	3	242	256
AN1792	GDSL Lipase/Acylhydrolase family protein	38.2692	10	12	35	0.246	TPFELLLANRYPGSR	36	0.0555	2	578.65	3	242	256
AN8761	exopolygalacturonase	47.5378	4	4	18	0.0806	DDSAFILSALK	80.9	2.62	2	590.317	2	61	71
AN8761	exopolygalacturonase	47.5378	4	4	18	0.0806	HVDLEILGR	25.9	1.96	2	526.299	2	100	108
AN8761	exopolygalacturonase	47.5378	4	4	18	0.0806	HVDLEILGR	32	3.02	2	526.3	2	100	108
AN8761	exopolygalacturonase	47.5378	4	4	18	0.0806	HVDLEILGR	34.8	2.28	2	526.299	2	100	108
AN8761	exopolygalacturonase	47.5378	4	4	18	0.0806	HVDLEILGR	39.9	2.34	2	526.299	2	100	108
AN8761	exopolygalacturonase	47.5378	4	4	18	0.0806	HVDLEILGR	40.7	2.89	2	526.298	2	100	108
AN8761	exopolygalacturonase	47.5378	4	4	18	0.0806	HVDLEILGR	40.9	3.39	2	526.299	2	100	108
AN8761	exopolygalacturonase	47.5378	4	4	18	0.0806	HVDLEILGR	41.1	3.04	2	526.3	2	100	108
AN8761	exopolygalacturonase	47.5378	4	4	18	0.0806	HVDLEILGR	42	2.96	2	526.299	2	100	108
AN8761	exopolygalacturonase	47.5378	4	4	18	0.0806	HVDLEILGR	46.2	2.52	2	526.3	2	100	108
AN8761	exopolygalacturonase	47.5378	4	4	18	0.0806	NTDGWDTYR	28.3	0	2	564.243	2	222	230
AN8761	exopolygalacturonase	47.5378	4	4	18	0.0806	NTDGWDTYR	31.2	0	2	564.244	2	222	230
AN8761	exopolygalacturonase	47.5378	4	4	18	0.0806	NTDGWDTYR	44.5	1.54	2	564.241	2	222	230
AN8761	exopolygalacturonase	47.5378	4	4	18	0.0806	NTDGWDTYR	52.2	1.68	2	564.241	2	222	230
AN8761	exopolygalacturonase	47.5378	4	4	18	0.0806	SHGDGRDDSAFILSALK	29.4	2.05	2	596.969	3	55	71
AN8761	exopolygalacturonase	47.5378	4	4	18	0.0806	SHGDGRDDSAFILSALK	35.6	2.25	2	596.968	3	55	71
AN8761	exopolygalacturonase	47.5378	4	4	18	0.0806	SHGDGRDDSAFILSALK	35.9	3.05	2	596.969	3	55	71
AN8761	exopolygalacturonase	47.5378	4	4	18	0.0806	SHGDGRDDSAFILSALK	37.7	3.28	2	596.969	3	55	71
AN2533	glycosyl hydrolase, family 43, putative	35.6092	5	6	10	0.167	ATTLEGLK	28.6	0.42	2	416.742	2	62	69
AN2533	glycosyl hydrolase, family 43, putative	35.6092	5	6	10	0.167	ATTLEGLKTGESK	62.2	4.13	2	667.864	2	62	74
AN2533	glycosyl hydrolase, family 43, putative	35.6092	5	6	10	0.167	ATTLEGLKTGESK	67.6	4.85	2	667.864	2	62	74
AN2533	glycosyl hydrolase, family 43, putative	35.6092	5	6	10	0.167	SQPLEDWETVGAPVNEGPAPLYHDGK	0	4.09	2	936.119	3	186	211
AN2533	glycosyl hydrolase, family 43, putative	35.6092	5	6	10	0.167	VVWSDSESSR	54.5	2.31	2	576.271	2	75	84
AN2533	glycosyl hydrolase, family 43, putative	35.6092	5	6	10	0.167	VVWSDSESSR	58.7	3.29	2	576.272	2	75	84
AN2533	glycosyl hydrolase, family 43, putative	35.6092	5	6	10	0.167	VVWSDSESSR	63.9	2.02	2	576.271	2	75	84
AN2533	glycosyl hydrolase, family 43, putative	35.6092	5	6	10	0.167	YTAAQR	21.2	0.174	2	709.365	1	295	300
AN2533	glycosyl hydrolase, family 43, putative	35.6092	5	6	10	0.167	YTAAQR	32	1.06	2	355.185	2	295	300
AN2533	glycosyl hydrolase, family 43, putative	35.6092	5	6	10	0.167	YTAAQR	35.1	1.25	2	355.185	2	295	300
AN2325	alpha-1,2-mannosidase family protein	82.4232	6	6	15	0.0796	AYEEQIR	26.4	-0.0414	2	454.729	2	362	368
AN2325	alpha-1,2-mannosidase family protein	82.4232	6	6	15	0.0796	AYEEQIR	46	0.638	2	454.727	2	362	368
AN2325	alpha-1,2-mannosidase family protein	82.4232	6	6	15	0.0796	AYEEQIR	48.2	0.244	2	454.727	2	362	368
AN2325	alpha-1,2-mannosidase family protein	82.4232	6	6	15	0.0796	FDGFLPDGR	42.5	1.72	2	512.25	2	376	384
AN2325	alpha-1,2-mannosidase family protein	82.4232	6	6	15	0.0796	FDGFLPDGR	44.3	1.3	2	512.249	2	376	384
AN2325	alpha-1,2-mannosidase family protein	82.4232	6	6	15	0.0796	GALPDWIDLGYITPTYSR	58.1	5.3	2	1019.52	2	450	467
AN2325	alpha-1,2-mannosidase family protein	82.4232	6	6	15	0.0796	GALPDWIDLGYITPTYSR	69.2	4.49	2	1019.52	2	450	467
AN2325	alpha-1,2-mannosidase family protein	82.4232	6	6	15	0.0796	GQGLSQEYK	55.3	1.14	2	505.252	2	175	183
AN2325	alpha-1,2-mannosidase family protein	82.4232	6	6	15	0.0796	GQGLSQEYK	53	1.72	2	505.252	2	175	183
AN2325	alpha-1,2-mannosidase family protein	82.4232	6	6	15	0.0796	GQGLSQEYK	56.7	2.1	2	505.252	2	175	183
AN2325	alpha-1,2-mannosidase family protein	82.4232	6	6	15	0.0796	GQGLSQEYK	57.1	2.07	2	505.253	2	175	183
AN2325	alpha-1,2-mannosidase family protein	82.4232	6	6	15	0.0796	SLIDIWR	28.5	-0.643	2	451.759	2	369	375
AN2325	alpha-1,2-mannosidase family protein	82.4232	6	6	15	0.0796	SLIDIWR	31.7	-0.38	2	451.759	2	369	375
AN2325	alpha-1,2-mannosidase family protein	82.4232	6	6	15	0.0796	SLIDIWR	35	0	2	451.759	2	369	375
AN2325	alpha-1,2-mannosidase family protein	82.4232	6	6	15	0.0796	VGISWISTSK	66.8	1.85	2	539.302	2	269	278
AN2217	beta-1,4-xylosidase	82.706	16	24	58	0.235	AAVGDSATVHY	0	3.1	2	545.763	2	443	453
AN2217	beta-1,4-xylosidase	82.706	16	24	58	0.235	DPNAAIEDR	50.6	2.07	2	500.739	2	31	39
AN2217	beta-1,4-xylosidase	82.706	16	24	58	0.235	DPNAAIEDR	54.6	2.28	2	500.739	2	31	39
AN2217	beta-1,4-xylosidase	82.706	16	24	58	0.235	EAVDLAR	35.5	-0.23	2	387.212	2	378	384
AN2217	beta-1,4-xylosidase	82.706	16	24	58	0.235	EAVDLAR	34.9	-0.0414	2	773.419	1	378	384
AN2217	beta-1,4-xylosidase	82.706	16	24	58	0.235	EAVDLAR	41.8	0.174	2	773.419	1	378	384
AN2217	beta-1,4-xylosidase	82.706	16	24	58	0.235	EAVDLAR	33.8	0.143	2	387.212	2	378	384
AN2217	beta-1,4-xylosidase	82.706	16	24	58	0.235	EAVDLAR	50.5	0.244	2	387.213	2	378	384
AN2217	beta-1,4-xylosidase	82.706	16	24	58	0.235	FALGLFENPYPGAPK	78.7	4.1	2	810.927	2	353	367
AN2217	beta-1,4-xylosidase	82.706	16	24	58	0.235	FALGLFENPYPGAPK	84.2	5.04	2	810.928	2	353	367
AN2217	beta-1,4-xylosidase	82.706	16	24	58	0.235	GVTPLDGIK	24	0.137	2	450.263	2	434	442
AN2217	beta-1,4-xylosidase	82.706	16	24	58	0.235	GVTPLDGIK	26.9	0.678	2	899.524	1	434	442
AN2217	beta-1,4-xylosidase	82.706	16	24	58	0.235	GVTPLDGIK	29.8	0.119	2	450.264	2	434	442
AN2217	beta-1,4-xylosidase	82.706	16	24	58	0.235	GVTPLDGIK	33	0.959	2	450.264	2	434	442
AN2217	beta-1,4-xylosidase	82.706	16	24	58	0.235	HYAGFSQPEQGINTAPVHGGER	50	0.495	2	588.784	4	201	222
AN2217	beta-1,4-xylosidase	82.706	16	24	58	0.235	HYAGFSQPEQGINTAPVHGGER	56.3	2.6	2	588.783	4	201	222
AN2217	beta-1,4-xylosidase	82.706	16	24	58	0.235	HYAGFSQPEQGINTAPVHGGER	69.4	1.82	2	588.785	4	201	222
AN2217	beta-1,4-xylosidase	82.706	16	24	58	0.235	HYAGFSQPEQGINTAPVHGGER	70.8	1.66	2	588.784	4	201	222
AN2217	beta-1,4-xylosidase	82.706	16	24	58	0.235	HYAGFSQPEQGINTAPVHGGER	73.4	6.42	2	784.712	3	201	222
AN2217	beta-1,4-xylosidase	82.706	16	24	58	0.235	HYAGFSQPEQGINTAPVHGGER	81.7	7.82	2	784.712	3	201	222
AN2217	beta-1,4-xylosidase	82.706	16	24	58	0.235	HYAGFSQPEQGINTAPVHGGER	90.5	9	2	784.709	3	201	222
AN2217	beta-1,4-xylosidase	82.706	16	24	58	0.235	LSVSFPR	34	-0.398	2	403.233	2	581	587
AN2217	beta-1,4-xylosidase	82.706	16	24	58	0.235	LSVSFPR	36.2	-0.431	2	403.233	2	581	587
AN2217	beta-1,4-xylosidase	82.706	16	24	58	0.235	LSVSFPR	33	0.0757	2	403.233	2	581	587
AN2217	beta-1,4-xylosidase	82.706	16	24	58	0.235	LSVSFPR	34.2	0.244	2	403.232	2	581	587
AN2217	beta-1,4-xylosidase	82.706	16	24	58	0.235	PLYKDPNAAIEDR	0	2.77	2	501.261	3	27	39
AN2217	beta-1,4-xylosidase	82.706	16	24	58	0.235	qLDKESIVLLENHDNILPLKK	0	2.29	2	611.348	4	385	405
AN2217	beta-1,4-xylosidase	82.706	16	24	58	0.235	QLDKESIVLLENHDNILPLKK	0	3.01	2	820.471	3	385	405
AN2217	beta-1,4-xylosidase	82.706	16	24	58	0.235	QLDKESIVLLENHDNILPLKK	0	3.48	2	820.467	3	385	405
AN2217	beta-1,4-xylosidase	82.706	16	24	58	0.235	qLDKESIVLLENHDNILPLKK	0	4.82	2	814.793	3	385	405
AN2217	beta-1,4-xylosidase	82.706	16	24	58	0.235	RPLYKDPNAAIEDR	0	3.16	2	553.294	3	26	39
AN2217	beta-1,4-xylosidase	82.706	16	24	58	0.235	SRPLYKDPNAAIEDR	0	3.72	2	582.307	3	25	39
AN2217	beta-1,4-xylosidase	82.706	16	24	58	0.235	SRPLYKDPNAAIEDR	0	3.96	2	582.307	3	25	39
AN2217	beta-1,4-xylosidase	82.706	16	24	58	0.235	TGNIAVIGPmAHGYmNYGDYVVYR	56.2	5.28	2	898.425	3	406	429
AN2217	beta-1,4-xylosidase	82.706	16	24	58	0.235	VFVPAGK	24.7	-0.0792	2	359.219	2	704	710
AN2217	beta-1,4-xylosidase	82.706	16	24	58	0.235	VFVPAGK	25	0.398	2	359.22	2	704	710
AN2217	beta-1,4-xylosidase	82.706	16	24	58	0.235	VFVPAGK	26.2	-0.0792	2	359.219	2	704	710
AN2217	beta-1,4-xylosidase	82.706	16	24	58	0.235	VFVPAGK	23.9	0.658	2	717.432	1	704	710
AN2217	beta-1,4-xylosidase	82.706	16	24	58	0.235	VFVPAGK	24.7	0.658	2	717.433	1	704	710
AN2217	beta-1,4-xylosidase	82.706	16	24	58	0.235	VFVPAGK	28.5	0.0555	2	359.22	2	704	710
AN2217	beta-1,4-xylosidase	82.706	16	24	58	0.235	VSDLLGR	34.1	0	2	380.223	2	40	46
AN2217	beta-1,4-xylosidase	82.706	16	24	58	0.235	VSDLLGR	29.9	0.0757	2	759.439	1	40	46
AN2217	beta-1,4-xylosidase	82.706	16	24	58	0.235	VSDLLGR	36.1	0.921	2	759.439	1	40	46
AN2217	beta-1,4-xylosidase	82.706	16	24	58	0.235	VSDLLGR	47.5	-0.0414	2	380.223	2	40	46
AN2217	beta-1,4-xylosidase	82.706	16	24	58	0.235	VSDLLGR	48.6	0.0757	2	380.222	2	40	46
AN2217	beta-1,4-xylosidase	82.706	16	24	58	0.235	VSDLLGR	52	0.276	2	380.222	2	40	46
AN2217	beta-1,4-xylosidase	82.706	16	24	58	0.235	VSDLLGR	54.8	0.538	2	380.223	2	40	46
AN2217	beta-1,4-xylosidase	82.706	16	24	58	0.235	WSNDQSGFEEAIAAAEK	29.9	1.21	2	618.284	3	460	476
AN2217	beta-1,4-xylosidase	82.706	16	24	58	0.235	WSNDQSGFEEAIAAAEK	115	8.33	2	926.924	2	460	476
AN2217	beta-1,4-xylosidase	82.706	16	24	58	0.235	WSNDQSGFEEAIAAAEK	138	8.05	2	926.924	2	460	476
AN2217	beta-1,4-xylosidase	82.706	16	24	58	0.235	YVGDLPIYYDYLNSGR	0	2.82	2	954.957	2	588	603
AN2217	beta-1,4-xylosidase	82.706	16	24	58	0.235	YVGDLPIYYDYLNSGR	0	5.01	2	954.958	2	588	603
AN2217	beta-1,4-xylosidase	82.706	16	24	58	0.235	YVGDLPIYYDYLNSGR	63.8	2.92	2	954.465	2	588	603
AN2217	beta-1,4-xylosidase	82.706	16	24	58	0.235	YVGDLPIYYDYLNSGR	66.9	6.32	2	954.465	2	588	603
AN2217	beta-1,4-xylosidase	82.706	16	24	58	0.235	YVGDLPIYYDYLNSGR	55.7	5.85	2	636.646	3	588	603
AN2217	beta-1,4-xylosidase	82.706	16	24	58	0.235	YVGDLPIYYDYLNSGR	60.9	6.52	2	636.646	3	588	603
AN2217	beta-1,4-xylosidase	82.706	16	24	58	0.235	YVGDLPIYYDYLNSGR	83.7	4.92	2	954.467	2	588	603
AN2217	beta-1,4-xylosidase	82.706	16	24	58	0.235	YVGDLPIYYDYLNSGR	84	5.02	2	954.466	2	588	603
AN5812	leukotriene A4 hydrolase	70.102	2	2	3	0.0324	ATLLDFFK	29.5	2.28	2	477.77	2	431	438
AN5812	leukotriene A4 hydrolase	70.102	2	2	3	0.0324	ATLLDFFK	49.9	1.82	2	477.769	2	431	438
AN5812	leukotriene A4 hydrolase	70.102	2	2	3	0.0324	SVIGPTTDLLGR	46.1	3.01	2	614.849	2	556	567
AN5282	cellobiohydrolase (nonreducing end)	47.0521	12	16	49	0.311	AGVYSDAGSPAALR	0	3.6	2	667.839	2	289	302
AN5282	cellobiohydrolase (nonreducing end)	47.0521	12	16	49	0.311	AQGFDAHFITDTGR	20.7	0.538	2	512.58	3	344	357
AN5282	cellobiohydrolase (nonreducing end)	47.0521	12	16	49	0.311	AQGFDAHFITDTGR	22.4	0.921	2	512.58	3	344	357
AN5282	cellobiohydrolase (nonreducing end)	47.0521	12	16	49	0.311	AQGFDAHFITDTGR	25.7	0	2	512.582	3	344	357
AN5282	cellobiohydrolase (nonreducing end)	47.0521	12	16	49	0.311	AQGFDAHFITDTGR	30	-0.362	2	512.579	3	344	357
AN5282	cellobiohydrolase (nonreducing end)	47.0521	12	16	49	0.311	AQGFDAHFITDTGR	32.9	1.14	2	512.579	3	344	357
AN5282	cellobiohydrolase (nonreducing end)	47.0521	12	16	49	0.311	AQGFDAHFITDTGR	72.1	5.62	2	768.367	2	344	357
AN5282	cellobiohydrolase (nonreducing end)	47.0521	12	16	49	0.311	AQGFDAHFITDTGR	77.5	4.4	2	768.368	2	344	357
AN5282	cellobiohydrolase (nonreducing end)	47.0521	12	16	49	0.311	AQGFDAHFITDTGR	84.1	6.17	2	768.367	2	344	357
AN5282	cellobiohydrolase (nonreducing end)	47.0521	12	16	49	0.311	AQGFDAHFITDTGR	87.7	5.85	2	768.367	2	344	357
AN5282	cellobiohydrolase (nonreducing end)	47.0521	12	16	49	0.311	AQGFDAHFITDTGR	89.1	5.03	2	768.367	2	344	357
AN5282	cellobiohydrolase (nonreducing end)	47.0521	12	16	49	0.311	AQGFDAHFITDTGR	89.2	4.3	2	768.365	2	344	357
AN5282	cellobiohydrolase (nonreducing end)	47.0521	12	16	49	0.311	AQGFDAHFITDTGR	104	4.59	2	768.368	2	344	357
AN5282	cellobiohydrolase (nonreducing end)	47.0521	12	16	49	0.311	DYIDSIR	28	0.137	2	441.223	2	202	208
AN5282	cellobiohydrolase (nonreducing end)	47.0521	12	16	49	0.311	DYIDSIR	36	-0.114	2	881.44	1	202	208
AN5282	cellobiohydrolase (nonreducing end)	47.0521	12	16	49	0.311	DYIDSIR	35.8	0.0223	2	441.223	2	202	208
AN5282	cellobiohydrolase (nonreducing end)	47.0521	12	16	49	0.311	DYIDSIR	39.8	0.215	2	441.222	2	202	208
AN5282	cellobiohydrolase (nonreducing end)	47.0521	12	16	49	0.311	DYINALAPLLR	33.4	2.33	2	629.864	2	333	343
AN5282	cellobiohydrolase (nonreducing end)	47.0521	12	16	49	0.311	DYINALAPLLR	34.2	1.77	2	629.863	2	333	343
AN5282	cellobiohydrolase (nonreducing end)	47.0521	12	16	49	0.311	DYINALAPLLR	42.6	2.72	2	629.862	2	333	343
AN5282	cellobiohydrolase (nonreducing end)	47.0521	12	16	49	0.311	FVQLLQNANPSF	0	3.34	2	689.363	2	439	450
AN5282	cellobiohydrolase (nonreducing end)	47.0521	12	16	49	0.311	GLATNVANYNAW	0	2.6	2	647.317	2	303	314
AN5282	cellobiohydrolase (nonreducing end)	47.0521	12	16	49	0.311	NLYAGVYSDAGSPAALR	0	7.4	2	862.935	2	286	302
AN5282	cellobiohydrolase (nonreducing end)	47.0521	12	16	49	0.311	NLYAGVYSDAGSPAALR	0	7.74	2	862.936	2	286	302
AN5282	cellobiohydrolase (nonreducing end)	47.0521	12	16	49	0.311	PGGESDGTSDTSAAR	0	4.59	2	704.305	2	400	414
AN5282	cellobiohydrolase (nonreducing end)	47.0521	12	16	49	0.311	PGGESDGTSDTSAAR	0	6.23	2	704.307	2	400	414
AN5282	cellobiohydrolase (nonreducing end)	47.0521	12	16	49	0.311	PSTNTGDSLLDAFVWVKPGGESDGTSDTSAAR	0	6.05	2	1080.18	3	383	414
AN5282	cellobiohydrolase (nonreducing end)	47.0521	12	16	49	0.311	PSTNTGDSLLDAFVWVKPGGESDGTSDTSAAR	0	6.92	2	1080.18	3	383	414
AN5282	cellobiohydrolase (nonreducing end)	47.0521	12	16	49	0.311	PSTNTGDSLLDAFVWVKPGGESDGTSDTSAAR	0	6.96	2	1080.18	3	383	414
AN5282	cellobiohydrolase (nonreducing end)	47.0521	12	16	49	0.311	PSTNTGDSLLDAFVWVKPGGESDGTSDTSAAR	0	8.48	2	1080.17	3	383	414
AN5282	cellobiohydrolase (nonreducing end)	47.0521	12	16	49	0.311	PSTNTGDSLLDAFVWVKPGGESDGTSDTSAAR	0	8.59	2	1080.18	3	383	414
AN5282	cellobiohydrolase (nonreducing end)	47.0521	12	16	49	0.311	SQNAAGANPPIAGQFVVYDLPDR	45.5	4.77	2	800.738	3	157	179
AN5282	cellobiohydrolase (nonreducing end)	47.0521	12	16	49	0.311	SQNAAGANPPIAGQFVVYDLPDR	78.1	5.72	2	1200.6	2	157	179
AN5282	cellobiohydrolase (nonreducing end)	47.0521	12	16	49	0.311	SQNAAGANPPIAGQFVVYDLPDR	65.2	5.62	2	800.738	3	157	179
AN5282	cellobiohydrolase (nonreducing end)	47.0521	12	16	49	0.311	TMATYLADIR	0	2.44	2	577.798	2	147	156
AN5282	cellobiohydrolase (nonreducing end)	47.0521	12	16	49	0.311	VPTmATYLADIR	27.8	0	2	456.24	3	145	156
AN5282	cellobiohydrolase (nonreducing end)	47.0521	12	16	49	0.311	VPTMATYLADIR	26.4	0.0132	2	450.909	3	145	156
AN5282	cellobiohydrolase (nonreducing end)	47.0521	12	16	49	0.311	VPTmATYLADIR	43.1	0.921	2	456.24	3	145	156
AN5282	cellobiohydrolase (nonreducing end)	47.0521	12	16	49	0.311	VPTmATYLADIR	61.9	2.49	2	683.858	2	145	156
AN5282	cellobiohydrolase (nonreducing end)	47.0521	12	16	49	0.311	VPTMATYLADIR	62.4	2.35	2	675.86	2	145	156
AN5282	cellobiohydrolase (nonreducing end)	47.0521	12	16	49	0.311	VPTmATYLADIR	66.8	3.72	2	683.856	2	145	156
AN5282	cellobiohydrolase (nonreducing end)	47.0521	12	16	49	0.311	VPTmATYLADIR	68.3	2.8	2	683.858	2	145	156
AN5282	cellobiohydrolase (nonreducing end)	47.0521	12	16	49	0.311	VPTMATYLADIR	69.2	3.38	2	675.86	2	145	156
AN5282	cellobiohydrolase (nonreducing end)	47.0521	12	16	49	0.311	VPTmATYLADIR	71	2.28	2	683.858	2	145	156
AN5282	cellobiohydrolase (nonreducing end)	47.0521	12	16	49	0.311	VPTmATYLADIR	72.6	2.89	2	683.855	2	145	156
AN5282	cellobiohydrolase (nonreducing end)	47.0521	12	16	49	0.311	VPTmATYLADIR	73.6	2.82	2	683.857	2	145	156
AN5282	cellobiohydrolase (nonreducing end)	47.0521	12	16	49	0.311	VPTMATYLADIR	81.8	4.31	2	675.86	2	145	156
AN5282	cellobiohydrolase (nonreducing end)	47.0521	12	16	49	0.311	VPTMATYLADIR	85.1	2.77	2	675.859	2	145	156
AN5282	cellobiohydrolase (nonreducing end)	47.0521	12	16	49	0.311	VPTMATYLADIR	89.1	4.07	2	675.86	2	145	156
AN9339	catalase B precursor	79.3213	26	41	111	0.316	DGAGQmFIPLNPDAYSPNTLK	21.2	2.05	2	755.701	3	419	439
AN9339	catalase B precursor	79.3213	26	41	111	0.316	DGAGQmFIPLNPDAYSPNTLK	66.3	7.15	2	1133.05	2	419	439
AN9339	catalase B precursor	79.3213	26	41	111	0.316	DGAGQMFIPLNPDAYSPNTLK	67.5	4.44	2	1125.05	2	419	439
AN9339	catalase B precursor	79.3213	26	41	111	0.316	DGAGQmFIPLNPDAYSPNTLK	70.9	7.34	2	1133.05	2	419	439
AN9339	catalase B precursor	79.3213	26	41	111	0.316	DGAGQMFIPLNPDAYSPNTLK	75.2	5.34	2	1125.05	2	419	439
AN9339	catalase B precursor	79.3213	26	41	111	0.316	DVHGFATR	41.6	0.678	2	902.452	1	153	160
AN9339	catalase B precursor	79.3213	26	41	111	0.316	DVHGFATR	34.5	1.6	2	451.728	2	153	160
AN9339	catalase B precursor	79.3213	26	41	111	0.316	FALDSDE	39.6	0.678	2	796.339	1	716	722
AN9339	catalase B precursor	79.3213	26	41	111	0.316	FDHERVPER	27.4	0.444	2	592.797	2	89	97
AN9339	catalase B precursor	79.3213	26	41	111	0.316	FDHERVPER	25.9	0.796	2	395.532	3	89	97
AN9339	catalase B precursor	79.3213	26	41	111	0.316	FDHERVPER	24.5	1.49	2	395.533	3	89	97
AN9339	catalase B precursor	79.3213	26	41	111	0.316	FENANVK	29.6	-0.477	2	821.419	1	502	508
AN9339	catalase B precursor	79.3213	26	41	111	0.316	FENANVK	34	-0.362	2	411.212	2	502	508
AN9339	catalase B precursor	79.3213	26	41	111	0.316	FGFDLFDPTK	28.4	2.12	2	1186.58	1	321	330
AN9339	catalase B precursor	79.3213	26	41	111	0.316	FGFDLFDPTK	43.2	3.03	2	1186.58	1	321	330
AN9339	catalase B precursor	79.3213	26	41	111	0.316	FGFDLFDPTK	42.8	3.22	2	593.793	2	321	330
AN9339	catalase B precursor	79.3213	26	41	111	0.316	FGFDLFDPTK	48.4	2.62	2	593.793	2	321	330
AN9339	catalase B precursor	79.3213	26	41	111	0.316	FGFDLFDPTK	49.8	2.54	2	593.794	2	321	330
AN9339	catalase B precursor	79.3213	26	41	111	0.316	FGFDLFDPTK	53.2	3.46	2	593.793	2	321	330
AN9339	catalase B precursor	79.3213	26	41	111	0.316	FGFDLFDPTK	57.5	2.92	2	593.793	2	321	330
AN9339	catalase B precursor	79.3213	26	41	111	0.316	FGFDLFDPTK	62.5	3.39	2	593.794	2	321	330
AN9339	catalase B precursor	79.3213	26	41	111	0.316	FGFDLFDPTK	72.7	3.8	2	593.793	2	321	330
AN9339	catalase B precursor	79.3213	26	41	111	0.316	FGFDLFDPTK	73.3	3.6	2	593.794	2	321	330
AN9339	catalase B precursor	79.3213	26	41	111	0.316	FLDRFALDSDE	67.3	2.03	2	664.315	2	712	722
AN9339	catalase B precursor	79.3213	26	41	111	0.316	FLDRFALDSDE	75.3	2.47	2	664.314	2	712	722
AN9339	catalase B precursor	79.3213	26	41	111	0.316	FSTVAGSR	26.5	0.319	2	824.43	1	138	145
AN9339	catalase B precursor	79.3213	26	41	111	0.316	FSTVAGSR	32.3	0	2	412.719	2	138	145
AN9339	catalase B precursor	79.3213	26	41	111	0.316	FSTVAGSR	31.3	0.62	2	412.717	2	138	145
AN9339	catalase B precursor	79.3213	26	41	111	0.316	FSTVAGSR	37.2	0.387	2	412.717	2	138	145
AN9339	catalase B precursor	79.3213	26	41	111	0.316	FSTVAGSR	39.8	0.77	2	412.717	2	138	145
AN9339	catalase B precursor	79.3213	26	41	111	0.316	FSTVAGSR	41	0.678	2	412.717	2	138	145
AN9339	catalase B precursor	79.3213	26	41	111	0.316	FSTVAGSR	49.5	-0.114	2	412.718	2	138	145
AN9339	catalase B precursor	79.3213	26	41	111	0.316	FSTVAGSR	52.3	0.745	2	412.717	2	138	145
AN9339	catalase B precursor	79.3213	26	41	111	0.316	GFFTAPDR	28.5	0.538	2	455.725	2	453	460
AN9339	catalase B precursor	79.3213	26	41	111	0.316	GFFTAPDR	26.4	0.959	2	910.446	1	453	460
AN9339	catalase B precursor	79.3213	26	41	111	0.316	GFFTAPDR	35.3	0.921	2	910.446	1	453	460
AN9339	catalase B precursor	79.3213	26	41	111	0.316	GSTLLEDFIFR	54.2	2.19	2	649.344	2	73	83
AN9339	catalase B precursor	79.3213	26	41	111	0.316	GSTLLEDFIFR	65.4	2.6	2	649.346	2	73	83
AN9339	catalase B precursor	79.3213	26	41	111	0.316	GSTLLEDFIFR	69.7	1.77	2	649.346	2	73	83
AN9339	catalase B precursor	79.3213	26	41	111	0.316	GSTLLEDFIFR	70.5	2.7	2	649.344	2	73	83
AN9339	catalase B precursor	79.3213	26	41	111	0.316	HVDGFGVHTFR	32.2	1.82	2	424.548	3	240	250
AN9339	catalase B precursor	79.3213	26	41	111	0.316	HVDGFGVHTFR	36.8	2.26	2	424.548	3	240	250
AN9339	catalase B precursor	79.3213	26	41	111	0.316	HVDGFGVHTFR	40.8	2.41	2	424.548	3	240	250
AN9339	catalase B precursor	79.3213	26	41	111	0.316	HVDGFGVHTFR	42.2	3.18	2	424.548	3	240	250
AN9339	catalase B precursor	79.3213	26	41	111	0.316	HVDGFGVHTFR	62.1	4.92	2	636.32	2	240	250
AN9339	catalase B precursor	79.3213	26	41	111	0.316	HVDGFGVHTFR	62.3	5.39	2	636.32	2	240	250
AN9339	catalase B precursor	79.3213	26	41	111	0.316	ISNDLATR	27.1	0.155	2	889.479	1	523	530
AN9339	catalase B precursor	79.3213	26	41	111	0.316	ISNDLATR	35.9	0.167	2	889.478	1	523	530
AN9339	catalase B precursor	79.3213	26	41	111	0.316	ISNDLATR	56.5	0.215	2	445.241	2	523	530
AN9339	catalase B precursor	79.3213	26	41	111	0.316	ISNDLATR	58	1.27	2	445.242	2	523	530
AN9339	catalase B precursor	79.3213	26	41	111	0.316	ISNDLATR	60.9	0.585	2	445.241	2	523	530
AN9339	catalase B precursor	79.3213	26	41	111	0.316	ISNDLATR	63.2	0.959	2	445.241	2	523	530
AN9339	catalase B precursor	79.3213	26	41	111	0.316	IVPEEYVPLTPLGK	26.1	1.41	2	777.945	2	331	344
AN9339	catalase B precursor	79.3213	26	41	111	0.316	IVPEEYVPLTPLGK	29.1	2.16	2	777.944	2	331	344
AN9339	catalase B precursor	79.3213	26	41	111	0.316	IVPEEYVPLTPLGK	36.1	2.62	2	777.947	2	331	344
AN9339	catalase B precursor	79.3213	26	41	111	0.316	IVPEEYVPLTPLGK	37.1	2.44	2	777.947	2	331	344
AN9339	catalase B precursor	79.3213	26	41	111	0.316	IVPEEYVPLTPLGK	52.3	3.62	2	777.945	2	331	344
AN9339	catalase B precursor	79.3213	26	41	111	0.316	LFSYLDTQLNR	72.7	3.66	2	685.362	2	385	395
AN9339	catalase B precursor	79.3213	26	41	111	0.316	LFSYLDTQLNR	76.3	4.96	2	685.36	2	385	395
AN9339	catalase B precursor	79.3213	26	41	111	0.316	LFSYLDTQLNR	82.7	4.02	2	685.361	2	385	395
AN9339	catalase B precursor	79.3213	26	41	111	0.316	LFWNSLLPAEK	58.9	0	2	659.365	2	483	493
AN9339	catalase B precursor	79.3213	26	41	111	0.316	LFWNSLLPAEK	54.3	1.15	2	659.365	2	483	493
AN9339	catalase B precursor	79.3213	26	41	111	0.316	LFWNSLLPAEK	59	1.02	2	659.364	2	483	493
AN9339	catalase B precursor	79.3213	26	41	111	0.316	LFWNSLLPAEK	59.5	0.854	2	659.366	2	483	493
AN9339	catalase B precursor	79.3213	26	41	111	0.316	LFWNSLLPAEK	60.5	1.46	2	659.365	2	483	493
AN9339	catalase B precursor	79.3213	26	41	111	0.316	LFWNSLLPAEK	63.7	2.21	2	659.366	2	483	493
AN9339	catalase B precursor	79.3213	26	41	111	0.316	LFWNSLLPAEK	67.5	1.38	2	659.365	2	483	493
AN9339	catalase B precursor	79.3213	26	41	111	0.316	LQSLAGLK	30.7	-0.279	2	415.261	2	562	569
AN9339	catalase B precursor	79.3213	26	41	111	0.316	LQSLAGLK	26	0.538	2	829.519	1	562	569
AN9339	catalase B precursor	79.3213	26	41	111	0.316	LQSLAGLK	27.7	0.569	2	829.519	1	562	569
AN9339	catalase B precursor	79.3213	26	41	111	0.316	LQSLAGLK	48.4	0.638	2	415.262	2	562	569
AN9339	catalase B precursor	79.3213	26	41	111	0.316	LVTEDGSTK	28	0.357	2	475.246	2	251	259
AN9339	catalase B precursor	79.3213	26	41	111	0.316	LVTEDGSTK	28.5	0.456	2	475.246	2	251	259
AN9339	catalase B precursor	79.3213	26	41	111	0.316	LVTEDGSTK	34.9	1	2	475.246	2	251	259
AN9339	catalase B precursor	79.3213	26	41	111	0.316	LVTEDGSTK	35.8	0.0315	2	475.247	2	251	259
AN9339	catalase B precursor	79.3213	26	41	111	0.316	LVTEDGSTK	40.2	1.27	2	475.246	2	251	259
AN9339	catalase B precursor	79.3213	26	41	111	0.316	LVTEDGSTK	34.3	1.85	2	949.487	1	251	259
AN9339	catalase B precursor	79.3213	26	41	111	0.316	LVTEDGSTK	40.3	1.39	2	475.246	2	251	259
AN9339	catalase B precursor	79.3213	26	41	111	0.316	LVTEDGSTK	56.3	2.11	2	475.247	2	251	259
AN9339	catalase B precursor	79.3213	26	41	111	0.316	LVTEDGSTK	72.8	2.22	2	475.246	2	251	259
AN9339	catalase B precursor	79.3213	26	41	111	0.316	LVTEDGSTKLVK	46.7	3.09	2	645.371	2	251	262
AN9339	catalase B precursor	79.3213	26	41	111	0.316	NGGPNFEQLPINQPR	0	2.66	2	841.423	2	396	410
AN9339	catalase B precursor	79.3213	26	41	111	0.316	NGGPNFEQLPINQPR	0	2.72	2	841.422	2	396	410
AN9339	catalase B precursor	79.3213	26	41	111	0.316	NGGPNFEQLPINQPR	0	2.74	2	841.422	2	396	410
AN9339	catalase B precursor	79.3213	26	41	111	0.316	NGGPNFEQLPINQPR	0	3.05	2	841.422	2	396	410
AN9339	catalase B precursor	79.3213	26	41	111	0.316	NGGPNFEQLPINQPR	45.8	2.28	2	840.929	2	396	410
AN9339	catalase B precursor	79.3213	26	41	111	0.316	NGGPNFEQLPINQPR	54.9	3.02	2	840.929	2	396	410
AN9339	catalase B precursor	79.3213	26	41	111	0.316	NNVIVQLNR	38.2	1.7	2	1069.62	1	514	522
AN9339	catalase B precursor	79.3213	26	41	111	0.316	NNVIVQLNR	38.5	1.01	2	1069.61	1	514	522
AN9339	catalase B precursor	79.3213	26	41	111	0.316	NNVIVQLNR	56.5	1.19	2	535.311	2	514	522
AN9339	catalase B precursor	79.3213	26	41	111	0.316	NNVIVQLNR	56.5	1.39	2	535.311	2	514	522
AN9339	catalase B precursor	79.3213	26	41	111	0.316	qFVVNAIR	27.3	0	2	929.525	1	494	501
AN9339	catalase B precursor	79.3213	26	41	111	0.316	qFVVNAIR	22.4	0.337	2	929.524	1	494	501
AN9339	catalase B precursor	79.3213	26	41	111	0.316	QFVVNAIR	39.9	-0.38	2	473.778	2	494	501
AN9339	catalase B precursor	79.3213	26	41	111	0.316	QFVVNAIR	43.2	-0.431	2	473.778	2	494	501
AN9339	catalase B precursor	79.3213	26	41	111	0.316	QFVVNAIR	43.2	0	2	473.778	2	494	501
AN9339	catalase B precursor	79.3213	26	41	111	0.316	qFVVNAIR	45.7	0	2	465.265	2	494	501
AN9339	catalase B precursor	79.3213	26	41	111	0.316	qFVVNAIR	45.9	0	2	465.265	2	494	501
AN9339	catalase B precursor	79.3213	26	41	111	0.316	QFVVNAIR	42.3	-0.0414	2	473.778	2	494	501
AN9339	catalase B precursor	79.3213	26	41	111	0.316	qFVVNAIRFENANVK	35.8	1.72	2	577.979	3	494	508
AN9339	catalase B precursor	79.3213	26	41	111	0.316	qFVVNAIRFENANVK	67.8	3.96	2	866.465	2	494	508
AN9339	catalase B precursor	79.3213	26	41	111	0.316	QFVVNAIRFENANVK	75.5	3.52	2	874.978	2	494	508
AN9339	catalase B precursor	79.3213	26	41	111	0.316	qFVVNAIRFENANVK	73.1	0.959	2	577.979	3	494	508
AN9339	catalase B precursor	79.3213	26	41	111	0.316	qFVVNAIRFENANVK	81.8	4.17	2	866.466	2	494	508
AN9339	catalase B precursor	79.3213	26	41	111	0.316	QFVVNAIRFENANVK	90.5	3.74	2	874.979	2	494	508
AN9339	catalase B precursor	79.3213	26	41	111	0.316	SSTFDDAWSQPR	86.1	4.07	2	698.812	2	471	482
AN9339	catalase B precursor	79.3213	26	41	111	0.316	TANGNLVR	33.1	1.68	2	422.736	2	461	468
AN9339	catalase B precursor	79.3213	26	41	111	0.316	VAIHNNNR	34.5	0.921	2	469.253	2	411	418
AN9339	catalase B precursor	79.3213	26	41	111	0.316	VAIHNNNRDGAGQmFIPLNPDAYSPNTLK	28.1	0	2	796.65	4	411	439
AN9339	catalase B precursor	79.3213	26	41	111	0.316	VAIHNNNRDGAGQmFIPLNPDAYSPNTLK	78.9	8.82	2	1061.86	3	411	439
AN9339	catalase B precursor	79.3213	26	41	111	0.316	VAIHNNNRDGAGQmFIPLNPDAYSPNTLK	85.5	6.52	2	1061.87	3	411	439
AN5309	cutinase, putative	22.4133	6	11	39	0.357	DGScHDVTFIFAR	30.4	2.43	2	508.901	3	35	47
AN5309	cutinase, putative	22.4133	6	11	39	0.357	GVVLFGDTR	24.2	0.215	2	482.268	2	150	158
AN5309	cutinase, putative	22.4133	6	11	39	0.357	GVVLFGDTR	33.3	0.921	2	963.529	1	150	158
AN5309	cutinase, putative	22.4133	6	11	39	0.357	GVVLFGDTR	42	1.24	2	482.267	2	150	158
AN5309	cutinase, putative	22.4133	6	11	39	0.357	GVVLFGDTR	47.2	0.959	2	482.267	2	150	158
AN5309	cutinase, putative	22.4133	6	11	39	0.357	GVVLFGDTR	47.5	1.24	2	482.266	2	150	158
AN5309	cutinase, putative	22.4133	6	11	39	0.357	GVVLFGDTR	46	1.46	2	482.267	2	150	158
AN5309	cutinase, putative	22.4133	6	11	39	0.357	GVVLFGDTR	47	1.92	2	482.267	2	150	158
AN5309	cutinase, putative	22.4133	6	11	39	0.357	GVVLFGDTR	53.2	1.6	2	482.267	2	150	158
AN5309	cutinase, putative	22.4133	6	11	39	0.357	GVVLFGDTR	60.3	1.82	2	482.266	2	150	158
AN5309	cutinase, putative	22.4133	6	11	39	0.357	IPNFPTDK	36.5	0	2	931.491	1	166	173
AN5309	cutinase, putative	22.4133	6	11	39	0.357	IPNFPTDK	29.2	0.538	2	931.491	1	166	173
AN5309	cutinase, putative	22.4133	6	11	39	0.357	IPNFPTDK	42.3	0.456	2	466.25	2	166	173
AN5309	cutinase, putative	22.4133	6	11	39	0.357	IPNFPTDK	42.5	0.42	2	466.25	2	166	173
AN5309	cutinase, putative	22.4133	6	11	39	0.357	IVAGGYSQGAAVMHAAISTLSSTVQDQIK	31.3	0	2	726.63	4	121	149
AN5309	cutinase, putative	22.4133	6	11	39	0.357	IVAGGYSQGAAVmHAAISTLSSTVQDQIK	21.2	1	2	730.629	4	121	149
AN5309	cutinase, putative	22.4133	6	11	39	0.357	IVAGGYSQGAAVMHAAISTLSSTVQDQIK	32.2	0.854	2	726.631	4	121	149
AN5309	cutinase, putative	22.4133	6	11	39	0.357	IVAGGYSQGAAVmHAAISTLSSTVQDQIK	25.6	1.11	2	730.629	4	121	149
AN5309	cutinase, putative	22.4133	6	11	39	0.357	IVAGGYSQGAAVmHAAISTLSSTVQDQIK	33.9	0.509	2	730.632	4	121	149
AN5309	cutinase, putative	22.4133	6	11	39	0.357	IVAGGYSQGAAVmHAAISTLSSTVQDQIK	36.6	-0.114	2	730.632	4	121	149
AN5309	cutinase, putative	22.4133	6	11	39	0.357	IVAGGYSQGAAVMHAAISTLSSTVQDQIK	40.8	0.523	2	726.632	4	121	149
AN5309	cutinase, putative	22.4133	6	11	39	0.357	IVAGGYSQGAAVMHAAISTLSSTVQDQIK	41.9	-0.23	2	726.628	4	121	149
AN5309	cutinase, putative	22.4133	6	11	39	0.357	IVAGGYSQGAAVMHAAISTLSSTVQDQIK	42.8	3.08	2	968.506	3	121	149
AN5309	cutinase, putative	22.4133	6	11	39	0.357	IVAGGYSQGAAVmHAAISTLSSTVQDQIK	50.8	4.74	2	973.838	3	121	149
AN5309	cutinase, putative	22.4133	6	11	39	0.357	IVAGGYSQGAAVMHAAISTLSSTVQDQIK	62.7	4.96	2	968.503	3	121	149
AN5309	cutinase, putative	22.4133	6	11	39	0.357	IVAGGYSQGAAVmHAAISTLSSTVQDQIK	73.2	5.66	2	973.835	3	121	149
AN5309	cutinase, putative	22.4133	6	11	39	0.357	IVAGGYSQGAAVmHAAISTLSSTVQDQIK	86.9	4.54	2	973.838	3	121	149
AN5309	cutinase, putative	22.4133	6	11	39	0.357	qITGNELR	16	0.959	2	913.477	1	27	34
AN5309	cutinase, putative	22.4133	6	11	39	0.357	qITGNELR	19.3	1.44	2	913.477	1	27	34
AN5309	cutinase, putative	22.4133	6	11	39	0.357	qITGNELR	33.4	1.09	2	457.241	2	27	34
AN5309	cutinase, putative	22.4133	6	11	39	0.357	qITGNELR	36	0.62	2	457.242	2	27	34
AN5309	cutinase, putative	22.4133	6	11	39	0.357	qITGNELR	38.8	1.17	2	457.242	2	27	34
AN5309	cutinase, putative	22.4133	6	11	39	0.357	qITGNELR	43.5	1.1	2	457.241	2	27	34
AN5309	cutinase, putative	22.4133	6	11	39	0.357	SLFELAASK	27.3	1.01	2	483.27	2	107	115
AN5309	cutinase, putative	22.4133	6	11	39	0.357	SLFELAASK	38.1	0.509	2	965.533	1	107	115
AN5309	cutinase, putative	22.4133	6	11	39	0.357	SLFELAASK	33	1	2	483.269	2	107	115
AN5309	cutinase, putative	22.4133	6	11	39	0.357	SLFELAASK	46.3	1.37	2	483.27	2	107	115
AN5309	cutinase, putative	22.4133	6	11	39	0.357	SLFELAASK	50.1	1.92	2	483.269	2	107	115
AN5309	cutinase, putative	22.4133	6	11	39	0.357	SLFELAASK	74.6	1.15	2	483.269	2	107	115
AN5749	putative acetylornithine deacetylase	44.6152	4	4	6	0.0873	LITAALER	53.7	1.49	2	443.772	2	415	422
AN5749	putative acetylornithine deacetylase	44.6152	4	4	6	0.0873	SIIDASPFLSLHR	31.6	0	2	485.938	3	35	47
AN5749	putative acetylornithine deacetylase	44.6152	4	4	6	0.0873	TTVNIGR	31.9	0	2	380.72	2	277	283
AN5749	putative acetylornithine deacetylase	44.6152	4	4	6	0.0873	TTVNIGR	33.4	0	2	380.72	2	277	283
AN5749	putative acetylornithine deacetylase	44.6152	4	4	6	0.0873	TTVNIGR	50	0	2	380.72	2	277	283
AN5749	putative acetylornithine deacetylase	44.6152	4	4	6	0.0873	VYEENDVKR	29	0	2	384.529	3	374	382
AN2569	Pectin lyase A precursor	39.3504	9	11	47	0.367	AGVTGSAEGFAK	0	2.6	2	547.777	2	20	31
AN2569	Pectin lyase A precursor	39.3504	9	11	47	0.367	AGVTGSAEGFAK	0	2.72	2	547.778	2	20	31
AN2569	Pectin lyase A precursor	39.3504	9	11	47	0.367	AGVTGSAEGFAK	0	3.36	2	547.778	2	20	31
AN2569	Pectin lyase A precursor	39.3504	9	11	47	0.367	AGVTGSAEGFAK	0	4.05	2	547.778	2	20	31
AN2569	Pectin lyase A precursor	39.3504	9	11	47	0.367	AGVTGSAEGFAK	0	4.07	2	547.779	2	20	31
AN2569	Pectin lyase A precursor	39.3504	9	11	47	0.367	GNYIYHMSGR	44.3	2.77	2	599.279	2	246	255
AN2569	Pectin lyase A precursor	39.3504	9	11	47	0.367	GNYIYHMSGR	48.9	2.43	2	599.279	2	246	255
AN2569	Pectin lyase A precursor	39.3504	9	11	47	0.367	GNYIYHmSGR	53.5	1.36	2	607.277	2	246	255
AN2569	Pectin lyase A precursor	39.3504	9	11	47	0.367	GNYIYHmSGR	58.1	1.66	2	607.274	2	246	255
AN2569	Pectin lyase A precursor	39.3504	9	11	47	0.367	GVTGGGSATPVYPSTTAELVSYLGDSSAR	48.2	2.82	2	934.128	3	32	60
AN2569	Pectin lyase A precursor	39.3504	9	11	47	0.367	GVTGGGSATPVYPSTTAELVSYLGDSSAR	51.4	4.02	2	934.129	3	32	60
AN2569	Pectin lyase A precursor	39.3504	9	11	47	0.367	GVTGGGSATPVYPSTTAELVSYLGDSSAR	55.3	4.22	2	934.128	3	32	60
AN2569	Pectin lyase A precursor	39.3504	9	11	47	0.367	GVTGGGSATPVYPSTTAELVSYLGDSSAR	63.8	4.62	2	934.13	3	32	60
AN2569	Pectin lyase A precursor	39.3504	9	11	47	0.367	IVSGASNVIIQNIAITDLNPK	59.5	3.07	2	727.416	3	147	167
AN2569	Pectin lyase A precursor	39.3504	9	11	47	0.367	IVSGASNVIIQNIAITDLNPK	61.6	1.96	2	727.417	3	147	167
AN2569	Pectin lyase A precursor	39.3504	9	11	47	0.367	IVSGASNVIIQNIAITDLNPK	65.1	3.21	2	727.413	3	147	167
AN2569	Pectin lyase A precursor	39.3504	9	11	47	0.367	IVSGASNVIIQNIAITDLNPK	67.6	3.13	2	727.415	3	147	167
AN2569	Pectin lyase A precursor	39.3504	9	11	47	0.367	IVSGASNVIIQNIAITDLNPK	71.2	2.59	2	727.415	3	147	167
AN2569	Pectin lyase A precursor	39.3504	9	11	47	0.367	IVSGASNVIIQNIAITDLNPK	106	6.68	2	1090.62	2	147	167
AN2569	Pectin lyase A precursor	39.3504	9	11	47	0.367	IVSGASNVIIQNIAITDLNPK	123	6.89	2	1090.62	2	147	167
AN2569	Pectin lyase A precursor	39.3504	9	11	47	0.367	IVSGASNVIIQNIAITDLNPK	130	5.92	2	1090.62	2	147	167
AN2569	Pectin lyase A precursor	39.3504	9	11	47	0.367	IVSGASNVIIQNIAITDLNPK	141	7.01	2	1090.62	2	147	167
AN2569	Pectin lyase A precursor	39.3504	9	11	47	0.367	NIASASAYTVAQSSVPSNAGQGKL	25.5	-0.146	2	774.396	3	356	379
AN2569	Pectin lyase A precursor	39.3504	9	11	47	0.367	NIASASAYTVAQSSVPSNAGQGKL	91.5	9.24	2	1161.09	2	356	379
AN2569	Pectin lyase A precursor	39.3504	9	11	47	0.367	NIASASAYTVAQSSVPSNAGQGKL	92.1	8.29	2	1161.09	2	356	379
AN2569	Pectin lyase A precursor	39.3504	9	11	47	0.367	NIASASAYTVAQSSVPSNAGQGKL	75.2	5.96	2	774.398	3	356	379
AN2569	Pectin lyase A precursor	39.3504	9	11	47	0.367	NIASASAYTVAQSSVPSNAGQGKL	99.4	8.4	2	1161.09	2	356	379
AN2569	Pectin lyase A precursor	39.3504	9	11	47	0.367	NIASASAYTVAQSSVPSNAGQGKL	94.4	6.96	2	774.399	3	356	379
AN2569	Pectin lyase A precursor	39.3504	9	11	47	0.367	NIASASAYTVAQSSVPSNAGQGKL	95.8	6.46	2	774.398	3	356	379
AN2569	Pectin lyase A precursor	39.3504	9	11	47	0.367	NIASASAYTVAQSSVPSNAGQGKL	108	7.82	2	1161.09	2	356	379
AN2569	Pectin lyase A precursor	39.3504	9	11	47	0.367	qADTAFLVNFQGK	76.8	2.54	2	711.358	2	343	355
AN2569	Pectin lyase A precursor	39.3504	9	11	47	0.367	QADTAFLVNFQGK	79.8	3.22	2	719.871	2	343	355
AN2569	Pectin lyase A precursor	39.3504	9	11	47	0.367	QADTAFLVNFQGK	81.7	4.06	2	719.872	2	343	355
AN2569	Pectin lyase A precursor	39.3504	9	11	47	0.367	QADTAFLVNFQGK	102	5.77	2	719.872	2	343	355
AN2569	Pectin lyase A precursor	39.3504	9	11	47	0.367	qHLVLGTSASNR	46.8	0.167	2	633.336	2	196	207
AN2569	Pectin lyase A precursor	39.3504	9	11	47	0.367	qHLVLGTSASNR	63.4	2.48	2	633.337	2	196	207
AN2569	Pectin lyase A precursor	39.3504	9	11	47	0.367	qHLVLGTSASNR	63.7	2.08	2	633.336	2	196	207
AN2569	Pectin lyase A precursor	39.3504	9	11	47	0.367	QHLVLGTSASNR	71.7	3.89	2	641.847	2	196	207
AN2569	Pectin lyase A precursor	39.3504	9	11	47	0.367	QHLVLGTSASNR	74.7	3.74	2	641.847	2	196	207
AN2569	Pectin lyase A precursor	39.3504	9	11	47	0.367	QHLVLGTSASNR	74.8	3.41	2	641.848	2	196	207
AN2569	Pectin lyase A precursor	39.3504	9	11	47	0.367	QHLVLGTSASNR	85.8	4.12	2	641.848	2	196	207
AN2569	Pectin lyase A precursor	39.3504	9	11	47	0.367	SLVGEGSSGVIK	63.1	3.74	2	566.816	2	130	141
AN2569	Pectin lyase A precursor	39.3504	9	11	47	0.367	SLVGEGSSGVIK	79.9	3.6	2	566.816	2	130	141
AN2569	Pectin lyase A precursor	39.3504	9	11	47	0.367	SLVGEGSSGVIK	81.3	3.68	2	566.815	2	130	141
AN2569	Pectin lyase A precursor	39.3504	9	11	47	0.367	SLVGEGSSGVIK	90.1	4.89	2	566.815	2	130	141
AN2569	Pectin lyase A precursor	39.3504	9	11	47	0.367	VIVLTK	25	1.64	2	336.736	2	61	66
AN2569	Pectin lyase A precursor	39.3504	9	11	47	0.367	VIVLTK	52.2	1.51	2	336.737	2	61	66
AN2534	endoarabinanase	41.0462	6	6	12	0.15	ESDGKYFR	34.8	0.167	2	501.239	2	41	48
AN2534	endoarabinanase	41.0462	6	6	12	0.15	FSTGNK	23.5	0.42	2	653.326	1	49	54
AN2534	endoarabinanase	41.0462	6	6	12	0.15	qIAYQPAGEHAVEGAYLYK	0	8.89	2	1046.02	2	189	207
AN2534	endoarabinanase	41.0462	6	6	12	0.15	SPPTAVASSSYQIAYQPAGEHAVEGAYLYK	59.7	3.72	2	1052.52	3	178	207
AN2534	endoarabinanase	41.0462	6	6	12	0.15	SPPTAVASSSYQIAYQPAGEHAVEGAYLYK	70.1	6.74	2	1052.52	3	178	207
AN2534	endoarabinanase	41.0462	6	6	12	0.15	SPPTAVASSSYQIAYQPAGEHAVEGAYLYK	78	7.72	2	1052.52	3	178	207
AN2534	endoarabinanase	41.0462	6	6	12	0.15	SPPTAVASSSYQIAYQPAGEHAVEGAYLYK	96	7.7	2	1052.52	3	178	207
AN2534	endoarabinanase	41.0462	6	6	12	0.15	SPPTAVASSSYQIAYQPAGEHAVEGAYLYK	99.6	7.92	2	1052.52	3	178	207
AN2534	endoarabinanase	41.0462	6	6	12	0.15	SPPTAVASSSYQIAYQPAGEHAVEGAYLYK	101	6.42	2	1052.52	3	178	207
AN2534	endoarabinanase	41.0462	6	6	12	0.15	SPPTAVASSSYQIAYQPAGEHAVEGAYLYK	106	7.32	2	1052.52	3	178	207
AN2534	endoarabinanase	41.0462	6	6	12	0.15	YGNYYYLFFSEGK	56.1	3.28	2	825.881	2	208	220
AN2534	endoarabinanase	41.0462	6	6	12	0.15	YQPAGEHAVEGAYLYK	0	7.82	2	898.439	2	192	207
AN1799	secretory lipase, putative	48.0121	6	7	13	0.202	GFVVIVPDHLGPR	25.7	0.0315	2	469.271	3	157	169
AN1799	secretory lipase, putative	48.0121	6	7	13	0.202	IAGAALGGTVPQIPPVIR	48.1	4.64	2	865.523	2	232	249
AN1799	secretory lipase, putative	48.0121	6	7	13	0.202	IAGAALGGTVPQIPPVIR	72.1	5.32	2	865.523	2	232	249
AN1799	secretory lipase, putative	48.0121	6	7	13	0.202	IPILIYK	20.9	2	2	430.287	2	341	347
AN1799	secretory lipase, putative	48.0121	6	7	13	0.202	IPILIYK	27.2	1.48	2	430.286	2	341	347
AN1799	secretory lipase, putative	48.0121	6	7	13	0.202	IPILIYK	37.2	2.44	2	430.287	2	341	347
AN1799	secretory lipase, putative	48.0121	6	7	13	0.202	IPILIYK	38.7	2.43	2	430.286	2	341	347
AN1799	secretory lipase, putative	48.0121	6	7	13	0.202	IPILIYK	41.8	2.44	2	430.287	2	341	347
AN1799	secretory lipase, putative	48.0121	6	7	13	0.202	SAFLANTLSGQAVLDNVR	44.8	2.77	2	626.003	3	170	187
AN1799	secretory lipase, putative	48.0121	6	7	13	0.202	SAFLANTLSGQAVLDNVR	88.2	4.41	2	938.503	2	170	187
AN1799	secretory lipase, putative	48.0121	6	7	13	0.202	TQLTGLQDPK	52.2	1.92	2	550.801	2	415	424
AN1799	secretory lipase, putative	48.0121	6	7	13	0.202	TQLTGLQDPK	56.2	2.1	2	550.801	2	415	424
AN1799	secretory lipase, putative	48.0121	6	7	13	0.202	TTDSFGEPIATVTTILIPHNADYTK	57.1	3.02	2	902.465	3	83	107
AN11246	unknown protein (290 aa)	31.0706	4	4	6	0.166	ATLFGYIEPFETPIPSETEK	57.2	4.37	2	1135.07	2	186	205
AN11246	unknown protein (290 aa)	31.0706	4	4	6	0.166	GSLPGVGDGR	37.6	0.796	2	457.738	2	269	278
AN11246	unknown protein (290 aa)	31.0706	4	4	6	0.166	GSLPGVGDGR	38.8	2.41	2	457.739	2	269	278
AN11246	unknown protein (290 aa)	31.0706	4	4	6	0.166	LPGEN	19.5	-0.0414	2	529.262	1	285	289
AN11246	unknown protein (290 aa)	31.0706	4	4	6	0.166	TPDTVAGHSVSLK	28.3	1.06	2	437.902	3	102	114
AN11246	unknown protein (290 aa)	31.0706	4	4	6	0.166	TPDTVAGHSVSLK	28.3	1.66	2	437.902	3	102	114
AN3390	pectin methylesterase (326 aa)	34.8594	3	4	11	0.0923	GAQAVALAASGER	34.5	3.46	2	1200.63	1	141	153
AN3390	pectin methylesterase (326 aa)	34.8594	3	4	11	0.0923	GAQAVALAASGER	66.3	3.46	2	600.821	2	141	153
AN3390	pectin methylesterase (326 aa)	34.8594	3	4	11	0.0923	GAQAVALAASGER	76.4	3.6	2	600.822	2	141	153
AN3390	pectin methylesterase (326 aa)	34.8594	3	4	11	0.0923	LYLSEISAAVTK	73.2	4.14	2	647.869	2	298	309
AN3390	pectin methylesterase (326 aa)	34.8594	3	4	11	0.0923	LYLSEISAAVTK	76.5	2.85	2	647.867	2	298	309
AN3390	pectin methylesterase (326 aa)	34.8594	3	4	11	0.0923	LYLSEISAAVTK	91.2	4.23	2	647.868	2	298	309
AN3390	pectin methylesterase (326 aa)	34.8594	3	4	11	0.0923	LYLSEISAAVTK	95.6	3	2	647.867	2	298	309
AN3390	pectin methylesterase (326 aa)	34.8594	3	4	11	0.0923	LYLSEISAAVTK	98.9	2.7	2	647.866	2	298	309
AN3390	pectin methylesterase (326 aa)	34.8594	3	4	11	0.0923	LYLSEISAAVTK	100	4.62	2	647.868	2	298	309
AN3390	pectin methylesterase (326 aa)	34.8594	3	4	11	0.0923	TLYAR	28.3	-0.602	2	312.179	2	167	171
AN3390	pectin methylesterase (326 aa)	34.8594	3	4	11	0.0923	TLYAR	29	-0.699	2	312.18	2	167	171
AN2366	serine protease similarity, trypsin family	25.4504	2	2	6	0.0924	AGYPGVYSSPAYFR	58.8	4.68	2	767.873	2	227	240
AN2366	serine protease similarity, trypsin family	25.4504	2	2	6	0.0924	AGYPGVYSSPAYFR	72.3	5.51	2	767.872	2	227	240
AN2366	serine protease similarity, trypsin family	25.4504	2	2	6	0.0924	DFIQQVTGL	34.3	0.602	2	510.772	2	241	249
AN2366	serine protease similarity, trypsin family	25.4504	2	2	6	0.0924	DFIQQVTGL	34.7	0.18	2	510.773	2	241	249
AN2366	serine protease similarity, trypsin family	25.4504	2	2	6	0.0924	DFIQQVTGL	40.7	0.398	2	510.772	2	241	249
AN2366	serine protease similarity, trypsin family	25.4504	2	2	6	0.0924	DFIQQVTGL	49.9	1	2	510.772	2	241	249
AN5311	tyrosinase, putative	42.3863	7	7	19	0.18	GYQPYWSWPK	46.8	3.21	2	656.313	2	144	153
AN5311	tyrosinase, putative	42.3863	7	7	19	0.18	IDPSFAPGAR	28.2	0.0506	2	515.77	2	89	98
AN5311	tyrosinase, putative	42.3863	7	7	19	0.18	IDPSFAPGAR	36.5	0.824	2	515.77	2	89	98
AN5311	tyrosinase, putative	42.3863	7	7	19	0.18	IDPSFAPGAR	43.2	1	2	515.771	2	89	98
AN5311	tyrosinase, putative	42.3863	7	7	19	0.18	IDPSFAPGAR	47.6	1.09	2	515.77	2	89	98
AN5311	tyrosinase, putative	42.3863	7	7	19	0.18	IDPSFAPGAR	48.2	0.699	2	515.771	2	89	98
AN5311	tyrosinase, putative	42.3863	7	7	19	0.18	NVDEWDILAGK	0	2.89	2	630.318	2	23	33
AN5311	tyrosinase, putative	42.3863	7	7	19	0.18	QVEYQFVKPR	30.6	0.347	2	647.353	2	38	47
AN5311	tyrosinase, putative	42.3863	7	7	19	0.18	QVEYQFVKPR	44	1.07	2	647.352	2	38	47
AN5311	tyrosinase, putative	42.3863	7	7	19	0.18	qVEYQFVKPR	47.4	1.6	2	638.839	2	38	47
AN5311	tyrosinase, putative	42.3863	7	7	19	0.18	REWGALSK	27.1	0.301	2	473.76	2	62	69
AN5311	tyrosinase, putative	42.3863	7	7	19	0.18	REWGALSK	29.6	0.0605	2	473.76	2	62	69
AN5311	tyrosinase, putative	42.3863	7	7	19	0.18	TTIGEFQDR	79.6	1.52	2	533.763	2	263	271
AN5311	tyrosinase, putative	42.3863	7	7	19	0.18	TTIGEFQDR	79.8	1.77	2	533.762	2	263	271
AN5311	tyrosinase, putative	42.3863	7	7	19	0.18	VFWTWQNLAPR	38.8	0	2	709.375	2	318	328
AN5311	tyrosinase, putative	42.3863	7	7	19	0.18	VFWTWQNLAPR	50.6	2.59	2	709.374	2	318	328
AN5311	tyrosinase, putative	42.3863	7	7	19	0.18	VFWTWQNLAPR	57.8	1.72	2	709.374	2	318	328
AN5311	tyrosinase, putative	42.3863	7	7	19	0.18	VFWTWQNLAPR	63	1.7	2	709.374	2	318	328
AN5311	tyrosinase, putative	42.3863	7	7	19	0.18	VFWTWQNLAPR	74.7	1.85	2	709.375	2	318	328
AN7691	phosphoesterase superfamily protein	49.829	11	14	44	0.284	AALVSGSSHGHGLNDDGFTNHELPNR	21.9	2.05	2	676.323	4	193	218
AN7691	phosphoesterase superfamily protein	49.829	11	14	44	0.284	AALVSGSSHGHGLNDDGFTNHELPNR	19.5	2.96	2	676.324	4	193	218
AN7691	phosphoesterase superfamily protein	49.829	11	14	44	0.284	AALVSGSSHGHGLNDDGFTNHELPNR	26.5	3.3	2	676.323	4	193	218
AN7691	phosphoesterase superfamily protein	49.829	11	14	44	0.284	AALVSGSSHGHGLNDDGFTNHELPNR	27.3	3.96	2	676.323	4	193	218
AN7691	phosphoesterase superfamily protein	49.829	11	14	44	0.284	AALVSGSSHGHGLNDDGFTNHELPNR	30.4	3.6	2	676.323	4	193	218
AN7691	phosphoesterase superfamily protein	49.829	11	14	44	0.284	AALVSGSSHGHGLNDDGFTNHELPNR	38.7	3	2	676.324	4	193	218
AN7691	phosphoesterase superfamily protein	49.829	11	14	44	0.284	ARDDTIEVLPEPEAF	0	2.52	2	851.424	2	436	450
AN7691	phosphoesterase superfamily protein	49.829	11	14	44	0.284	ARDDTIEVLPEPEAF	0	2.62	2	851.423	2	436	450
AN7691	phosphoesterase superfamily protein	49.829	11	14	44	0.284	ARDDTIEVLPEPEAF	0	2.96	2	851.424	2	436	450
AN7691	phosphoesterase superfamily protein	49.829	11	14	44	0.284	ARDDTIEVLPEPEAF	0	3.48	2	851.423	2	436	450
AN7691	phosphoesterase superfamily protein	49.829	11	14	44	0.284	GFAHEQMR	23.2	-0.0414	2	325.821	3	133	140
AN7691	phosphoesterase superfamily protein	49.829	11	14	44	0.284	GFAHEQmR	31.3	0.337	2	496.225	2	133	140
AN7691	phosphoesterase superfamily protein	49.829	11	14	44	0.284	GFAHEQmR	33.6	1.19	2	496.226	2	133	140
AN7691	phosphoesterase superfamily protein	49.829	11	14	44	0.284	GFAHEQmR	37	1.11	2	496.224	2	133	140
AN7691	phosphoesterase superfamily protein	49.829	11	14	44	0.284	GFAHEQmR	35.1	1.37	2	496.225	2	133	140
AN7691	phosphoesterase superfamily protein	49.829	11	14	44	0.284	GFAHEQmR	37	2.17	2	496.225	2	133	140
AN7691	phosphoesterase superfamily protein	49.829	11	14	44	0.284	GFAHEQMR	40.7	1.38	2	488.228	2	133	140
AN7691	phosphoesterase superfamily protein	49.829	11	14	44	0.284	GFAHEQMR	44.7	1.64	2	488.227	2	133	140
AN7691	phosphoesterase superfamily protein	49.829	11	14	44	0.284	IPTLLISPWVAK	33.2	0.658	2	446.612	3	372	383
AN7691	phosphoesterase superfamily protein	49.829	11	14	44	0.284	IPTLLISPWVAK	65.4	4.33	2	669.415	2	372	383
AN7691	phosphoesterase superfamily protein	49.829	11	14	44	0.284	IPTLLISPWVAK	66.1	4	2	669.415	2	372	383
AN7691	phosphoesterase superfamily protein	49.829	11	14	44	0.284	IPTLLISPWVAK	67.9	3.92	2	669.415	2	372	383
AN7691	phosphoesterase superfamily protein	49.829	11	14	44	0.284	IPTLLISPWVAK	70.9	4.6	2	669.415	2	372	383
AN7691	phosphoesterase superfamily protein	49.829	11	14	44	0.284	LGGRIPTLLISPWVAK	41.3	1.82	2	574.355	3	368	383
AN7691	phosphoesterase superfamily protein	49.829	11	14	44	0.284	LGGRIPTLLISPWVAK	48.8	2.18	2	574.355	3	368	383
AN7691	phosphoesterase superfamily protein	49.829	11	14	44	0.284	LGGRIPTLLISPWVAK	49.2	2.09	2	574.355	3	368	383
AN7691	phosphoesterase superfamily protein	49.829	11	14	44	0.284	NDVVSYSATSILR	109	6.21	2	712.873	2	395	407
AN7691	phosphoesterase superfamily protein	49.829	11	14	44	0.284	NDVVSYSATSILR	118	6.52	2	712.875	2	395	407
AN7691	phosphoesterase superfamily protein	49.829	11	14	44	0.284	NVVILVmENR	60.7	2.52	2	601.832	2	40	49
AN7691	phosphoesterase superfamily protein	49.829	11	14	44	0.284	SISNLK	19.4	-0.398	2	661.391	1	30	35
AN7691	phosphoesterase superfamily protein	49.829	11	14	44	0.284	SISNLK	31.2	0	2	661.39	1	30	35
AN7691	phosphoesterase superfamily protein	49.829	11	14	44	0.284	SISNLK	24.5	-0.176	2	661.391	1	30	35
AN7691	phosphoesterase superfamily protein	49.829	11	14	44	0.284	SVYDALR	27.4	0.125	2	412.22	2	308	314
AN7691	phosphoesterase superfamily protein	49.829	11	14	44	0.284	SVYDALR	36.4	0.301	2	412.22	2	308	314
AN7691	phosphoesterase superfamily protein	49.829	11	14	44	0.284	SVYDALR	38.4	0.252	2	412.22	2	308	314
AN7691	phosphoesterase superfamily protein	49.829	11	14	44	0.284	TLGYLWDFEPFNPR	61.9	4.28	2	877.932	2	408	421
AN7691	phosphoesterase superfamily protein	49.829	11	14	44	0.284	TLGYLWDFEPFNPR	80.9	5.09	2	877.934	2	408	421
AN7691	phosphoesterase superfamily protein	49.829	11	14	44	0.284	VEHAASFEHLITAR	37.3	0.252	2	395.96	4	422	435
AN7691	phosphoesterase superfamily protein	49.829	11	14	44	0.284	VEHAASFEHLITAR	33	1.49	2	527.611	3	422	435
AN7691	phosphoesterase superfamily protein	49.829	11	14	44	0.284	VEHAASFEHLITAR	48.9	0.824	2	395.96	4	422	435
AN7691	phosphoesterase superfamily protein	49.829	11	14	44	0.284	VEHAASFEHLITAR	56	3.11	2	527.611	3	422	435
AN7691	phosphoesterase superfamily protein	49.829	11	14	44	0.284	VEHAASFEHLITAR	58.5	3.06	2	527.611	3	422	435
AN7691	phosphoesterase superfamily protein	49.829	11	14	44	0.284	VEHAASFEHLITAR	61.1	3.15	2	527.611	3	422	435
AN7691	phosphoesterase superfamily protein	49.829	11	14	44	0.284	VEHAASFEHLITAR	71	4.4	2	527.612	3	422	435
AN4055	acid phosphatase PHOa	45.3892	8	14	52	0.108	HNPLILYDSVAENDmR	44.2	4.39	2	634.972	3	165	180
AN4055	acid phosphatase PHOa	45.3892	8	14	52	0.108	HNPLILYDSVAENDmR	60.3	4.1	2	634.972	3	165	180
AN4055	acid phosphatase PHOa	45.3892	8	14	52	0.108	HNPLILYDSVAENDmR	71.2	4.85	2	634.973	3	165	180
AN4055	acid phosphatase PHOa	45.3892	8	14	52	0.108	HNPLILYDSVAENDmR	109	8.74	2	951.958	2	165	180
AN4055	acid phosphatase PHOa	45.3892	8	14	52	0.108	HNPLILYDSVAENDmR	116	9.03	2	951.957	2	165	180
AN4055	acid phosphatase PHOa	45.3892	8	14	52	0.108	HNPLILYDSVAENDmRR	26.6	1.15	2	687.007	3	165	181
AN4055	acid phosphatase PHOa	45.3892	8	14	52	0.108	HNPLILYDSVAENDmRR	33.1	2.42	2	687.006	3	165	181
AN4055	acid phosphatase PHOa	45.3892	8	14	52	0.108	KHNPLILYDSVAENDMR	20.7	0	2	504.507	4	164	180
AN4055	acid phosphatase PHOa	45.3892	8	14	52	0.108	KHNPLILYDSVAENDmR	70.6	4.19	2	677.672	3	164	180
AN4055	acid phosphatase PHOa	45.3892	8	14	52	0.108	KHNPLILYDSVAENDmR	75.5	3.92	2	677.673	3	164	180
AN4055	acid phosphatase PHOa	45.3892	8	14	52	0.108	KHNPLILYDSVAENDmR	81.9	4.01	2	677.674	3	164	180
AN4055	acid phosphatase PHOa	45.3892	8	14	52	0.108	KHNPLILYDSVAENDmR	85	4.43	2	677.673	3	164	180
AN4055	acid phosphatase PHOa	45.3892	8	14	52	0.108	KHNPLILYDSVAENDmRR	0	4.48	2	729.707	3	164	181
AN4055	acid phosphatase PHOa	45.3892	8	14	52	0.108	SGYNEDVDATR	24.2	0.377	2	1226.53	1	393	403
AN4055	acid phosphatase PHOa	45.3892	8	14	52	0.108	SGYNEDVDATR	58.3	2.72	2	613.767	2	393	403
AN4055	acid phosphatase PHOa	45.3892	8	14	52	0.108	SGYNEDVDATR	78	3.89	2	613.769	2	393	403
AN4055	acid phosphatase PHOa	45.3892	8	14	52	0.108	SGYNEDVDATR	78.3	4.59	2	613.77	2	393	403
AN4055	acid phosphatase PHOa	45.3892	8	14	52	0.108	SGYNEDVDATR	81.5	4.3	2	613.768	2	393	403
AN4055	acid phosphatase PHOa	45.3892	8	14	52	0.108	SGYNEDVDATR	88	3.8	2	613.77	2	393	403
AN4055	acid phosphatase PHOa	45.3892	8	14	52	0.108	SGYNEDVDATR	88.1	4.16	2	613.769	2	393	403
AN4055	acid phosphatase PHOa	45.3892	8	14	52	0.108	SGYNEDVDATR	97.6	3.92	2	613.769	2	393	403
AN4055	acid phosphatase PHOa	45.3892	8	14	52	0.108	SGYNEDVDATRK	25.5	0.284	2	452.213	3	393	404
AN4055	acid phosphatase PHOa	45.3892	8	14	52	0.108	SGYNEDVDATRK	31.7	1.37	2	452.213	3	393	404
AN4055	acid phosphatase PHOa	45.3892	8	14	52	0.108	SGYNEDVDATRK	42.8	2.7	2	452.214	3	393	404
AN4055	acid phosphatase PHOa	45.3892	8	14	52	0.108	SGYNEDVDATRK	52.8	2.24	2	677.818	2	393	404
AN4055	acid phosphatase PHOa	45.3892	8	14	52	0.108	SGYNEDVDATRK	55.5	2.57	2	677.817	2	393	404
AN4055	acid phosphatase PHOa	45.3892	8	14	52	0.108	SGYNEDVDATRK	56	2.55	2	677.819	2	393	404
AN4055	acid phosphatase PHOa	45.3892	8	14	52	0.108	SGYNEDVDATRK	63.6	2.43	2	677.819	2	393	404
AN4055	acid phosphatase PHOa	45.3892	8	14	52	0.108	TGYVNYK	25.4	1.26	2	422.714	2	317	323
AN4055	acid phosphatase PHOa	45.3892	8	14	52	0.108	TGYVNYK	22.7	0.77	2	844.423	1	317	323
AN4055	acid phosphatase PHOa	45.3892	8	14	52	0.108	TGYVNYK	27.2	0.31	2	422.714	2	317	323
AN4055	acid phosphatase PHOa	45.3892	8	14	52	0.108	TGYVNYK	27.6	0.284	2	422.715	2	317	323
AN4055	acid phosphatase PHOa	45.3892	8	14	52	0.108	TGYVNYK	27.6	0.824	2	844.423	1	317	323
AN4055	acid phosphatase PHOa	45.3892	8	14	52	0.108	TGYVNYK	29.7	0.538	2	422.715	2	317	323
AN4055	acid phosphatase PHOa	45.3892	8	14	52	0.108	TGYVNYK	30.7	0.387	2	422.714	2	317	323
AN4055	acid phosphatase PHOa	45.3892	8	14	52	0.108	TGYVNYK	35.7	1	2	422.714	2	317	323
AN4055	acid phosphatase PHOa	45.3892	8	14	52	0.108	TGYVNYK	28.3	0.959	2	844.423	1	317	323
AN4055	acid phosphatase PHOa	45.3892	8	14	52	0.108	VDTTNLR	25.2	-0.114	2	818.439	1	324	330
AN4055	acid phosphatase PHOa	45.3892	8	14	52	0.108	VDTTNLR	30.4	0.108	2	818.439	1	324	330
AN4055	acid phosphatase PHOa	45.3892	8	14	52	0.108	VDTTNLR	31.8	0.119	2	818.442	1	324	330
AN4055	acid phosphatase PHOa	45.3892	8	14	52	0.108	VDTTNLR	36.3	0.0809	2	818.44	1	324	330
AN4055	acid phosphatase PHOa	45.3892	8	14	52	0.108	VDTTNLR	37.9	0.0506	2	818.437	1	324	330
AN4055	acid phosphatase PHOa	45.3892	8	14	52	0.108	VDTTNLR	35.3	0.337	2	409.723	2	324	330
AN4055	acid phosphatase PHOa	45.3892	8	14	52	0.108	VDTTNLR	35.8	0.137	2	409.723	2	324	330
AN4055	acid phosphatase PHOa	45.3892	8	14	52	0.108	VDTTNLR	40	0	2	409.722	2	324	330
AN4055	acid phosphatase PHOa	45.3892	8	14	52	0.108	VDTTNLR	39.6	0.0757	2	409.723	2	324	330
AN4055	acid phosphatase PHOa	45.3892	8	14	52	0.108	VDTTNLR	43.3	-0.146	2	409.723	2	324	330
AN4055	acid phosphatase PHOa	45.3892	8	14	52	0.108	VDTTNLR	44.6	0.108	2	409.721	2	324	330
AN4055	acid phosphatase PHOa	45.3892	8	14	52	0.108	VDTTNLR	45.9	0.377	2	409.722	2	324	330
AN4055	acid phosphatase PHOa	45.3892	8	14	52	0.108	VDTTNLR	47.4	0.237	2	409.723	2	324	330
AN4055	acid phosphatase PHOa	45.3892	8	14	52	0.108	VDTTNLR	48.8	0.208	2	409.723	2	324	330
AN4055	acid phosphatase PHOa	45.3892	8	14	52	0.108	VDTTNLR	50.1	0.149	2	409.722	2	324	330
AN2395	hydrolase, putative	68.5063	20	33	83	0.282	AHYLLSELTEQVTK	42.2	0.125	2	544.627	3	549	562
AN2395	hydrolase, putative	68.5063	20	33	83	0.282	AHYLLSELTEQVTK	45.1	1.62	2	544.627	3	549	562
AN2395	hydrolase, putative	68.5063	20	33	83	0.282	AHYLLSELTEQVTK	95	6.49	2	816.439	2	549	562
AN2395	hydrolase, putative	68.5063	20	33	83	0.282	DLGFNMVR	30.9	0.0315	2	951.476	1	363	370
AN2395	hydrolase, putative	68.5063	20	33	83	0.282	DLGFNMVR	38.4	-0.279	2	951.473	1	363	370
AN2395	hydrolase, putative	68.5063	20	33	83	0.282	DLGFNMVR	40.7	0.921	2	476.241	2	363	370
AN2395	hydrolase, putative	68.5063	20	33	83	0.282	DLGFNMVR	43.3	1.24	2	476.24	2	363	370
AN2395	hydrolase, putative	68.5063	20	33	83	0.282	DLGFNMVR	44.7	1.21	2	476.24	2	363	370
AN2395	hydrolase, putative	68.5063	20	33	83	0.282	DLGFNmVR	44.8	1.19	2	484.238	2	363	370
AN2395	hydrolase, putative	68.5063	20	33	83	0.282	DLGFNmVR	46.7	1.77	2	484.237	2	363	370
AN2395	hydrolase, putative	68.5063	20	33	83	0.282	DLGFNmVR	49.2	1.42	2	484.237	2	363	370
AN2395	hydrolase, putative	68.5063	20	33	83	0.282	DLGFNmVR	51.9	1.43	2	484.238	2	363	370
AN2395	hydrolase, putative	68.5063	20	33	83	0.282	DLGFNMVRK	35.3	0.481	2	540.288	2	363	371
AN2395	hydrolase, putative	68.5063	20	33	83	0.282	EAmVYDLK	43.1	1.28	2	984.475	1	352	359
AN2395	hydrolase, putative	68.5063	20	33	83	0.282	EAmVYDLK	58.2	1.19	2	492.74	2	352	359
AN2395	hydrolase, putative	68.5063	20	33	83	0.282	EAmVYDLK	59.8	1.51	2	492.74	2	352	359
AN2395	hydrolase, putative	68.5063	20	33	83	0.282	ELDPTR	27.6	-0.857	2	365.692	2	455	460
AN2395	hydrolase, putative	68.5063	20	33	83	0.282	ELDPTR	24.5	-0.176	2	730.376	1	455	460
AN2395	hydrolase, putative	68.5063	20	33	83	0.282	ELDPTR	28.9	0.0223	2	730.375	1	455	460
AN2395	hydrolase, putative	68.5063	20	33	83	0.282	ELDPTR	42.3	-0.0414	2	365.691	2	455	460
AN2395	hydrolase, putative	68.5063	20	33	83	0.282	FKVDNVK	28	-0.23	2	425.246	2	276	282
AN2395	hydrolase, putative	68.5063	20	33	83	0.282	FKVDNVK	39.2	0.432	2	849.488	1	276	282
AN2395	hydrolase, putative	68.5063	20	33	83	0.282	FKVDNVK	33.4	-0.0792	2	425.247	2	276	282
AN2395	hydrolase, putative	68.5063	20	33	83	0.282	FKVDNVK	38.5	-0.114	2	425.246	2	276	282
AN2395	hydrolase, putative	68.5063	20	33	83	0.282	GEVNGVVRPLVNGEFK	0	4.28	2	857.963	2	315	330
AN2395	hydrolase, putative	68.5063	20	33	83	0.282	GSNELLVFVYDPTDTSGTmVPLGK	28.3	1.35	2	852.76	3	172	195
AN2395	hydrolase, putative	68.5063	20	33	83	0.282	GSNELLVFVYDPTDTSGTmVPLGK	38.5	0.62	2	852.76	3	172	195
AN2395	hydrolase, putative	68.5063	20	33	83	0.282	GSNELLVFVYDPTDTSGTmVPLGK	86.9	8.89	2	1278.63	2	172	195
AN2395	hydrolase, putative	68.5063	20	33	83	0.282	GSNELLVFVYDPTDTSGTmVPLGK	97.6	7.46	2	1278.63	2	172	195
AN2395	hydrolase, putative	68.5063	20	33	83	0.282	HIKVEPALFYR	29	1.32	2	458.263	3	372	382
AN2395	hydrolase, putative	68.5063	20	33	83	0.282	KHIKVEPALFYR	0	4.03	2	500.962	3	371	382
AN2395	hydrolase, putative	68.5063	20	33	83	0.282	PDGLYTPPTR	0	3.25	2	558.789	2	342	351
AN2395	hydrolase, putative	68.5063	20	33	83	0.282	qLELLINQLK	37.7	-0.114	2	1194.71	1	414	423
AN2395	hydrolase, putative	68.5063	20	33	83	0.282	qLELLINQLK	42.8	1.1	2	1194.71	1	414	423
AN2395	hydrolase, putative	68.5063	20	33	83	0.282	qLELLINQLK	47.2	0.77	2	597.859	2	414	423
AN2395	hydrolase, putative	68.5063	20	33	83	0.282	QLELLINQLK	48.7	0.886	2	606.373	2	414	423
AN2395	hydrolase, putative	68.5063	20	33	83	0.282	qLELLINQLK	44.8	1.28	2	597.859	2	414	423
AN2395	hydrolase, putative	68.5063	20	33	83	0.282	QLELLINQLK	58.3	0.62	2	606.373	2	414	423
AN2395	hydrolase, putative	68.5063	20	33	83	0.282	qLELLINQLK	52.4	1.68	2	597.859	2	414	423
AN2395	hydrolase, putative	68.5063	20	33	83	0.282	qLELLINQLK	54.9	2.08	2	597.858	2	414	423
AN2395	hydrolase, putative	68.5063	20	33	83	0.282	QLELLINQLK	56.5	1.46	2	606.373	2	414	423
AN2395	hydrolase, putative	68.5063	20	33	83	0.282	QLELLINQLK	72.3	1.12	2	606.374	2	414	423
AN2395	hydrolase, putative	68.5063	20	33	83	0.282	qLELLINQLK	61.5	1.46	2	597.861	2	414	423
AN2395	hydrolase, putative	68.5063	20	33	83	0.282	QLELLINQLK	76	1.89	2	606.373	2	414	423
AN2395	hydrolase, putative	68.5063	20	33	83	0.282	TDVEQWKEDIR	23.6	0.301	2	473.568	3	593	603
AN2395	hydrolase, putative	68.5063	20	33	83	0.282	TDVEQWKEDIR	25.1	0.481	2	473.57	3	593	603
AN2395	hydrolase, putative	68.5063	20	33	83	0.282	TDVEQWKEDIR	37.5	0.456	2	473.57	3	593	603
AN2395	hydrolase, putative	68.5063	20	33	83	0.282	TDVEQWKEDIR	56.4	1.06	2	709.851	2	593	603
AN2395	hydrolase, putative	68.5063	20	33	83	0.282	TDVEQWKEDIR	58.8	1.68	2	709.851	2	593	603
AN2395	hydrolase, putative	68.5063	20	33	83	0.282	TDVEQWKEDIRGLYK	0	2.33	2	627.325	3	593	607
AN2395	hydrolase, putative	68.5063	20	33	83	0.282	TDVEQWKEDIRGLYK	0	3.18	2	627.324	3	593	607
AN2395	hydrolase, putative	68.5063	20	33	83	0.282	TISKGEVNGVVRPLVNGEFK	0	2	2	715.398	3	311	330
AN2395	hydrolase, putative	68.5063	20	33	83	0.282	TISKGEVNGVVRPLVNGEFK	0	2.43	2	715.395	3	311	330
AN2395	hydrolase, putative	68.5063	20	33	83	0.282	TISKGEVNGVVRPLVNGEFK	33.1	1.49	2	715.068	3	311	330
AN2395	hydrolase, putative	68.5063	20	33	83	0.282	TPNAAQQVEFAR	27.8	0.208	2	444.562	3	402	413
AN2395	hydrolase, putative	68.5063	20	33	83	0.282	TPNAAQQVEFAR	36.8	0.959	2	444.562	3	402	413
AN2395	hydrolase, putative	68.5063	20	33	83	0.282	TPNAAQQVEFAR	75.3	4.41	2	666.34	2	402	413
AN2395	hydrolase, putative	68.5063	20	33	83	0.282	TPNAAQQVEFAR	85.8	4.17	2	666.341	2	402	413
AN2395	hydrolase, putative	68.5063	20	33	83	0.282	TPNAAQQVEFAR	87.9	4.49	2	666.341	2	402	413
AN2395	hydrolase, putative	68.5063	20	33	83	0.282	TPNAAQQVEFAR	94.3	4.27	2	666.341	2	402	413
AN2395	hydrolase, putative	68.5063	20	33	83	0.282	TPNAAQQVEFAR	94.6	4.46	2	666.342	2	402	413
AN2395	hydrolase, putative	68.5063	20	33	83	0.282	VEPALFYR	22	0.42	2	994.54	1	375	382
AN2395	hydrolase, putative	68.5063	20	33	83	0.282	VEPALFYR	31.5	0.367	2	497.772	2	375	382
AN2395	hydrolase, putative	68.5063	20	33	83	0.282	VEPALFYR	32.4	0.0809	2	497.772	2	375	382
AN2395	hydrolase, putative	68.5063	20	33	83	0.282	VEPALFYR	42.4	0.31	2	497.773	2	375	382
AN2395	hydrolase, putative	68.5063	20	33	83	0.282	VEPALFYR	47.5	-0.0414	2	497.773	2	375	382
AN2395	hydrolase, putative	68.5063	20	33	83	0.282	VEPALFYR	49.7	0.495	2	497.774	2	375	382
AN2395	hydrolase, putative	68.5063	20	33	83	0.282	VLKDLGFNmVR	34.6	0.553	2	436.576	3	360	370
AN2395	hydrolase, putative	68.5063	20	33	83	0.282	VLKDLGFNmVR	34.5	1.24	2	436.577	3	360	370
AN2395	hydrolase, putative	68.5063	20	33	83	0.282	VLKDLGFNmVR	51.5	4.03	2	654.362	2	360	370
AN2395	hydrolase, putative	68.5063	20	33	83	0.282	VLKDLGFNmVR	43	1.96	2	436.577	3	360	370
AN2395	hydrolase, putative	68.5063	20	33	83	0.282	VLKDLGFNMVR	64.5	3.82	2	646.366	2	360	370
AN2395	hydrolase, putative	68.5063	20	33	83	0.282	VLKDLGFNmVR	66.1	4.11	2	654.364	2	360	370
AN2395	hydrolase, putative	68.5063	20	33	83	0.282	VLKDLGFNMVR	66.8	3.34	2	646.364	2	360	370
AN2395	hydrolase, putative	68.5063	20	33	83	0.282	VRELDPTR	20.4	0	2	985.547	1	453	460
AN2395	hydrolase, putative	68.5063	20	33	83	0.282	VRELDPTR	25.3	0.658	2	493.276	2	453	460
AN2395	hydrolase, putative	68.5063	20	33	83	0.282	VRELDPTR	21.5	0.456	2	985.547	1	453	460
AN2395	hydrolase, putative	68.5063	20	33	83	0.282	VTIEDGSDTVATHSGSANTEFK	41.7	2.25	2	756.024	3	254	275
AN2395	hydrolase, putative	68.5063	20	33	83	0.282	VTIEDGSDTVATHSGSANTEFK	46.7	2.77	2	756.021	3	254	275
AN2395	hydrolase, putative	68.5063	20	33	83	0.282	VTIEDGSDTVATHSGSANTEFK	47.1	2.6	2	756.022	3	254	275
AN2395	hydrolase, putative	68.5063	20	33	83	0.282	VTIEDGSDTVATHSGSANTEFK	58	2.7	2	756.023	3	254	275
AN2395	hydrolase, putative	68.5063	20	33	83	0.282	VTIEDGSDTVATHSGSANTEFK	92.7	7.49	2	1133.53	2	254	275
AN2395	hydrolase, putative	68.5063	20	33	83	0.282	VTIEDGSDTVATHSGSANTEFK	108	9.09	2	1133.53	2	254	275
AN1818	beta-1,4-endoxylanase	33.6099	41	57	576	0.725	AADPDAK	27.1	0.398	2	687.333	1	185	191
AN1818	beta-1,4-endoxylanase	33.6099	41	57	576	0.725	AADPDAK	30.1	0.0223	2	344.17	2	185	191
AN1818	beta-1,4-endoxylanase	33.6099	41	57	576	0.725	AADPDAK	32.2	0.114	2	344.17	2	185	191
AN1818	beta-1,4-endoxylanase	33.6099	41	57	576	0.725	AADPDAK	35.3	1.13	2	344.169	2	185	191
AN1818	beta-1,4-endoxylanase	33.6099	41	57	576	0.725	AADPDAK	36.3	1.01	2	687.332	1	185	191
AN1818	beta-1,4-endoxylanase	33.6099	41	57	576	0.725	AADPDAKLY	0	3.64	2	482.244	2	185	193
AN1818	beta-1,4-endoxylanase	33.6099	41	57	576	0.725	AADPDAKLYINDYNLDSASYAK	0	4.49	2	807.051	3	185	206
AN1818	beta-1,4-endoxylanase	33.6099	41	57	576	0.725	AADPDAKLYINDYNLDSASYAK	54.5	6.68	2	806.723	3	185	206
AN1818	beta-1,4-endoxylanase	33.6099	41	57	576	0.725	AADPDAKLYINDYNLDSASYAK	65.8	6.51	2	806.723	3	185	206
AN1818	beta-1,4-endoxylanase	33.6099	41	57	576	0.725	AADPDAKLYINDYNLDSASYAK	66.1	5.35	2	806.722	3	185	206
AN1818	beta-1,4-endoxylanase	33.6099	41	57	576	0.725	AADPDAKLYINDYNLDSASYAK	70	6.18	2	806.722	3	185	206
AN1818	beta-1,4-endoxylanase	33.6099	41	57	576	0.725	AADPDAKLYINDYNLDSASYAK	99.6	8.74	2	1209.58	2	185	206
AN1818	beta-1,4-endoxylanase	33.6099	41	57	576	0.725	ALEPSQGNFGWSGADYLVDYATQHNK	0	5.16	2	956.782	3	76	101
AN1818	beta-1,4-endoxylanase	33.6099	41	57	576	0.725	ALEPSQGNFGWSGADYLVDYATQHNK	0	5.51	2	956.782	3	76	101
AN1818	beta-1,4-endoxylanase	33.6099	41	57	576	0.725	ALEPSQGNFGWSGADYLVDYATQHNKK	0	3.01	2	999.481	3	76	102
AN1818	beta-1,4-endoxylanase	33.6099	41	57	576	0.725	ALEPSQGNFGWSGADYLVDYATQHNKK	0	4.55	2	999.482	3	76	102
AN1818	beta-1,4-endoxylanase	33.6099	41	57	576	0.725	ASDSPLLFDGNYQPK	23.7	0	2	551.271	3	284	298
AN1818	beta-1,4-endoxylanase	33.6099	41	57	576	0.725	ASDSPLLFDGNYQPK	0	2.92	2	826.896	2	284	298
AN1818	beta-1,4-endoxylanase	33.6099	41	57	576	0.725	ASDSPLLFDGNYQPK	42.1	1.7	2	826.405	2	284	298
AN1818	beta-1,4-endoxylanase	33.6099	41	57	576	0.725	ASDSPLLFDGNYQPK	43.4	3.03	2	826.403	2	284	298
AN1818	beta-1,4-endoxylanase	33.6099	41	57	576	0.725	ASDSPLLFDGNYQPK	49	4.82	2	826.404	2	284	298
AN1818	beta-1,4-endoxylanase	33.6099	41	57	576	0.725	ASDSPLLFDGNYQPK	49.9	5.12	2	826.406	2	284	298
AN1818	beta-1,4-endoxylanase	33.6099	41	57	576	0.725	ASDSPLLFDGNYQPK	50.5	3.27	2	826.405	2	284	298
AN1818	beta-1,4-endoxylanase	33.6099	41	57	576	0.725	ASDSPLLFDGNYQPK	42	1.8	2	551.27	3	284	298
AN1818	beta-1,4-endoxylanase	33.6099	41	57	576	0.725	ASDSPLLFDGNYQPK	51.4	3.59	2	826.404	2	284	298
AN1818	beta-1,4-endoxylanase	33.6099	41	57	576	0.725	ASDSPLLFDGNYQPK	42.6	2.62	2	551.27	3	284	298
AN1818	beta-1,4-endoxylanase	33.6099	41	57	576	0.725	ASDSPLLFDGNYQPK	53	4.22	2	826.405	2	284	298
AN1818	beta-1,4-endoxylanase	33.6099	41	57	576	0.725	ASDSPLLFDGNYQPK	44.2	2.14	2	551.271	3	284	298
AN1818	beta-1,4-endoxylanase	33.6099	41	57	576	0.725	ASDSPLLFDGNYQPK	46.6	1.29	2	551.271	3	284	298
AN1818	beta-1,4-endoxylanase	33.6099	41	57	576	0.725	ASDSPLLFDGNYQPK	57.4	4.66	2	826.404	2	284	298
AN1818	beta-1,4-endoxylanase	33.6099	41	57	576	0.725	ASDSPLLFDGNYQPK	57.6	4.1	2	826.405	2	284	298
AN1818	beta-1,4-endoxylanase	33.6099	41	57	576	0.725	ASDSPLLFDGNYQPK	57.9	4.21	2	826.404	2	284	298
AN1818	beta-1,4-endoxylanase	33.6099	41	57	576	0.725	ASDSPLLFDGNYQPK	59.5	3.57	2	826.406	2	284	298
AN1818	beta-1,4-endoxylanase	33.6099	41	57	576	0.725	ASDSPLLFDGNYQPK	52.7	1.35	2	551.271	3	284	298
AN1818	beta-1,4-endoxylanase	33.6099	41	57	576	0.725	ASDSPLLFDGNYQPK	68.1	5.17	2	826.407	2	284	298
AN1818	beta-1,4-endoxylanase	33.6099	41	57	576	0.725	ASDSPLLFDGNYQPK	69.2	4.08	2	826.404	2	284	298
AN1818	beta-1,4-endoxylanase	33.6099	41	57	576	0.725	ASDSPLLFDGNYQPK	70	5.28	2	826.406	2	284	298
AN1818	beta-1,4-endoxylanase	33.6099	41	57	576	0.725	ASDSPLLFDGNYQPK	72.8	4.51	2	826.405	2	284	298
AN1818	beta-1,4-endoxylanase	33.6099	41	57	576	0.725	ASDSPLLFDGNYQPK	75.8	5.25	2	826.405	2	284	298
AN1818	beta-1,4-endoxylanase	33.6099	41	57	576	0.725	ASDSPLLFDGNYQPK	66.6	3.07	2	551.27	3	284	298
AN1818	beta-1,4-endoxylanase	33.6099	41	57	576	0.725	cVGITVWGVSDK	51.5	3.44	2	660.836	2	268	279
AN1818	beta-1,4-endoxylanase	33.6099	41	57	576	0.725	DALEPSQGNFGWSGADYLVDYATQHNK	0	3.64	2	995.123	3	75	101
AN1818	beta-1,4-endoxylanase	33.6099	41	57	576	0.725	DALEPSQGNFGWSGADYLVDYATQHNK	0	5.04	2	995.125	3	75	101
AN1818	beta-1,4-endoxylanase	33.6099	41	57	576	0.725	DALEPSQGNFGWSGADYLVDYATQHNK	0	5.52	2	995.124	3	75	101
AN1818	beta-1,4-endoxylanase	33.6099	41	57	576	0.725	DALEPSQGNFGWSGADYLVDYATQHNKK	0	5.7	2	1037.82	3	75	102
AN1818	beta-1,4-endoxylanase	33.6099	41	57	576	0.725	DAYNAIVNALS	24.6	0.187	2	575.792	2	299	309
AN1818	beta-1,4-endoxylanase	33.6099	41	57	576	0.725	DAYNAIVNALS	21.8	-0.613	2	1150.58	1	299	309
AN1818	beta-1,4-endoxylanase	33.6099	41	57	576	0.725	DAYNAIVNALS	28.6	0.481	2	575.793	2	299	309
AN1818	beta-1,4-endoxylanase	33.6099	41	57	576	0.725	DAYNAIVNALS	28.1	-0.623	2	1150.58	1	299	309
AN1818	beta-1,4-endoxylanase	33.6099	41	57	576	0.725	DAYNAIVNALS	29.1	0.523	2	575.79	2	299	309
AN1818	beta-1,4-endoxylanase	33.6099	41	57	576	0.725	DAYNAIVNALS	29.4	0.481	2	575.79	2	299	309
AN1818	beta-1,4-endoxylanase	33.6099	41	57	576	0.725	DAYNAIVNALS	39.3	-0.362	2	1150.58	1	299	309
AN1818	beta-1,4-endoxylanase	33.6099	41	57	576	0.725	DAYNAIVNALS	40.1	0.42	2	1150.57	1	299	309
AN1818	beta-1,4-endoxylanase	33.6099	41	57	576	0.725	DAYNAIVNALS	25.1	1.42	2	575.791	2	299	309
AN1818	beta-1,4-endoxylanase	33.6099	41	57	576	0.725	DAYNAIVNALS	26.1	1.92	2	575.793	2	299	309
AN1818	beta-1,4-endoxylanase	33.6099	41	57	576	0.725	DAYNAIVNALS	35.7	1	2	575.792	2	299	309
AN1818	beta-1,4-endoxylanase	33.6099	41	57	576	0.725	DAYNAIVNALS	55.4	1.08	2	1150.57	1	299	309
AN1818	beta-1,4-endoxylanase	33.6099	41	57	576	0.725	DAYNAIVNALS	37.7	2.04	2	575.792	2	299	309
AN1818	beta-1,4-endoxylanase	33.6099	41	57	576	0.725	DAYNAIVNALS	39.9	1.64	2	575.791	2	299	309
AN1818	beta-1,4-endoxylanase	33.6099	41	57	576	0.725	DAYNAIVNALS	41.1	1.8	2	575.792	2	299	309
AN1818	beta-1,4-endoxylanase	33.6099	41	57	576	0.725	DAYNAIVNALS	43.7	1.43	2	575.792	2	299	309
AN1818	beta-1,4-endoxylanase	33.6099	41	57	576	0.725	DAYNAIVNALS	51.5	1.6	2	575.792	2	299	309
AN1818	beta-1,4-endoxylanase	33.6099	41	57	576	0.725	DAYNAIVNALS	64.9	2.05	2	575.792	2	299	309
AN1818	beta-1,4-endoxylanase	33.6099	41	57	576	0.725	DAYNAIVNALS	69.8	2.51	2	575.793	2	299	309
AN1818	beta-1,4-endoxylanase	33.6099	41	57	576	0.725	DAYNAIVNALS	78.7	3.41	2	575.793	2	299	309
AN1818	beta-1,4-endoxylanase	33.6099	41	57	576	0.725	DAYNAIVNALS	83	3.19	2	575.791	2	299	309
AN1818	beta-1,4-endoxylanase	33.6099	41	57	576	0.725	DVVNEIFNEDGTFR	0	4.74	2	827.891	2	150	163
AN1818	beta-1,4-endoxylanase	33.6099	41	57	576	0.725	DVVNEIFNEDGTFR	0	5.05	2	827.89	2	150	163
AN1818	beta-1,4-endoxylanase	33.6099	41	57	576	0.725	DYNLDSASYAK	0	2.6	2	623.784	2	196	206
AN1818	beta-1,4-endoxylanase	33.6099	41	57	576	0.725	DYNLDSASYAK	0	3.41	2	623.784	2	196	206
AN1818	beta-1,4-endoxylanase	33.6099	41	57	576	0.725	FETAR	19.3	-0.613	2	623.316	1	180	184
AN1818	beta-1,4-endoxylanase	33.6099	41	57	576	0.725	FETAR	23.6	-0.602	2	623.317	1	180	184
AN1818	beta-1,4-endoxylanase	33.6099	41	57	576	0.725	GHTLVWHSQLPSWVSSIGDANTLR	34.4	4.19	2	1331.18	2	105	128
AN1818	beta-1,4-endoxylanase	33.6099	41	57	576	0.725	GHTLVWHSQLPSWVSSIGDANTLR	41.5	4.62	2	1331.18	2	105	128
AN1818	beta-1,4-endoxylanase	33.6099	41	57	576	0.725	GHTLVWHSQLPSWVSSIGDANTLR	44.4	2	2	887.792	3	105	128
AN1818	beta-1,4-endoxylanase	33.6099	41	57	576	0.725	GHTLVWHSQLPSWVSSIGDANTLR	82.2	4.64	2	887.792	3	105	128
AN1818	beta-1,4-endoxylanase	33.6099	41	57	576	0.725	GHTLVWHSQLPSWVSSIGDANTLR	94.2	7.19	2	887.792	3	105	128
AN1818	beta-1,4-endoxylanase	33.6099	41	57	576	0.725	GHTLVWHSQLPSWVSSIGDANTLR	95.3	6.37	2	887.792	3	105	128
AN1818	beta-1,4-endoxylanase	33.6099	41	57	576	0.725	GHTLVWHSQLPSWVSSIGDANTLR	98.2	6.04	2	887.792	3	105	128
AN1818	beta-1,4-endoxylanase	33.6099	41	57	576	0.725	GHTLVWHSQLPSWVSSIGDANTLR	110	4.92	2	887.791	3	105	128
AN1818	beta-1,4-endoxylanase	33.6099	41	57	576	0.725	HINEVVGR	0	2.77	2	462.257	2	134	141
AN1818	beta-1,4-endoxylanase	33.6099	41	57	576	0.725	HINEVVGR	0	3.05	2	462.256	2	134	141
AN1818	beta-1,4-endoxylanase	33.6099	41	57	576	0.725	HINEVVGR	0	3.24	2	462.256	2	134	141
AN1818	beta-1,4-endoxylanase	33.6099	41	57	576	0.725	HINEVVGR	0	3.96	2	462.257	2	134	141
AN1818	beta-1,4-endoxylanase	33.6099	41	57	576	0.725	IAFETAR	23.6	0.444	2	404.222	2	178	184
AN1818	beta-1,4-endoxylanase	33.6099	41	57	576	0.725	IAFETAR	27.6	-0.23	2	404.222	2	178	184
AN1818	beta-1,4-endoxylanase	33.6099	41	57	576	0.725	IAFETAR	24	-0.146	2	404.222	2	178	184
AN1818	beta-1,4-endoxylanase	33.6099	41	57	576	0.725	IAFETAR	25.3	0	2	807.44	1	178	184
AN1818	beta-1,4-endoxylanase	33.6099	41	57	576	0.725	IAFETAR	28	0	2	404.223	2	178	184
AN1818	beta-1,4-endoxylanase	33.6099	41	57	576	0.725	IAFETAR	28.2	-0.708	2	404.222	2	178	184
AN1818	beta-1,4-endoxylanase	33.6099	41	57	576	0.725	IAFETAR	24.8	0.602	2	404.222	2	178	184
AN1818	beta-1,4-endoxylanase	33.6099	41	57	576	0.725	IAFETAR	25.1	0.377	2	404.222	2	178	184
AN1818	beta-1,4-endoxylanase	33.6099	41	57	576	0.725	IAFETAR	25.1	0.222	2	404.222	2	178	184
AN1818	beta-1,4-endoxylanase	33.6099	41	57	576	0.725	IAFETAR	25.1	-0.0792	2	404.222	2	178	184
AN1818	beta-1,4-endoxylanase	33.6099	41	57	576	0.725	IAFETAR	25.3	0.119	2	404.221	2	178	184
AN1818	beta-1,4-endoxylanase	33.6099	41	57	576	0.725	IAFETAR	25.3	0.886	2	404.222	2	178	184
AN1818	beta-1,4-endoxylanase	33.6099	41	57	576	0.725	IAFETAR	25.4	0.194	2	404.221	2	178	184
AN1818	beta-1,4-endoxylanase	33.6099	41	57	576	0.725	IAFETAR	26	0.108	2	404.222	2	178	184
AN1818	beta-1,4-endoxylanase	33.6099	41	57	576	0.725	IAFETAR	29.8	0	2	404.221	2	178	184
AN1818	beta-1,4-endoxylanase	33.6099	41	57	576	0.725	IAFETAR	29.9	-0.38	2	404.223	2	178	184
AN1818	beta-1,4-endoxylanase	33.6099	41	57	576	0.725	IAFETAR	26.5	0.268	2	404.222	2	178	184
AN1818	beta-1,4-endoxylanase	33.6099	41	57	576	0.725	IAFETAR	26.5	0.658	2	404.222	2	178	184
AN1818	beta-1,4-endoxylanase	33.6099	41	57	576	0.725	IAFETAR	30.6	-0.462	2	404.222	2	178	184
AN1818	beta-1,4-endoxylanase	33.6099	41	57	576	0.725	IAFETAR	27.2	0.699	2	404.221	2	178	184
AN1818	beta-1,4-endoxylanase	33.6099	41	57	576	0.725	IAFETAR	27.2	0.481	2	404.223	2	178	184
AN1818	beta-1,4-endoxylanase	33.6099	41	57	576	0.725	IAFETAR	27.2	-0.114	2	404.222	2	178	184
AN1818	beta-1,4-endoxylanase	33.6099	41	57	576	0.725	IAFETAR	31.2	-0.23	2	404.221	2	178	184
AN1818	beta-1,4-endoxylanase	33.6099	41	57	576	0.725	IAFETAR	31.4	-0.505	2	404.222	2	178	184
AN1818	beta-1,4-endoxylanase	33.6099	41	57	576	0.725	IAFETAR	27.6	0.553	2	404.223	2	178	184
AN1818	beta-1,4-endoxylanase	33.6099	41	57	576	0.725	IAFETAR	28.4	0.328	2	404.222	2	178	184
AN1818	beta-1,4-endoxylanase	33.6099	41	57	576	0.725	IAFETAR	32.4	-0.342	2	404.222	2	178	184
AN1818	beta-1,4-endoxylanase	33.6099	41	57	576	0.725	IAFETAR	28.5	0.143	2	404.222	2	178	184
AN1818	beta-1,4-endoxylanase	33.6099	41	57	576	0.725	IAFETAR	32.4	0	2	404.222	2	178	184
AN1818	beta-1,4-endoxylanase	33.6099	41	57	576	0.725	IAFETAR	32.4	-0.415	2	404.221	2	178	184
AN1818	beta-1,4-endoxylanase	33.6099	41	57	576	0.725	IAFETAR	28.6	0.367	2	404.222	2	178	184
AN1818	beta-1,4-endoxylanase	33.6099	41	57	576	0.725	IAFETAR	28.7	0.585	2	404.221	2	178	184
AN1818	beta-1,4-endoxylanase	33.6099	41	57	576	0.725	IAFETAR	32.7	-0.342	2	404.222	2	178	184
AN1818	beta-1,4-endoxylanase	33.6099	41	57	576	0.725	IAFETAR	28.8	0.215	2	404.221	2	178	184
AN1818	beta-1,4-endoxylanase	33.6099	41	57	576	0.725	IAFETAR	29.1	0	2	404.222	2	178	184
AN1818	beta-1,4-endoxylanase	33.6099	41	57	576	0.725	IAFETAR	29.1	0.0362	2	404.222	2	178	184
AN1818	beta-1,4-endoxylanase	33.6099	41	57	576	0.725	IAFETAR	29.1	-0.0792	2	404.222	2	178	184
AN1818	beta-1,4-endoxylanase	33.6099	41	57	576	0.725	IAFETAR	29.5	0.244	2	404.222	2	178	184
AN1818	beta-1,4-endoxylanase	33.6099	41	57	576	0.725	IAFETAR	29.6	-0.0792	2	404.222	2	178	184
AN1818	beta-1,4-endoxylanase	33.6099	41	57	576	0.725	IAFETAR	29.8	-0.0414	2	404.221	2	178	184
AN1818	beta-1,4-endoxylanase	33.6099	41	57	576	0.725	IAFETAR	30.1	0.244	2	404.222	2	178	184
[truncated: 4,672 more rows]
