# Supplementary material for: A time course analysis of the extracellular proteome of Aspergillus nidulans growing on sorghum stover
Source: Biotechnol Biofuels. 2012 Jul 26;5:52. doi: 10.1186/1754-6834-5-52 (PMC3413557; doi:10.1186/1754-6834-5-52)
Supplement: Additional file 6 — Table S6. Protein report of A. nidulans grown on sorghum as carbon source on day14. (XLS 1593 kb) [file 1754-6834-5-52-S6.xls]

## Sheet: Spectrum Report for wa314D03171
Table S6. A. nidulans grown on sorghum as carbon source on day 14. Protein report Orbitrap/Scaffold Version 3. Peptide thresholds: 95% minimum. Protein thresholds: 99% minimum and 2 minimum peptides
Protein accession numbers	Protein name	Molecular Weight (kDa)	Number of unique peptides	Number of unique spectra	Number of total spectra	Percentage sequence coverage	Peptide sequence	Mascot Ion score	X! Tandem -log(e) score	Number of enzymatic termini	Observed m/z	Charge	Peptide start index	Peptide stop index
AN1772	feruloyl esterase, type B	58.095	14	25	142	0.311	AETEFSTEPEDNVLMAMVR	32.1	2.32	2	1085	2	455	473
AN1772	feruloyl esterase, type B	58.095	14	25	142	0.311	AETEFSTEPEDNVLmAmVR	33.6	1.96	2	734.33	3	455	473
AN1772	feruloyl esterase, type B	58.095	14	25	142	0.311	AETEFSTEPEDNVLmAMVR	52.7	5.05	2	1093	2	455	473
AN1772	feruloyl esterase, type B	58.095	14	25	142	0.311	AETEFSTEPEDNVLMAMVR	54.3	4.42	2	1085	2	455	473
AN1772	feruloyl esterase, type B	58.095	14	25	142	0.311	AETEFSTEPEDNVLmAMVR	59.5	4.43	2	728.999	3	455	473
AN1772	feruloyl esterase, type B	58.095	14	25	142	0.311	AETEFSTEPEDNVLMAMVR	74	6.39	2	1085	2	455	473
AN1772	feruloyl esterase, type B	58.095	14	25	142	0.311	AETEFSTEPEDNVLmAmVR	75.9	6.66	2	1100.99	2	455	473
AN1772	feruloyl esterase, type B	58.095	14	25	142	0.311	AETEFSTEPEDNVLMAMVR	63	5.02	2	723.667	3	455	473
AN1772	feruloyl esterase, type B	58.095	14	25	142	0.311	AETEFSTEPEDNVLmAMVR	79.1	5.8	2	1092.99	2	455	473
AN1772	feruloyl esterase, type B	58.095	14	25	142	0.311	AETEFSTEPEDNVLmAmVR	80.2	7.23	2	1100.99	2	455	473
AN1772	feruloyl esterase, type B	58.095	14	25	142	0.311	AETEFSTEPEDNVLMAMVR	69.1	4.72	2	723.666	3	455	473
AN1772	feruloyl esterase, type B	58.095	14	25	142	0.311	AETEFSTEPEDNVLmAmVR	70.2	6.4	2	734.33	3	455	473
AN1772	feruloyl esterase, type B	58.095	14	25	142	0.311	AETEFSTEPEDNVLmAmVR	86.6	7.15	2	1100.99	2	455	473
AN1772	feruloyl esterase, type B	58.095	14	25	142	0.311	AETEFSTEPEDNVLmAMVR	92.9	7.14	2	1092.99	2	455	473
AN1772	feruloyl esterase, type B	58.095	14	25	142	0.311	AETEFSTEPEDNVLmAMVR	83.1	5.96	2	728.999	3	455	473
AN1772	feruloyl esterase, type B	58.095	14	25	142	0.311	AETEFSTEPEDNVLMAMVR	101	7.48	2	1085	2	455	473
AN1772	feruloyl esterase, type B	58.095	14	25	142	0.311	AETEFSTEPEDNVLmAMVR	103	7.43	2	1092.99	2	455	473
AN1772	feruloyl esterase, type B	58.095	14	25	142	0.311	APEVLEDFVYR	24.9	0.658	2	446.562	3	149	159
AN1772	feruloyl esterase, type B	58.095	14	25	142	0.311	APEVLEDFVYR	68.3	4.12	2	669.341	2	149	159
AN1772	feruloyl esterase, type B	58.095	14	25	142	0.311	APEVLEDFVYR	75.3	4.68	2	669.343	2	149	159
AN1772	feruloyl esterase, type B	58.095	14	25	142	0.311	APEVLEDFVYR	76.6	3.64	2	669.342	2	149	159
AN1772	feruloyl esterase, type B	58.095	14	25	142	0.311	APEVLEDFVYR	82.7	4.57	2	669.342	2	149	159
AN1772	feruloyl esterase, type B	58.095	14	25	142	0.311	cENFAGK	30.3	0.745	2	413.181	2	31	37
AN1772	feruloyl esterase, type B	58.095	14	25	142	0.311	cENFAGK	34.8	1.11	2	413.181	2	31	37
AN1772	feruloyl esterase, type B	58.095	14	25	142	0.311	cENFAGK	35.4	0.301	2	413.182	2	31	37
AN1772	feruloyl esterase, type B	58.095	14	25	142	0.311	cENFAGK	36	0.481	2	413.182	2	31	37
AN1772	feruloyl esterase, type B	58.095	14	25	142	0.311	cENFAGK	36.1	0.658	2	413.182	2	31	37
AN1772	feruloyl esterase, type B	58.095	14	25	142	0.311	cENFAGK	40.5	0.959	2	413.182	2	31	37
AN1772	feruloyl esterase, type B	58.095	14	25	142	0.311	cENFAGK	39.1	0.62	2	825.358	1	31	37
AN1772	feruloyl esterase, type B	58.095	14	25	142	0.311	cENFAGK	39.2	1.27	2	825.357	1	31	37
AN1772	feruloyl esterase, type B	58.095	14	25	142	0.311	DAEAALR	33.7	-0.38	2	745.386	1	364	370
AN1772	feruloyl esterase, type B	58.095	14	25	142	0.311	DAEAALR	36.2	-0.431	2	745.386	1	364	370
AN1772	feruloyl esterase, type B	58.095	14	25	142	0.311	DAEAALR	36.1	-0.556	2	745.384	1	364	370
AN1772	feruloyl esterase, type B	58.095	14	25	142	0.311	DAEAALR	36.8	-0.505	2	745.387	1	364	370
AN1772	feruloyl esterase, type B	58.095	14	25	142	0.311	DAEAALR	41.8	-0.462	2	745.385	1	364	370
AN1772	feruloyl esterase, type B	58.095	14	25	142	0.311	DAEAALR	41.7	-0.255	2	745.386	1	364	370
AN1772	feruloyl esterase, type B	58.095	14	25	142	0.311	DAEAALR	43.4	-0.398	2	745.385	1	364	370
AN1772	feruloyl esterase, type B	58.095	14	25	142	0.311	DAEAALR	44.4	-0.279	2	745.387	1	364	370
AN1772	feruloyl esterase, type B	58.095	14	25	142	0.311	DAEAALR	46.8	-0.362	2	745.387	1	364	370
AN1772	feruloyl esterase, type B	58.095	14	25	142	0.311	DAEAALR	36.8	-0.0414	2	373.196	2	364	370
AN1772	feruloyl esterase, type B	58.095	14	25	142	0.311	DAEAALR	36.8	-0.176	2	373.196	2	364	370
AN1772	feruloyl esterase, type B	58.095	14	25	142	0.311	DAEAALR	37.9	0	2	373.196	2	364	370
AN1772	feruloyl esterase, type B	58.095	14	25	142	0.311	DAEAALR	40.9	-0.176	2	373.196	2	364	370
AN1772	feruloyl esterase, type B	58.095	14	25	142	0.311	DAEAALR	46.2	-0.362	2	373.195	2	364	370
AN1772	feruloyl esterase, type B	58.095	14	25	142	0.311	DAEAALR	43.7	0.187	2	373.196	2	364	370
AN1772	feruloyl esterase, type B	58.095	14	25	142	0.311	DAEAALR	44.6	0.125	2	373.195	2	364	370
AN1772	feruloyl esterase, type B	58.095	14	25	142	0.311	DAEAALR	45.5	0	2	373.197	2	364	370
AN1772	feruloyl esterase, type B	58.095	14	25	142	0.311	DAEAALR	46	-0.114	2	373.197	2	364	370
AN1772	feruloyl esterase, type B	58.095	14	25	142	0.311	FSDGVGSEVEYYR	0	3.57	2	754.848	2	489	501
AN1772	feruloyl esterase, type B	58.095	14	25	142	0.311	FSDGVGSEVEYYR	0	5.25	2	754.847	2	489	501
AN1772	feruloyl esterase, type B	58.095	14	25	142	0.311	FSDGVGSEVEYYR	54	2.51	2	754.342	2	489	501
AN1772	feruloyl esterase, type B	58.095	14	25	142	0.311	FSDGVGSEVEYYR	72	5.96	2	754.342	2	489	501
AN1772	feruloyl esterase, type B	58.095	14	25	142	0.311	FSDGVGSEVEYYR	76.6	4.44	2	754.341	2	489	501
AN1772	feruloyl esterase, type B	58.095	14	25	142	0.311	FSDGVGSEVEYYR	82.3	6.01	2	754.341	2	489	501
AN1772	feruloyl esterase, type B	58.095	14	25	142	0.311	FSDGVGSEVEYYR	84.4	7.55	2	754.34	2	489	501
AN1772	feruloyl esterase, type B	58.095	14	25	142	0.311	FSDGVGSEVEYYR	88.7	6.68	2	754.34	2	489	501
AN1772	feruloyl esterase, type B	58.095	14	25	142	0.311	FSDGVGSEVEYYR	90.7	6.12	2	754.34	2	489	501
AN1772	feruloyl esterase, type B	58.095	14	25	142	0.311	FSDGVGSEVEYYR	98.1	6.41	2	754.341	2	489	501
AN1772	feruloyl esterase, type B	58.095	14	25	142	0.311	FSDGVGSEVEYYR	104	6.64	2	754.341	2	489	501
AN1772	feruloyl esterase, type B	58.095	14	25	142	0.311	FSDGVGSEVEYYRK	35.2	0.569	2	545.928	3	489	502
AN1772	feruloyl esterase, type B	58.095	14	25	142	0.311	FSDGVGSEVEYYRK	43.4	0.921	2	545.925	3	489	502
AN1772	feruloyl esterase, type B	58.095	14	25	142	0.311	FSDGVGSEVEYYRK	46.2	3.26	2	545.926	3	489	502
AN1772	feruloyl esterase, type B	58.095	14	25	142	0.311	FSDGVGSEVEYYRK	85.1	5.4	2	818.389	2	489	502
AN1772	feruloyl esterase, type B	58.095	14	25	142	0.311	IDLPNVK	24.3	0.174	2	399.74	2	38	44
AN1772	feruloyl esterase, type B	58.095	14	25	142	0.311	IDLPNVK	24.5	0.796	2	399.74	2	38	44
AN1772	feruloyl esterase, type B	58.095	14	25	142	0.311	IDLPNVK	24.8	-0.279	2	399.739	2	38	44
AN1772	feruloyl esterase, type B	58.095	14	25	142	0.311	IDLPNVK	21.8	0.292	2	798.476	1	38	44
AN1772	feruloyl esterase, type B	58.095	14	25	142	0.311	IDLPNVK	26.5	0.0706	2	399.74	2	38	44
AN1772	feruloyl esterase, type B	58.095	14	25	142	0.311	IDLPNVK	24.3	0.523	2	798.474	1	38	44
AN1772	feruloyl esterase, type B	58.095	14	25	142	0.311	IDLPNVK	27.9	0.0915	2	798.475	1	38	44
AN1772	feruloyl esterase, type B	58.095	14	25	142	0.311	IDLPNVK	28.8	0.194	2	399.74	2	38	44
AN1772	feruloyl esterase, type B	58.095	14	25	142	0.311	IDLPNVK	21.2	0.745	2	798.474	1	38	44
AN1772	feruloyl esterase, type B	58.095	14	25	142	0.311	IDLPNVK	25.7	1.37	2	798.474	1	38	44
AN1772	feruloyl esterase, type B	58.095	14	25	142	0.311	IDLPNVK	29.2	1.17	2	798.474	1	38	44
AN1772	feruloyl esterase, type B	58.095	14	25	142	0.311	LLTYHGLQDQLISSDDSK	48.2	3.62	2	678.346	3	393	410
AN1772	feruloyl esterase, type B	58.095	14	25	142	0.311	LLTYHGLQDQLISSDDSK	50.5	4.11	2	678.347	3	393	410
AN1772	feruloyl esterase, type B	58.095	14	25	142	0.311	LLTYHGLQDQLISSDDSK	53.5	4.85	2	678.345	3	393	410
AN1772	feruloyl esterase, type B	58.095	14	25	142	0.311	LLTYHGLQDQLISSDDSK	54.7	3.89	2	678.343	3	393	410
AN1772	feruloyl esterase, type B	58.095	14	25	142	0.311	LLTYHGLQDQLISSDDSK	54.8	4.16	2	678.346	3	393	410
AN1772	feruloyl esterase, type B	58.095	14	25	142	0.311	LLTYHGLQDQLISSDDSK	55.1	4.21	2	678.345	3	393	410
AN1772	feruloyl esterase, type B	58.095	14	25	142	0.311	LLTYHGLQDQLISSDDSK	55.4	6.28	2	678.346	3	393	410
AN1772	feruloyl esterase, type B	58.095	14	25	142	0.311	LLTYHGLQDQLISSDDSK	55.8	3.4	2	678.347	3	393	410
AN1772	feruloyl esterase, type B	58.095	14	25	142	0.311	LLTYHGLQDQLISSDDSK	59.6	3.37	2	678.344	3	393	410
AN1772	feruloyl esterase, type B	58.095	14	25	142	0.311	LLTYHGLQDQLISSDDSK	66.1	5.11	2	678.347	3	393	410
AN1772	feruloyl esterase, type B	58.095	14	25	142	0.311	LLTYHGLQDQLISSDDSK	85.9	8.48	2	1017.02	2	393	410
AN1772	feruloyl esterase, type B	58.095	14	25	142	0.311	LLTYHGLQDQLISSDDSK	86.1	8.46	2	1017.02	2	393	410
AN1772	feruloyl esterase, type B	58.095	14	25	142	0.311	LLTYHGLQDQLISSDDSK	91.9	8.74	2	1017.02	2	393	410
AN1772	feruloyl esterase, type B	58.095	14	25	142	0.311	LLTYHGLQDQLISSDDSK	101	8.34	2	1017.02	2	393	410
AN1772	feruloyl esterase, type B	58.095	14	25	142	0.311	LYYHR	24.9	0.0706	2	376.198	2	411	415
AN1772	feruloyl esterase, type B	58.095	14	25	142	0.311	LYYHR	28.3	-0.519	2	376.198	2	411	415
AN1772	feruloyl esterase, type B	58.095	14	25	142	0.311	mQPGGEQFAAPAmYNGQPFQYSK	0	6.02	2	1290.56	2	320	342
AN1772	feruloyl esterase, type B	58.095	14	25	142	0.311	mQPGGEQFAAPAmYNGQPFQYSK	0	7	2	1290.56	2	320	342
AN1772	feruloyl esterase, type B	58.095	14	25	142	0.311	mQPGGEQFAAPAmYNGQPFQYSK	0	6.24	2	860.712	3	320	342
AN1772	feruloyl esterase, type B	58.095	14	25	142	0.311	qNPYNIQTWNADLSPLR	29	3.07	2	1007	2	371	387
AN1772	feruloyl esterase, type B	58.095	14	25	142	0.311	qNPYNIQTWNADLSPLR	43.7	3.48	2	1007	2	371	387
AN1772	feruloyl esterase, type B	58.095	14	25	142	0.311	QNPYNIQTWNADLSPLR	63.4	3.72	2	1015.51	2	371	387
AN1772	feruloyl esterase, type B	58.095	14	25	142	0.311	QNPYNIQTWNADLSPLR	55.4	1.66	2	677.343	3	371	387
AN1772	feruloyl esterase, type B	58.095	14	25	142	0.311	QNPYNIQTWNADLSPLR	74.3	3.72	2	1015.51	2	371	387
AN1772	feruloyl esterase, type B	58.095	14	25	142	0.311	QNPYNIQTWNADLSPLR	76.8	3.7	2	1015.51	2	371	387
AN1772	feruloyl esterase, type B	58.095	14	25	142	0.311	qNPYNIQTWNADLSPLR	80.9	6.21	2	1007	2	371	387
AN1772	feruloyl esterase, type B	58.095	14	25	142	0.311	QNPYNIQTWNADLSPLR	82.6	5.34	2	1015.51	2	371	387
AN1772	feruloyl esterase, type B	58.095	14	25	142	0.311	QNPYNIQTWNADLSPLR	88.2	5.57	2	1015.51	2	371	387
AN1772	feruloyl esterase, type B	58.095	14	25	142	0.311	QNPYNIQTWNADLSPLR	91.6	4.74	2	1015.51	2	371	387
AN1772	feruloyl esterase, type B	58.095	14	25	142	0.311	QNPYNIQTWNADLSPLR	97.2	5.49	2	1015.51	2	371	387
AN1772	feruloyl esterase, type B	58.095	14	25	142	0.311	SVHTGIVVGK	33.3	0.796	2	498.796	2	160	169
AN1772	feruloyl esterase, type B	58.095	14	25	142	0.311	SVHTGIVVGK	28.7	3.07	2	498.795	2	160	169
AN1772	feruloyl esterase, type B	58.095	14	25	142	0.311	SVHTGIVVGK	45.8	1.74	2	996.587	1	160	169
AN1772	feruloyl esterase, type B	58.095	14	25	142	0.311	SVHTGIVVGK	52.1	2.26	2	996.586	1	160	169
AN1772	feruloyl esterase, type B	58.095	14	25	142	0.311	SVHTGIVVGK	34.2	2.85	2	498.795	2	160	169
AN1772	feruloyl esterase, type B	58.095	14	25	142	0.311	SVHTGIVVGK	59.3	1.72	2	996.586	1	160	169
AN1772	feruloyl esterase, type B	58.095	14	25	142	0.311	SVHTGIVVGK	30.2	1.21	2	332.867	3	160	169
AN1772	feruloyl esterase, type B	58.095	14	25	142	0.311	SVHTGIVVGK	61.3	2.04	2	996.586	1	160	169
AN1772	feruloyl esterase, type B	58.095	14	25	142	0.311	SVHTGIVVGK	32.5	2.29	2	332.866	3	160	169
AN1772	feruloyl esterase, type B	58.095	14	25	142	0.311	SVHTGIVVGK	39.5	2.85	2	498.795	2	160	169
AN1772	feruloyl esterase, type B	58.095	14	25	142	0.311	SVHTGIVVGK	36.4	2.18	2	332.866	3	160	169
AN1772	feruloyl esterase, type B	58.095	14	25	142	0.311	SVHTGIVVGK	36.4	3.68	2	332.866	3	160	169
AN1772	feruloyl esterase, type B	58.095	14	25	142	0.311	SVHTGIVVGK	42.7	3.31	2	498.796	2	160	169
AN1772	feruloyl esterase, type B	58.095	14	25	142	0.311	SVHTGIVVGK	45.1	1.74	2	498.795	2	160	169
AN1772	feruloyl esterase, type B	58.095	14	25	142	0.311	SVHTGIVVGK	48.2	2.82	2	498.796	2	160	169
AN1772	feruloyl esterase, type B	58.095	14	25	142	0.311	SVHTGIVVGK	48.6	2.35	2	498.796	2	160	169
AN1772	feruloyl esterase, type B	58.095	14	25	142	0.311	SVHTGIVVGK	55	3.7	2	498.796	2	160	169
AN1772	feruloyl esterase, type B	58.095	14	25	142	0.311	TmGVTSNQLDEFYR	66	6.31	2	838.888	2	419	432
AN1772	feruloyl esterase, type B	58.095	14	25	142	0.311	TMGVTSNQLDEFYR	66.6	4.3	2	830.889	2	419	432
AN1772	feruloyl esterase, type B	58.095	14	25	142	0.311	TmGVTSNQLDEFYR	72	7.06	2	838.885	2	419	432
AN1772	feruloyl esterase, type B	58.095	14	25	142	0.311	TmGVTSNQLDEFYR	85.9	6.82	2	838.885	2	419	432
AN1772	feruloyl esterase, type B	58.095	14	25	142	0.311	TmGVTSNQLDEFYR	86	4.55	2	838.886	2	419	432
AN1772	feruloyl esterase, type B	58.095	14	25	142	0.311	TmGVTSNQLDEFYR	86.7	6.24	2	838.886	2	419	432
AN1772	feruloyl esterase, type B	58.095	14	25	142	0.311	TmGVTSNQLDEFYR	91.4	5.77	2	838.885	2	419	432
AN1772	feruloyl esterase, type B	58.095	14	25	142	0.311	TmGVTSNQLDEFYR	93.1	6.51	2	838.883	2	419	432
AN1772	feruloyl esterase, type B	58.095	14	25	142	0.311	TmGVTSNQLDEFYR	93.1	5.66	2	838.884	2	419	432
AN1772	feruloyl esterase, type B	58.095	14	25	142	0.311	TMGVTSNQLDEFYR	96.4	5.28	2	830.888	2	419	432
AN1772	feruloyl esterase, type B	58.095	14	25	142	0.311	TMGVTSNQLDEFYR	102	4.23	2	830.887	2	419	432
AN1772	feruloyl esterase, type B	58.095	14	25	142	0.311	TmGVTSNQLDEFYR	106	6.72	2	838.886	2	419	432
AN1772	feruloyl esterase, type B	58.095	14	25	142	0.311	TMGVTSNQLDEFYR	112	4.29	2	830.888	2	419	432
AN1772	feruloyl esterase, type B	58.095	14	25	142	0.311	WVEEGIAPETVR	53.7	1.55	2	693.356	2	474	485
AN1772	feruloyl esterase, type B	58.095	14	25	142	0.311	WVEEGIAPETVR	67.4	2.72	2	693.358	2	474	485
AN1772	feruloyl esterase, type B	58.095	14	25	142	0.311	WVEEGIAPETVR	70.3	3.04	2	693.358	2	474	485
AN1772	feruloyl esterase, type B	58.095	14	25	142	0.311	WVEEGIAPETVR	70.4	3.41	2	693.359	2	474	485
AN1772	feruloyl esterase, type B	58.095	14	25	142	0.311	WVEEGIAPETVR	73.6	3	2	693.357	2	474	485
AN1772	feruloyl esterase, type B	58.095	14	25	142	0.311	WVEEGIAPETVR	76.3	3.21	2	693.359	2	474	485
AN1772	feruloyl esterase, type B	58.095	14	25	142	0.311	WVEEGIAPETVR	77	3.55	2	693.357	2	474	485
AN1772	feruloyl esterase, type B	58.095	14	25	142	0.311	WVEEGIAPETVR	82.2	3.13	2	693.358	2	474	485
AN8086	conserved hypothetical protein	16.9084	2	2	6	0.222	LDTYLPTAPQmPSLFNALGPFR	80	6.68	2	1233.13	2	129	150
AN8086	conserved hypothetical protein	16.9084	2	2	6	0.222	LDTYLPTAPQmPSLFNALGPFR	98.8	5.82	2	1233.13	2	129	150
AN8086	conserved hypothetical protein	16.9084	2	2	6	0.222	NmGFVNSDYQVK	68.1	4.23	2	709.327	2	85	96
AN8086	conserved hypothetical protein	16.9084	2	2	6	0.222	NmGFVNSDYQVK	71.9	3.24	2	709.328	2	85	96
AN8086	conserved hypothetical protein	16.9084	2	2	6	0.222	NmGFVNSDYQVK	77.8	3.42	2	709.327	2	85	96
AN8086	conserved hypothetical protein	16.9084	2	2	6	0.222	NmGFVNSDYQVK	78.5	3.46	2	709.326	2	85	96
AN10548	Putative-R Zn(II)2Cys6 transcription factor	90.7676	2	2	2	0.0179	EENGNGNGSSGPGA	0	3.24	2	416.165	3	57	70
AN10548	Putative-R Zn(II)2Cys6 transcription factor	90.7676	2	2	2	0.0179	EENGNGNGSSGPGAT	0	2.34	2	449.848	3	57	71
AN7391	conserved hypothetical protein	60.6557	7	8	15	0.153	ALIPDTAISR	37.5	2.16	2	528.807	2	350	359
AN7391	conserved hypothetical protein	60.6557	7	8	15	0.153	ALIPDTAISR	38.2	2.77	2	528.808	2	350	359
AN7391	conserved hypothetical protein	60.6557	7	8	15	0.153	LTAFSGER	38.8	-0.114	2	440.73	2	360	367
AN7391	conserved hypothetical protein	60.6557	7	8	15	0.153	LTAFSGER	46.8	0.886	2	440.729	2	360	367
AN7391	conserved hypothetical protein	60.6557	7	8	15	0.153	LTAFSGER	48.8	0.658	2	440.729	2	360	367
AN7391	conserved hypothetical protein	60.6557	7	8	15	0.153	NQGSDAEEAFK	67.7	4.13	2	598.264	2	76	86
AN7391	conserved hypothetical protein	60.6557	7	8	15	0.153	SLADVDGLSIK	42.8	1.74	2	559.311	2	480	490
AN7391	conserved hypothetical protein	60.6557	7	8	15	0.153	SLADVDGLSIK	85.1	2.7	2	559.31	2	480	490
AN7391	conserved hypothetical protein	60.6557	7	8	15	0.153	TVTSSWTGR	40.5	1.43	2	497.751	2	195	203
AN7391	conserved hypothetical protein	60.6557	7	8	15	0.153	TVTSSWTGR	45.2	1.89	2	497.75	2	195	203
AN7391	conserved hypothetical protein	60.6557	7	8	15	0.153	VGGVNEDNLYPAYSNAWLMR	78.9	5.43	2	1135.04	2	175	194
AN7391	conserved hypothetical protein	60.6557	7	8	15	0.153	YIYFPFAAGPHETR	30.5	0.229	2	556.944	3	50	63
AN7391	conserved hypothetical protein	60.6557	7	8	15	0.153	YIYFPFAAGPHETR	40.3	0.959	2	556.943	3	50	63
AN7391	conserved hypothetical protein	60.6557	7	8	15	0.153	YIYFPFAAGPHETR	49.8	4.19	2	834.915	2	50	63
AN7391	conserved hypothetical protein	60.6557	7	8	15	0.153	YIYFPFAAGPHETR	61.4	5.92	2	834.914	2	50	63
AN5727	beta-1,4-endogalactanase	41.208	7	9	18	0.233	ALTYR	32	0.509	2	312.18	2	18	22
AN5727	beta-1,4-endogalactanase	41.208	7	9	18	0.233	DSSLSTTPK	35.8	0.409	2	935.472	1	184	192
AN5727	beta-1,4-endogalactanase	41.208	7	9	18	0.233	DSSLSTTPK	37.3	1.19	2	468.237	2	184	192
AN5727	beta-1,4-endogalactanase	41.208	7	9	18	0.233	DSSLSTTPK	44	0.77	2	935.472	1	184	192
AN5727	beta-1,4-endogalactanase	41.208	7	9	18	0.233	ILFHLDNGWDWDAQK	0	4.57	2	620.298	3	193	207
AN5727	beta-1,4-endogalactanase	41.208	7	9	18	0.233	LLHSGAWGVK	43.5	2.7	2	534.305	2	174	183
AN5727	beta-1,4-endogalactanase	41.208	7	9	18	0.233	LLHSGAWGVK	46.8	2.59	2	534.305	2	174	183
AN5727	beta-1,4-endogalactanase	41.208	7	9	18	0.233	NGLLHPLGSTDHYDNIAR	0	3.37	2	665.331	3	156	173
AN5727	beta-1,4-endogalactanase	41.208	7	9	18	0.233	NGLLHPLGSTDHYDNIAR	43.2	4.92	2	665.003	3	156	173
AN5727	beta-1,4-endogalactanase	41.208	7	9	18	0.233	NGLLHPLGSTDHYDNIAR	47.2	4.92	2	665.003	3	156	173
AN5727	beta-1,4-endogalactanase	41.208	7	9	18	0.233	NLNGETQAFELILANNGVNSIR	0	2.66	2	796.745	3	41	62
AN5727	beta-1,4-endogalactanase	41.208	7	9	18	0.233	NLNGETQAFELILANNGVNSIR	0	3.66	2	796.745	3	41	62
AN5727	beta-1,4-endogalactanase	41.208	7	9	18	0.233	TSLTNLK	26.4	0.495	2	388.73	2	246	252
AN5727	beta-1,4-endogalactanase	41.208	7	9	18	0.233	TSLTNLK	24.3	-0.146	2	776.453	1	246	252
AN5727	beta-1,4-endogalactanase	41.208	7	9	18	0.233	TSLTNLK	29.5	-0.146	2	776.452	1	246	252
AN5727	beta-1,4-endogalactanase	41.208	7	9	18	0.233	TSLTNLK	33.3	0	2	388.729	2	246	252
AN5727	beta-1,4-endogalactanase	41.208	7	9	18	0.233	TSLTNLK	37.6	0	2	388.73	2	246	252
AN5727	beta-1,4-endogalactanase	41.208	7	9	18	0.233	TSLTNLK	35	0.585	2	388.73	2	246	252
AN8218	thioredoxin reductase, putative	41.8653	8	9	18	0.221	ATDSTGAEYTAR	70.1	5.12	2	621.785	2	120	131
AN8218	thioredoxin reductase, putative	41.8653	8	9	18	0.221	ATDSTGAEYTAR	73.3	5.55	2	621.782	2	120	131
AN8218	thioredoxin reductase, putative	41.8653	8	9	18	0.221	ATDSTGAEYTAR	74.7	5.77	2	621.783	2	120	131
AN8218	thioredoxin reductase, putative	41.8653	8	9	18	0.221	ATDSTGAEYTAR	75.1	5.89	2	621.783	2	120	131
AN8218	thioredoxin reductase, putative	41.8653	8	9	18	0.221	ATDSTGAEYTAR	80.2	4.85	2	621.784	2	120	131
AN8218	thioredoxin reductase, putative	41.8653	8	9	18	0.221	AVVFDSGHYR	27.3	0.602	2	384.193	3	52	61
AN8218	thioredoxin reductase, putative	41.8653	8	9	18	0.221	AVVFDSGHYR	29.4	1.01	2	384.194	3	52	61
AN8218	thioredoxin reductase, putative	41.8653	8	9	18	0.221	AVVFDSGHYR	46.3	2.18	2	575.786	2	52	61
AN8218	thioredoxin reductase, putative	41.8653	8	9	18	0.221	AVVFDSGHYR	52.5	2.8	2	575.787	2	52	61
AN8218	thioredoxin reductase, putative	41.8653	8	9	18	0.221	EEmAAAISK	45.5	1.92	2	483.235	2	348	356
AN8218	thioredoxin reductase, putative	41.8653	8	9	18	0.221	EEmAAAISK	53.8	1.7	2	483.235	2	348	356
AN8218	thioredoxin reductase, putative	41.8653	8	9	18	0.221	IDTSINPGmR	53.2	3.6	2	560.277	2	298	307
AN8218	thioredoxin reductase, putative	41.8653	8	9	18	0.221	IDTSINPGmR	60.2	2.77	2	560.276	2	298	307
AN8218	thioredoxin reductase, putative	41.8653	8	9	18	0.221	KAVVFDSGHYR	21.8	1.49	2	426.891	3	51	61
AN8218	thioredoxin reductase, putative	41.8653	8	9	18	0.221	KAVVFDSGHYR	46.1	3.44	2	426.892	3	51	61
AN8218	thioredoxin reductase, putative	41.8653	8	9	18	0.221	KVVLATGVVDILPSTPGLIEGFGK	28.1	1.64	2	804.139	3	132	155
AN8218	thioredoxin reductase, putative	41.8653	8	9	18	0.221	NAFLTNFETAQR	85.9	5.8	2	706.354	2	271	282
AN8218	thioredoxin reductase, putative	41.8653	8	9	18	0.221	TITSFER	39.7	0.495	2	427.225	2	234	240
AN7151	alpha-rhamnosidase	99.9835	22	33	83	0.271	AGQANTFR	25.2	0.119	2	432.719	2	49	56
AN7151	alpha-rhamnosidase	99.9835	22	33	83	0.271	AGQANTFR	24.7	1.33	2	864.435	1	49	56
AN7151	alpha-rhamnosidase	99.9835	22	33	83	0.271	AGQANTFR	59.1	1.14	2	432.72	2	49	56
AN7151	alpha-rhamnosidase	99.9835	22	33	83	0.271	AGQANTFR	74.1	1.11	2	432.721	2	49	56
AN7151	alpha-rhamnosidase	99.9835	22	33	83	0.271	AGQANTFR	66.1	1.51	2	432.721	2	49	56
AN7151	alpha-rhamnosidase	99.9835	22	33	83	0.271	AGQANTFR	66.5	1.32	2	432.72	2	49	56
AN7151	alpha-rhamnosidase	99.9835	22	33	83	0.271	AGQANTFR	69.8	1.74	2	432.72	2	49	56
AN7151	alpha-rhamnosidase	99.9835	22	33	83	0.271	AGQANTFR	77.7	1.6	2	432.72	2	49	56
AN7151	alpha-rhamnosidase	99.9835	22	33	83	0.271	AmLSEQYAGATAWLDK	105	7.25	2	885.925	2	560	575
AN7151	alpha-rhamnosidase	99.9835	22	33	83	0.271	AmLSEQYAGATAWLDK	115	5.96	2	885.923	2	560	575
AN7151	alpha-rhamnosidase	99.9835	22	33	83	0.271	AmLSEQYAGATAWLDK	117	6.62	2	885.925	2	560	575
AN7151	alpha-rhamnosidase	99.9835	22	33	83	0.271	AmLSEQYAGATAWLDK	118	6.89	2	885.923	2	560	575
AN7151	alpha-rhamnosidase	99.9835	22	33	83	0.271	DFDVDEEILSAR	82.8	3.74	2	704.835	2	137	148
AN7151	alpha-rhamnosidase	99.9835	22	33	83	0.271	EVIVGSGmHR	46	2.06	2	550.78	2	863	872
AN7151	alpha-rhamnosidase	99.9835	22	33	83	0.271	EVIVGSGmHR	49.1	2.66	2	550.782	2	863	872
AN7151	alpha-rhamnosidase	99.9835	22	33	83	0.271	EVIVGSGMHR	64.4	1.74	2	542.783	2	863	872
AN7151	alpha-rhamnosidase	99.9835	22	33	83	0.271	EVIVGSGmHR	65.7	3.07	2	550.779	2	863	872
AN7151	alpha-rhamnosidase	99.9835	22	33	83	0.271	EVIVGSGMHR	79.6	1.82	2	542.781	2	863	872
AN7151	alpha-rhamnosidase	99.9835	22	33	83	0.271	FAVDVK	28.9	0.387	2	678.383	1	802	807
AN7151	alpha-rhamnosidase	99.9835	22	33	83	0.271	FAVDVK	30.5	-0.0414	2	678.384	1	802	807
AN7151	alpha-rhamnosidase	99.9835	22	33	83	0.271	FAVDVK	40.4	0	2	339.695	2	802	807
AN7151	alpha-rhamnosidase	99.9835	22	33	83	0.271	FAVDVK	41.3	-0.279	2	339.696	2	802	807
AN7151	alpha-rhamnosidase	99.9835	22	33	83	0.271	FLSPYGSAESSWEVR	59.3	3.8	2	857.909	2	819	833
AN7151	alpha-rhamnosidase	99.9835	22	33	83	0.271	FLSPYGSAESSWEVR	66.8	7.41	2	857.909	2	819	833
AN7151	alpha-rhamnosidase	99.9835	22	33	83	0.271	FLSPYGSAESSWEVR	81	8.85	2	857.91	2	819	833
AN7151	alpha-rhamnosidase	99.9835	22	33	83	0.271	FLSPYGSAESSWEVR	94.2	8.92	2	857.91	2	819	833
AN7151	alpha-rhamnosidase	99.9835	22	33	83	0.271	FmLGVK	24.7	0.301	2	355.699	2	837	842
AN7151	alpha-rhamnosidase	99.9835	22	33	83	0.271	FmLGVK	28.8	0.222	2	355.699	2	837	842
AN7151	alpha-rhamnosidase	99.9835	22	33	83	0.271	FmLGVK	30.1	-0.38	2	710.394	1	837	842
AN7151	alpha-rhamnosidase	99.9835	22	33	83	0.271	FMLGVK	31.7	0.328	2	347.702	2	837	842
AN7151	alpha-rhamnosidase	99.9835	22	33	83	0.271	FmLGVK	34.7	0.18	2	355.699	2	837	842
AN7151	alpha-rhamnosidase	99.9835	22	33	83	0.271	GNFLSIPTDcPQR	25.5	0.921	2	752.865	2	450	462
AN7151	alpha-rhamnosidase	99.9835	22	33	83	0.271	GNFLSIPTDcPQR	33.1	2.41	2	752.865	2	450	462
AN7151	alpha-rhamnosidase	99.9835	22	33	83	0.271	KDFDVDEEILSAR	101	5.18	2	768.883	2	136	148
AN7151	alpha-rhamnosidase	99.9835	22	33	83	0.271	LFERPEHYTDAVSR	27.2	0	2	430.716	4	681	694
AN7151	alpha-rhamnosidase	99.9835	22	33	83	0.271	LHENIIWSmR	49.6	4.09	2	657.836	2	440	449
AN7151	alpha-rhamnosidase	99.9835	22	33	83	0.271	LHENIIWSmR	55.3	4.33	2	657.836	2	440	449
AN7151	alpha-rhamnosidase	99.9835	22	33	83	0.271	LVDIIK	27.9	-0.398	2	350.733	2	695	700
AN7151	alpha-rhamnosidase	99.9835	22	33	83	0.271	LVDIIK	30.1	0.469	2	350.734	2	695	700
AN7151	alpha-rhamnosidase	99.9835	22	33	83	0.271	LVDIIKENEYK	24.5	0.745	2	455.253	3	695	705
AN7151	alpha-rhamnosidase	99.9835	22	33	83	0.271	LVDIIKENEYK	30.9	-0.301	2	455.254	3	695	705
AN7151	alpha-rhamnosidase	99.9835	22	33	83	0.271	LVDIIKENEYK	24.8	2.28	2	455.254	3	695	705
AN7151	alpha-rhamnosidase	99.9835	22	33	83	0.271	LVDIIKENEYK	38.7	1.1	2	455.254	3	695	705
AN7151	alpha-rhamnosidase	99.9835	22	33	83	0.271	LVDIIKENEYK	47.1	2.54	2	682.378	2	695	705
AN7151	alpha-rhamnosidase	99.9835	22	33	83	0.271	RLESVFK	26	-0.255	2	439.759	2	315	321
AN7151	alpha-rhamnosidase	99.9835	22	33	83	0.271	RLESVFK	29.7	-0.176	2	878.509	1	315	321
AN7151	alpha-rhamnosidase	99.9835	22	33	83	0.271	RLESVFK	36.4	0.569	2	439.759	2	315	321
AN7151	alpha-rhamnosidase	99.9835	22	33	83	0.271	RLESVFK	44.5	1.12	2	439.758	2	315	321
AN7151	alpha-rhamnosidase	99.9835	22	33	83	0.271	SALGIGEPSPR	24.1	1.72	2	542.294	2	15	25
AN7151	alpha-rhamnosidase	99.9835	22	33	83	0.271	SALGIGEPSPR	42.5	1.48	2	1083.58	1	15	25
AN7151	alpha-rhamnosidase	99.9835	22	33	83	0.271	SALGIGEPSPR	36.5	2.7	2	542.294	2	15	25
AN7151	alpha-rhamnosidase	99.9835	22	33	83	0.271	SALGIGEPSPR	47.1	3.66	2	542.295	2	15	25
AN7151	alpha-rhamnosidase	99.9835	22	33	83	0.271	SALGIGEPSPR	53.1	3.43	2	542.293	2	15	25
AN7151	alpha-rhamnosidase	99.9835	22	33	83	0.271	SALGIGEPSPR	61	3.68	2	542.294	2	15	25
AN7151	alpha-rhamnosidase	99.9835	22	33	83	0.271	SALGIGEPSPR	85.8	4.03	2	542.295	2	15	25
AN7151	alpha-rhamnosidase	99.9835	22	33	83	0.271	SALGIGEPSPR	86	4.08	2	542.294	2	15	25
AN7151	alpha-rhamnosidase	99.9835	22	33	83	0.271	sLSISGVTFEHHR	24.2	0	2	504.591	3	2	14
AN7151	alpha-rhamnosidase	99.9835	22	33	83	0.271	sLSISGVTFEHHR	31	0	2	504.591	3	2	14
AN7151	alpha-rhamnosidase	99.9835	22	33	83	0.271	sLSISGVTFEHHR	39.1	0	2	504.59	3	2	14
AN7151	alpha-rhamnosidase	99.9835	22	33	83	0.271	sLSISGVTFEHHR	81.1	6.21	2	756.385	2	2	14
AN7151	alpha-rhamnosidase	99.9835	22	33	83	0.271	STFQYADWLDPLAPPDDPGAATTNK	37.5	3	2	897.761	3	588	612
AN7151	alpha-rhamnosidase	99.9835	22	33	83	0.271	STFQYADWLDPLAPPDDPGAATTNK	45.7	4.43	2	897.759	3	588	612
AN7151	alpha-rhamnosidase	99.9835	22	33	83	0.271	STFQYADWLDPLAPPDDPGAATTNK	58.7	3.96	2	1346.13	2	588	612
AN7151	alpha-rhamnosidase	99.9835	22	33	83	0.271	STFQYADWLDPLAPPDDPGAATTNK	89.2	7.17	2	1346.13	2	588	612
AN7151	alpha-rhamnosidase	99.9835	22	33	83	0.271	SVLAAPDAPAVR	50	2.59	2	1166.65	1	298	309
AN7151	alpha-rhamnosidase	99.9835	22	33	83	0.271	SVLAAPDAPAVR	43.2	2.43	2	583.83	2	298	309
AN7151	alpha-rhamnosidase	99.9835	22	33	83	0.271	SVLAAPDAPAVR	67.5	3.48	2	583.831	2	298	309
AN7151	alpha-rhamnosidase	99.9835	22	33	83	0.271	SVLAAPDAPAVR	71.3	3.96	2	583.832	2	298	309
AN7151	alpha-rhamnosidase	99.9835	22	33	83	0.271	TANFIYDTSGFLR	0	2.59	2	753.368	2	478	490
AN7151	alpha-rhamnosidase	99.9835	22	33	83	0.271	TANFIYDTSGFLR	80.1	4.96	2	752.876	2	478	490
AN7151	alpha-rhamnosidase	99.9835	22	33	83	0.271	TANFIYDTSGFLR	83.6	4.64	2	752.877	2	478	490
AN7151	alpha-rhamnosidase	99.9835	22	33	83	0.271	TANFIYDTSGFLR	85.4	4.55	2	752.877	2	478	490
AN7151	alpha-rhamnosidase	99.9835	22	33	83	0.271	TVLDFGQNLVGWLR	74.2	2.43	2	809.441	2	327	340
AN7151	alpha-rhamnosidase	99.9835	22	33	83	0.271	TVLDFGQNLVGWLR	78.2	4.82	2	809.443	2	327	340
AN7151	alpha-rhamnosidase	99.9835	22	33	83	0.271	VGGGLSSAQER	44.3	1.51	2	1060.54	1	808	818
AN7151	alpha-rhamnosidase	99.9835	22	33	83	0.271	VGGGLSSAQER	66.9	3.62	2	530.772	2	808	818
AN7151	alpha-rhamnosidase	99.9835	22	33	83	0.271	VGGGLSSAQER	68.7	4.29	2	530.773	2	808	818
AN7151	alpha-rhamnosidase	99.9835	22	33	83	0.271	VGGGLSSAQER	81.3	4.26	2	530.774	2	808	818
AN7151	alpha-rhamnosidase	99.9835	22	33	83	0.271	VGGGLSSAQER	87.3	3.6	2	530.773	2	808	818
AN7151	alpha-rhamnosidase	99.9835	22	33	83	0.271	VPPNSEAVVSLPGAPTR	23.1	1.4	2	564.309	3	843	859
AN7151	alpha-rhamnosidase	99.9835	22	33	83	0.271	VPPNSEAVVSLPGAPTR	27.7	1.11	2	564.31	3	843	859
AN7151	alpha-rhamnosidase	99.9835	22	33	83	0.271	VPPNSEAVVSLPGAPTR	77.7	4.62	2	845.96	2	843	859
AN7151	alpha-rhamnosidase	99.9835	22	33	83	0.271	VPPNSEAVVSLPGAPTR	115	7.54	2	845.962	2	843	859
AN7231	hypothetical serine carboxypeptidase	57.2839	7	7	15	0.175	DATPHAEGLPGR	44.6	2.82	2	610.806	2	434	445
AN7231	hypothetical serine carboxypeptidase	57.2839	7	7	15	0.175	DATPHAEGLPGR	64.1	3.08	2	610.805	2	434	445
AN7231	hypothetical serine carboxypeptidase	57.2839	7	7	15	0.175	FLSTEQSLADYAYFAK	72.1	7.64	2	927.456	2	120	135
AN7231	hypothetical serine carboxypeptidase	57.2839	7	7	15	0.175	FLSTEQSLADYAYFAK	72.7	8.42	2	927.451	2	120	135
AN7231	hypothetical serine carboxypeptidase	57.2839	7	7	15	0.175	NSIGYISSSSSSAE	0	4.7	2	694.812	2	321	334
AN7231	hypothetical serine carboxypeptidase	57.2839	7	7	15	0.175	NSIGYISSSSSSAE	0	5.38	2	694.812	2	321	334
AN7231	hypothetical serine carboxypeptidase	57.2839	7	7	15	0.175	NWDPSVGSYEFR	34.8	2.96	2	728.83	2	266	277
AN7231	hypothetical serine carboxypeptidase	57.2839	7	7	15	0.175	NWDPSVGSYEFR	49.2	2.92	2	728.83	2	266	277
AN7231	hypothetical serine carboxypeptidase	57.2839	7	7	15	0.175	NWDPSVGSYEFR	67.5	3.85	2	728.831	2	266	277
AN7231	hypothetical serine carboxypeptidase	57.2839	7	7	15	0.175	NWDPSVGSYEFR	68.2	5.11	2	728.829	2	266	277
AN7231	hypothetical serine carboxypeptidase	57.2839	7	7	15	0.175	VAIIGGTADPWR	28.7	2.8	2	628.345	2	422	433
AN7231	hypothetical serine carboxypeptidase	57.2839	7	7	15	0.175	VAIIGGTADPWR	54.3	1.68	2	628.345	2	422	433
AN7231	hypothetical serine carboxypeptidase	57.2839	7	7	15	0.175	YFEPIR	26	0.125	2	412.719	2	196	201
AN7231	hypothetical serine carboxypeptidase	57.2839	7	7	15	0.175	YFEPIR	28	-0.176	2	412.719	2	196	201
AN7231	hypothetical serine carboxypeptidase	57.2839	7	7	15	0.175	YYGESYPFPGADVTVDELR	41.8	4.44	2	1089.51	2	101	119
AN5442	carboxypeptidase vaculolar	62.0663	7	7	16	0.087	EFAAAPmEDLK	36.8	3.03	2	619.29	2	489	499
AN5442	carboxypeptidase vaculolar	62.0663	7	7	16	0.087	EFAAAPmEDLK	37.5	1.85	2	619.292	2	489	499
AN5442	carboxypeptidase vaculolar	62.0663	7	7	16	0.087	ENLPK	24.9	-0.699	2	600.337	1	39	43
AN5442	carboxypeptidase vaculolar	62.0663	7	7	16	0.087	ENLPK	27.8	-1.08	2	600.336	1	39	43
AN5442	carboxypeptidase vaculolar	62.0663	7	7	16	0.087	IVDNEHTGK	42.5	3.11	2	506.756	2	500	508
AN5442	carboxypeptidase vaculolar	62.0663	7	7	16	0.087	IVDNEHTGK	47.8	1.96	2	506.757	2	500	508
AN5442	carboxypeptidase vaculolar	62.0663	7	7	16	0.087	IVDNEHTGKK	26.2	1.4	2	570.807	2	500	509
AN5442	carboxypeptidase vaculolar	62.0663	7	7	16	0.087	IVDNEHTGKK	37.6	2.03	2	570.804	2	500	509
AN5442	carboxypeptidase vaculolar	62.0663	7	7	16	0.087	NINLK	25.3	0	2	601.367	1	295	299
AN5442	carboxypeptidase vaculolar	62.0663	7	7	16	0.087	NINLK	28.9	0	2	601.366	1	295	299
AN5442	carboxypeptidase vaculolar	62.0663	7	7	16	0.087	NINLK	33.3	0	2	601.368	1	295	299
AN5442	carboxypeptidase vaculolar	62.0663	7	7	16	0.087	NINLK	33.4	0	2	601.367	1	295	299
AN5442	carboxypeptidase vaculolar	62.0663	7	7	16	0.087	SmDNALGR	27.6	0.456	2	440.203	2	338	345
AN5442	carboxypeptidase vaculolar	62.0663	7	7	16	0.087	SmDNALGR	30.4	1.49	2	440.203	2	338	345
AN5442	carboxypeptidase vaculolar	62.0663	7	7	16	0.087	TGQNVYDVR	46.2	1.8	2	526.263	2	380	388
AN5442	carboxypeptidase vaculolar	62.0663	7	7	16	0.087	TGQNVYDVR	56.7	2.82	2	526.262	2	380	388
AN1804	beta-1,4-glucosidase	68.4218	13	13	31	0.194	AALHPQVDLSTEPR	55.8	1.55	2	511.939	3	187	200
AN1804	beta-1,4-glucosidase	68.4218	13	13	31	0.194	AGQLFHK	42	-0.0414	2	400.725	2	62	68
AN1804	beta-1,4-glucosidase	68.4218	13	13	31	0.194	AGQLFHK	51.9	0	2	400.725	2	62	68
AN1804	beta-1,4-glucosidase	68.4218	13	13	31	0.194	AWGVEYLSELQR	78.6	3.11	2	725.871	2	348	359
AN1804	beta-1,4-glucosidase	68.4218	13	13	31	0.194	DALPIYK	24.4	0.921	2	410.235	2	33	39
AN1804	beta-1,4-glucosidase	68.4218	13	13	31	0.194	DALPIYK	31.4	0.337	2	410.234	2	33	39
AN1804	beta-1,4-glucosidase	68.4218	13	13	31	0.194	DPQLVR	31.4	0.721	2	364.209	2	165	170
AN1804	beta-1,4-glucosidase	68.4218	13	13	31	0.194	EFAEVAR	26.7	-0.23	2	411.21	2	171	177
AN1804	beta-1,4-glucosidase	68.4218	13	13	31	0.194	EFAEVAR	31.5	1	2	411.212	2	171	177
AN1804	beta-1,4-glucosidase	68.4218	13	13	31	0.194	EGTISEDR	25.2	0.495	2	453.711	2	386	393
AN1804	beta-1,4-glucosidase	68.4218	13	13	31	0.194	EGTISEDR	33.5	1.28	2	453.711	2	386	393
AN1804	beta-1,4-glucosidase	68.4218	13	13	31	0.194	EIVTDLLR	36.7	0.699	2	479.782	2	311	318
AN1804	beta-1,4-glucosidase	68.4218	13	13	31	0.194	EIVTDLLR	57.9	0.721	2	479.782	2	311	318
AN1804	beta-1,4-glucosidase	68.4218	13	13	31	0.194	FYIEGFDSAFmSAR	60.7	4.85	2	828.873	2	463	476
AN1804	beta-1,4-glucosidase	68.4218	13	13	31	0.194	FYIEGFDSAFmSAR	104	5.43	2	828.874	2	463	476
AN1804	beta-1,4-glucosidase	68.4218	13	13	31	0.194	LGIPITISTDPR	32.4	0.337	2	641.873	2	124	135
AN1804	beta-1,4-glucosidase	68.4218	13	13	31	0.194	LGIPITISTDPR	52.8	2.55	2	641.873	2	124	135
AN1804	beta-1,4-glucosidase	68.4218	13	13	31	0.194	LGIPITISTDPR	54.9	3.28	2	641.872	2	124	135
AN1804	beta-1,4-glucosidase	68.4218	13	13	31	0.194	LGIPITISTDPR	60.7	3.39	2	641.873	2	124	135
AN1804	beta-1,4-glucosidase	68.4218	13	13	31	0.194	LGIPITISTDPR	65.1	2.92	2	641.872	2	124	135
AN1804	beta-1,4-glucosidase	68.4218	13	13	31	0.194	LPFDLPR	25.8	0.456	2	429.247	2	580	586
AN1804	beta-1,4-glucosidase	68.4218	13	13	31	0.194	LPFDLPR	30.3	-0.362	2	429.247	2	580	586
AN1804	beta-1,4-glucosidase	68.4218	13	13	31	0.194	LPFDLPR	30.1	-0.204	2	429.248	2	580	586
AN1804	beta-1,4-glucosidase	68.4218	13	13	31	0.194	LPFDLPR	30.9	0.959	2	429.248	2	580	586
AN1804	beta-1,4-glucosidase	68.4218	13	13	31	0.194	LPFDLPR	30.9	0.347	2	429.249	2	580	586
AN1804	beta-1,4-glucosidase	68.4218	13	13	31	0.194	LPFDLPR	32.7	0.131	2	429.248	2	580	586
AN1804	beta-1,4-glucosidase	68.4218	13	13	31	0.194	LPFDLPR	39	0.215	2	429.248	2	580	586
AN1804	beta-1,4-glucosidase	68.4218	13	13	31	0.194	YGHGLEYEDN	48.6	2.89	2	598.746	2	609	618
AN1804	beta-1,4-glucosidase	68.4218	13	13	31	0.194	YNAPYEPR	36.4	0	2	505.24	2	494	501
AN1804	beta-1,4-glucosidase	68.4218	13	13	31	0.194	YNAPYEPR	34.1	0.42	2	505.241	2	494	501
AN1804	beta-1,4-glucosidase	68.4218	13	13	31	0.194	YNAPYEPR	59.4	1.09	2	505.241	2	494	501
AN10734	translational-R activator, putative	291.828	2	2	5	0.00674	LPGLR	21.3	-0.255	2	555.36	1	1743	1747
AN10734	translational-R activator, putative	291.828	2	2	5	0.00674	LTPILNPLIINAR	0	2.15	2	362.987	4	614	626
AN10734	translational-R activator, putative	291.828	2	2	5	0.00674	LTPILNPLIINAR	0	2.47	2	362.987	4	614	626
AN10734	translational-R activator, putative	291.828	2	2	5	0.00674	LTPILNPLIINAR	0	2.96	2	362.987	4	614	626
AN10734	translational-R activator, putative	291.828	2	2	5	0.00674	LTPILNPLIINAR	0	3.1	2	362.987	4	614	626
AN5558	alkaline protease	42.2089	12	18	67	0.422	ALTSQSGAPWGLGAISHK	0	2.59	2	594.316	3	121	138
AN5558	alkaline protease	42.2089	12	18	67	0.422	ALTSQSGAPWGLGAISHK	0	3.16	2	594.316	3	121	138
AN5558	alkaline protease	42.2089	12	18	67	0.422	ALTSQSGAPWGLGAISHK	0	3.59	2	594.317	3	121	138
AN5558	alkaline protease	42.2089	12	18	67	0.422	ALTSQSGAPWGLGAISHK	0	3.8	2	594.317	3	121	138
AN5558	alkaline protease	42.2089	12	18	67	0.422	ALTSQSGAPWGLGAISHK	0	3.89	2	594.318	3	121	138
AN5558	alkaline protease	42.2089	12	18	67	0.422	ALTSQSGAPWGLGAISHK	0	4.25	2	594.317	3	121	138
AN5558	alkaline protease	42.2089	12	18	67	0.422	ALTSQSGAPWGLGAISHK	0	6.4	2	890.973	2	121	138
AN5558	alkaline protease	42.2089	12	18	67	0.422	ALTSQSGAPWGLGAISHK	0	6.72	2	890.972	2	121	138
AN5558	alkaline protease	42.2089	12	18	67	0.422	ALTSQSGAPWGLGAISHK	0	6.74	2	890.972	2	121	138
AN5558	alkaline protease	42.2089	12	18	67	0.422	ALTSQSGAPWGLGAISHK	0	7.85	2	890.967	2	121	138
AN5558	alkaline protease	42.2089	12	18	67	0.422	ALTSQSGAPWGLGAISHK	0	8.04	2	890.972	2	121	138
AN5558	alkaline protease	42.2089	12	18	67	0.422	ANLLSVK	23	0.041	2	744.465	1	211	217
AN5558	alkaline protease	42.2089	12	18	67	0.422	ANLLSVK	23.6	0.187	2	744.463	1	211	217
AN5558	alkaline protease	42.2089	12	18	67	0.422	ANLLSVK	26.4	0.244	2	744.463	1	211	217
AN5558	alkaline protease	42.2089	12	18	67	0.422	ANLLSVK	22.1	0.62	2	744.465	1	211	217
AN5558	alkaline protease	42.2089	12	18	67	0.422	ANLLSVK	23.5	0.854	2	744.465	1	211	217
AN5558	alkaline protease	42.2089	12	18	67	0.422	ANLLSVK	48.8	0.481	2	372.735	2	211	217
AN5558	alkaline protease	42.2089	12	18	67	0.422	ANLLSVK	49.8	0.337	2	372.735	2	211	217
AN5558	alkaline protease	42.2089	12	18	67	0.422	ANLLSVK	51.9	0.301	2	372.735	2	211	217
AN5558	alkaline protease	42.2089	12	18	67	0.422	ANLLSVK	55.5	0.347	2	372.735	2	211	217
AN5558	alkaline protease	42.2089	12	18	67	0.422	ANLLSVK	60.6	0.215	2	372.736	2	211	217
AN5558	alkaline protease	42.2089	12	18	67	0.422	ASDSSPASAPNALTVAASTK	0	5.66	2	923.467	2	288	307
AN5558	alkaline protease	42.2089	12	18	67	0.422	ASLAYNAVGGQHVDSVGHGTHVAGTIGGETYGVSK	23.1	3.3	2	849.924	4	175	209
AN5558	alkaline protease	42.2089	12	18	67	0.422	AYVVDTGINADHEEFGGR	0	2.8	2	650.638	3	157	174
AN5558	alkaline protease	42.2089	12	18	67	0.422	ELATQGVLSNVQGSPNLLAYNGADE	17.4	2.06	2	854.093	3	379	403
AN5558	alkaline protease	42.2089	12	18	67	0.422	ELATQGVLSNVQGSPNLLAYNGADE	36.4	0.921	2	854.092	3	379	403
AN5558	alkaline protease	42.2089	12	18	67	0.422	ELATQGVLSNVQGSPNLLAYNGADE	34.4	2.27	2	854.091	3	379	403
AN5558	alkaline protease	42.2089	12	18	67	0.422	ELATQGVLSNVQGSPNLLAYNGADE	47.1	4.55	2	1280.63	2	379	403
AN5558	alkaline protease	42.2089	12	18	67	0.422	ELATQGVLSNVQGSPNLLAYNGADE	40	2.48	2	854.091	3	379	403
AN5558	alkaline protease	42.2089	12	18	67	0.422	ELATQGVLSNVQGSPNLLAYNGADE	51.6	5.59	2	1280.63	2	379	403
AN5558	alkaline protease	42.2089	12	18	67	0.422	GEASTTYVYDTSAGEGTYAYVVDTGINADHEEFGGR	162	8.96	2	1268.23	3	139	174
AN5558	alkaline protease	42.2089	12	18	67	0.422	GEASTTYVYDTSAGEGTYAYVVDTGINADHEEFGGR	166	8.74	2	1268.23	3	139	174
AN5558	alkaline protease	42.2089	12	18	67	0.422	GEASTTYVYDTSAGEGTYAYVVDTGINADHEEFGGR	168	7.7	2	1268.23	3	139	174
AN5558	alkaline protease	42.2089	12	18	67	0.422	GEASTTYVYDTSAGEGTYAYVVDTGINADHEEFGGR	173	8.74	2	1268.23	3	139	174
AN5558	alkaline protease	42.2089	12	18	67	0.422	GEASTTYVYDTSAGEGTYAYVVDTGINADHEEFGGR	175	9.05	2	1268.23	3	139	174
AN5558	alkaline protease	42.2089	12	18	67	0.422	GEASTTYVYDTSAGEGTYAYVVDTGINADHEEFGGR	191	10.4	2	1268.23	3	139	174
AN5558	alkaline protease	42.2089	12	18	67	0.422	GEASTTYVYDTSAGEGTYAYVVDTGINADHEEFGGR	206	10.3	2	1268.23	3	139	174
AN5558	alkaline protease	42.2089	12	18	67	0.422	IKELATQGVLSNVQGSPN	0	6.22	2	928.003	2	377	394
AN5558	alkaline protease	42.2089	12	18	67	0.422	IKELATQGVLSNVQGSPN	0	6.96	2	928.002	2	377	394
AN5558	alkaline protease	42.2089	12	18	67	0.422	IKELATQGVLSNVQGSPNLLAYNGADE	0	2.29	2	934.814	3	377	403
AN5558	alkaline protease	42.2089	12	18	67	0.422	IKELATQGVLSNVQGSPNLLAYNGADE	0	3.17	2	934.813	3	377	403
AN5558	alkaline protease	42.2089	12	18	67	0.422	IKELATQGVLSNVQGSPNLLAYNGADE	23.7	1.66	2	1401.22	2	377	403
AN5558	alkaline protease	42.2089	12	18	67	0.422	IKELATQGVLSNVQGSPNLLAYNGADE	37.7	3.7	2	1401.22	2	377	403
AN5558	alkaline protease	42.2089	12	18	67	0.422	IKELATQGVLSNVQGSPNLLAYNGADE	39.2	6.15	2	1401.21	2	377	403
AN5558	alkaline protease	42.2089	12	18	67	0.422	IKELATQGVLSNVQGSPNLLAYNGADE	43.2	2.32	2	934.485	3	377	403
AN5558	alkaline protease	42.2089	12	18	67	0.422	IKELATQGVLSNVQGSPNLLAYNGADE	64.7	3.82	2	934.483	3	377	403
AN5558	alkaline protease	42.2089	12	18	67	0.422	IKELATQGVLSNVQGSPNLLAYNGADE	68.4	2.8	2	934.485	3	377	403
AN5558	alkaline protease	42.2089	12	18	67	0.422	IKELATQGVLSNVQGSPNLLAYNGADE	70.2	3.17	2	934.485	3	377	403
AN5558	alkaline protease	42.2089	12	18	67	0.422	IKELATQGVLSNVQGSPNLLAYNGADE	87.3	3.18	2	934.482	3	377	403
AN5558	alkaline protease	42.2089	12	18	67	0.422	IKELATQGVLSNVQGSPNLLAYNGADE	105	5.64	2	934.485	3	377	403
AN5558	alkaline protease	42.2089	12	18	67	0.422	KANLLSVK	31.6	0.252	2	872.561	1	210	217
AN5558	alkaline protease	42.2089	12	18	67	0.422	KANLLSVK	33	0.229	2	872.559	1	210	217
AN5558	alkaline protease	42.2089	12	18	67	0.422	KANLLSVK	34.3	-0.0792	2	872.559	1	210	217
AN5558	alkaline protease	42.2089	12	18	67	0.422	KANLLSVK	34.8	-0.146	2	872.559	1	210	217
AN5558	alkaline protease	42.2089	12	18	67	0.422	KANLLSVK	37.7	0.357	2	436.781	2	210	217
AN5558	alkaline protease	42.2089	12	18	67	0.422	KANLLSVK	47.2	1.37	2	436.783	2	210	217
AN5558	alkaline protease	42.2089	12	18	67	0.422	KANLLSVK	75.4	1.14	2	436.782	2	210	217
AN5558	alkaline protease	42.2089	12	18	67	0.422	KANLLSVK	62.2	1.32	2	436.783	2	210	217
AN5558	alkaline protease	42.2089	12	18	67	0.422	KANLLSVK	63.9	2.68	2	436.782	2	210	217
AN5558	alkaline protease	42.2089	12	18	67	0.422	KANLLSVK	63.9	1.26	2	436.782	2	210	217
AN5558	alkaline protease	42.2089	12	18	67	0.422	KANLLSVK	70.4	2.02	2	436.782	2	210	217
AN5558	alkaline protease	42.2089	12	18	67	0.422	VFQGESSSTSIILDGFNWAANDIVSK	70.3	4.23	2	1393.19	2	218	243
AN5558	alkaline protease	42.2089	12	18	67	0.422	VFQGESSSTSIILDGFNWAANDIVSK	68.3	6.24	2	929.13	3	218	243
AN5558	alkaline protease	42.2089	12	18	67	0.422	VFQGESSSTSIILDGFNWAANDIVSK	78.1	5.03	2	929.13	3	218	243
AN5558	alkaline protease	42.2089	12	18	67	0.422	VFQGESSSTSIILDGFNWAANDIVSK	80.4	6.05	2	929.13	3	218	243
AN5558	alkaline protease	42.2089	12	18	67	0.422	VFQGESSSTSIILDGFNWAANDIVSK	81.9	7.23	2	929.13	3	218	243
AN5558	alkaline protease	42.2089	12	18	67	0.422	YGVSK	31.5	-0.806	2	553.299	1	205	209
AN2572	hypothetical dipeptidyl-peptidase	79.4485	21	28	91	0.23	AASLPASFSGLK	49.4	2.12	2	1148.63	1	120	131
AN2572	hypothetical dipeptidyl-peptidase	79.4485	21	28	91	0.23	AASLPASFSGLK	49.7	0.886	2	1148.63	1	120	131
AN2572	hypothetical dipeptidyl-peptidase	79.4485	21	28	91	0.23	AASLPASFSGLK	38.3	1.43	2	574.82	2	120	131
AN2572	hypothetical dipeptidyl-peptidase	79.4485	21	28	91	0.23	AASLPASFSGLK	38.4	2.44	2	574.82	2	120	131
AN2572	hypothetical dipeptidyl-peptidase	79.4485	21	28	91	0.23	AASLPASFSGLK	44.4	2.19	2	574.819	2	120	131
AN2572	hypothetical dipeptidyl-peptidase	79.4485	21	28	91	0.23	AASLPASFSGLK	46.7	2.8	2	574.821	2	120	131
AN2572	hypothetical dipeptidyl-peptidase	79.4485	21	28	91	0.23	AASLPASFSGLK	47.9	3.89	2	574.819	2	120	131
AN2572	hypothetical dipeptidyl-peptidase	79.4485	21	28	91	0.23	AASLPASFSGLK	49.5	2.31	2	574.822	2	120	131
AN2572	hypothetical dipeptidyl-peptidase	79.4485	21	28	91	0.23	AASLPASFSGLK	50.7	3.03	2	574.819	2	120	131
AN2572	hypothetical dipeptidyl-peptidase	79.4485	21	28	91	0.23	AASLPASFSGLK	52.6	3.96	2	574.819	2	120	131
AN2572	hypothetical dipeptidyl-peptidase	79.4485	21	28	91	0.23	AASLPASFSGLK	62.7	2.96	2	574.821	2	120	131
AN2572	hypothetical dipeptidyl-peptidase	79.4485	21	28	91	0.23	AASLPASFSGLK	62.7	3.77	2	574.82	2	120	131
AN2572	hypothetical dipeptidyl-peptidase	79.4485	21	28	91	0.23	ALVTHDGTFVADAK	12.8	2.38	2	482.253	3	578	591
AN2572	hypothetical dipeptidyl-peptidase	79.4485	21	28	91	0.23	ALVTHDGTFVADAK	28	0.62	2	482.253	3	578	591
AN2572	hypothetical dipeptidyl-peptidase	79.4485	21	28	91	0.23	ALVTHDGTFVADAK	35.3	3.43	2	482.252	3	578	591
AN2572	hypothetical dipeptidyl-peptidase	79.4485	21	28	91	0.23	ALVTHDGTFVADAK	36	4.12	2	482.252	3	578	591
AN2572	hypothetical dipeptidyl-peptidase	79.4485	21	28	91	0.23	ALVTHDGTFVADAK	37.2	2	2	482.253	3	578	591
AN2572	hypothetical dipeptidyl-peptidase	79.4485	21	28	91	0.23	ALVTHDGTFVADAK	74.2	6.8	2	722.875	2	578	591
AN2572	hypothetical dipeptidyl-peptidase	79.4485	21	28	91	0.23	ATGDFIPEK	30.8	0.161	2	489.25	2	368	376
AN2572	hypothetical dipeptidyl-peptidase	79.4485	21	28	91	0.23	ATGDFIPEK	33.8	0.721	2	489.25	2	368	376
AN2572	hypothetical dipeptidyl-peptidase	79.4485	21	28	91	0.23	ATGDFIPEK	38.1	0.409	2	489.25	2	368	376
AN2572	hypothetical dipeptidyl-peptidase	79.4485	21	28	91	0.23	ATGDFIPEK	42.3	0.569	2	489.25	2	368	376
AN2572	hypothetical dipeptidyl-peptidase	79.4485	21	28	91	0.23	ATGDFIPEK	42.7	0.854	2	977.496	1	368	376
AN2572	hypothetical dipeptidyl-peptidase	79.4485	21	28	91	0.23	ATGDFIPEK	39.7	1.21	2	489.252	2	368	376
AN2572	hypothetical dipeptidyl-peptidase	79.4485	21	28	91	0.23	AWEYVR	24	0.377	2	823.41	1	536	541
AN2572	hypothetical dipeptidyl-peptidase	79.4485	21	28	91	0.23	AWEYVR	28.7	0.0706	2	412.209	2	536	541
AN2572	hypothetical dipeptidyl-peptidase	79.4485	21	28	91	0.23	AWEYVR	36.4	0.77	2	823.412	1	536	541
AN2572	hypothetical dipeptidyl-peptidase	79.4485	21	28	91	0.23	DLDYR	26.2	-0.663	2	681.321	1	639	643
AN2572	hypothetical dipeptidyl-peptidase	79.4485	21	28	91	0.23	DLDYR	26.2	-0.643	2	681.321	1	639	643
AN2572	hypothetical dipeptidyl-peptidase	79.4485	21	28	91	0.23	DNLDYVDTDR	31	3.57	2	613.269	2	542	551
AN2572	hypothetical dipeptidyl-peptidase	79.4485	21	28	91	0.23	DNLDYVDTDR	61.6	1.8	2	613.27	2	542	551
AN2572	hypothetical dipeptidyl-peptidase	79.4485	21	28	91	0.23	DNLDYVDTDR	62	1.92	2	613.27	2	542	551
AN2572	hypothetical dipeptidyl-peptidase	79.4485	21	28	91	0.23	DPTYESDRR	29.3	0.699	2	569.761	2	306	314
AN2572	hypothetical dipeptidyl-peptidase	79.4485	21	28	91	0.23	DPTYESDRR	36.7	0.469	2	569.759	2	306	314
AN2572	hypothetical dipeptidyl-peptidase	79.4485	21	28	91	0.23	DPTYESDRR	37	0.18	2	569.76	2	306	314
AN2572	hypothetical dipeptidyl-peptidase	79.4485	21	28	91	0.23	DPTYESDRR	40.7	1.15	2	569.759	2	306	314
AN2572	hypothetical dipeptidyl-peptidase	79.4485	21	28	91	0.23	FDPSAPER	26.1	0.921	2	459.719	2	618	625
AN2572	hypothetical dipeptidyl-peptidase	79.4485	21	28	91	0.23	FVAYAQSYR	41.1	0.824	2	552.778	2	142	150
AN2572	hypothetical dipeptidyl-peptidase	79.4485	21	28	91	0.23	FVAYAQSYR	43.8	1.92	2	552.777	2	142	150
AN2572	hypothetical dipeptidyl-peptidase	79.4485	21	28	91	0.23	FVAYAQSYR	43.8	2.21	2	552.778	2	142	150
AN2572	hypothetical dipeptidyl-peptidase	79.4485	21	28	91	0.23	FVAYAQSYR	45.2	1.57	2	552.777	2	142	150
AN2572	hypothetical dipeptidyl-peptidase	79.4485	21	28	91	0.23	FVAYAQSYR	46.5	2.77	2	552.779	2	142	150
AN2572	hypothetical dipeptidyl-peptidase	79.4485	21	28	91	0.23	FVAYAQSYR	48.7	1.92	2	552.779	2	142	150
AN2572	hypothetical dipeptidyl-peptidase	79.4485	21	28	91	0.23	FVAYAQSYR	51.8	1.8	2	552.778	2	142	150
AN2572	hypothetical dipeptidyl-peptidase	79.4485	21	28	91	0.23	FVAYAQSYR	52	2.2	2	552.778	2	142	150
AN2572	hypothetical dipeptidyl-peptidase	79.4485	21	28	91	0.23	ISTEELWFMER	59.6	3.37	2	720.845	2	592	602
AN2572	hypothetical dipeptidyl-peptidase	79.4485	21	28	91	0.23	ISTEELWFMER	71.7	2.49	2	720.847	2	592	602
AN2572	hypothetical dipeptidyl-peptidase	79.4485	21	28	91	0.23	ISTEELWFmER	72.1	2.92	2	728.842	2	592	602
AN2572	hypothetical dipeptidyl-peptidase	79.4485	21	28	91	0.23	ISTEELWFMER	76.2	2.89	2	720.845	2	592	602
AN2572	hypothetical dipeptidyl-peptidase	79.4485	21	28	91	0.23	ISTEELWFmER	76.7	2.66	2	728.842	2	592	602
AN2572	hypothetical dipeptidyl-peptidase	79.4485	21	28	91	0.23	ITPLATEWDR	50.7	1.52	2	601.315	2	326	335
AN2572	hypothetical dipeptidyl-peptidase	79.4485	21	28	91	0.23	ITPLATEWDR	53.9	2.66	2	601.315	2	326	335
AN2572	hypothetical dipeptidyl-peptidase	79.4485	21	28	91	0.23	ITPLATEWDR	53.9	2.15	2	601.315	2	326	335
AN2572	hypothetical dipeptidyl-peptidase	79.4485	21	28	91	0.23	ITPLATEWDR	57.9	2.42	2	601.315	2	326	335
AN2572	hypothetical dipeptidyl-peptidase	79.4485	21	28	91	0.23	IYDSIYVR	47	1.92	2	514.774	2	169	176
AN2572	hypothetical dipeptidyl-peptidase	79.4485	21	28	91	0.23	IYDSIYVR	52.3	1.34	2	514.774	2	169	176
AN2572	hypothetical dipeptidyl-peptidase	79.4485	21	28	91	0.23	IYDSIYVR	52.7	1.52	2	514.774	2	169	176
AN2572	hypothetical dipeptidyl-peptidase	79.4485	21	28	91	0.23	IYDSIYVR	52.9	2.24	2	514.775	2	169	176
AN2572	hypothetical dipeptidyl-peptidase	79.4485	21	28	91	0.23	IYDSIYVR	65.6	1.68	2	514.775	2	169	176
AN2572	hypothetical dipeptidyl-peptidase	79.4485	21	28	91	0.23	IYDSIYVR	66.2	1.28	2	514.775	2	169	176
AN2572	hypothetical dipeptidyl-peptidase	79.4485	21	28	91	0.23	KITPLATEWDR	31.8	0.244	2	443.91	3	325	335
AN2572	hypothetical dipeptidyl-peptidase	79.4485	21	28	91	0.23	LPVAEGLSLFNVLQER	34.2	1.96	2	595.667	3	644	659
AN2572	hypothetical dipeptidyl-peptidase	79.4485	21	28	91	0.23	LPVAEGLSLFNVLQER	45.8	3.42	2	595.668	3	644	659
AN2572	hypothetical dipeptidyl-peptidase	79.4485	21	28	91	0.23	LPVAEGLSLFNVLQER	53.1	3.82	2	595.668	3	644	659
AN2572	hypothetical dipeptidyl-peptidase	79.4485	21	28	91	0.23	LPVAEGLSLFNVLQER	54.4	3.11	2	595.669	3	644	659
AN2572	hypothetical dipeptidyl-peptidase	79.4485	21	28	91	0.23	LPVAEGLSLFNVLQER	106	9.07	2	893	2	644	659
AN2572	hypothetical dipeptidyl-peptidase	79.4485	21	28	91	0.23	LPVAEGLSLFNVLQER	106	9.77	2	893.001	2	644	659
AN2572	hypothetical dipeptidyl-peptidase	79.4485	21	28	91	0.23	LPVAEGLSLFNVLQER	107	8.96	2	893	2	644	659
AN2572	hypothetical dipeptidyl-peptidase	79.4485	21	28	91	0.23	LPVAEGLSLFNVLQER	118	8.11	2	893.001	2	644	659
AN2572	hypothetical dipeptidyl-peptidase	79.4485	21	28	91	0.23	LTPEQLISAPR	0	2.85	2	612.851	2	19	29
AN2572	hypothetical dipeptidyl-peptidase	79.4485	21	28	91	0.23	RFDPSAPER	17.9	2.49	2	537.771	2	617	625
AN2572	hypothetical dipeptidyl-peptidase	79.4485	21	28	91	0.23	RFDPSAPER	34.2	1.15	2	537.77	2	617	625
AN2572	hypothetical dipeptidyl-peptidase	79.4485	21	28	91	0.23	RFDPSAPER	40.9	2.54	2	537.77	2	617	625
AN2572	hypothetical dipeptidyl-peptidase	79.4485	21	28	91	0.23	RFDPSAPER	41.7	2.72	2	537.769	2	617	625
AN2572	hypothetical dipeptidyl-peptidase	79.4485	21	28	91	0.23	RFDPSAPER	43.8	2.51	2	537.77	2	617	625
AN2572	hypothetical dipeptidyl-peptidase	79.4485	21	28	91	0.23	RFDPSAPER	44.8	2.59	2	537.77	2	617	625
AN2572	hypothetical dipeptidyl-peptidase	79.4485	21	28	91	0.23	RFDPSAPER	45.2	2.36	2	537.769	2	617	625
AN2572	hypothetical dipeptidyl-peptidase	79.4485	21	28	91	0.23	SLAYLQmK	30.3	0.495	2	485.258	2	298	305
AN2572	hypothetical dipeptidyl-peptidase	79.4485	21	28	91	0.23	SLAYLQmK	37.2	0.886	2	485.257	2	298	305
AN2572	hypothetical dipeptidyl-peptidase	79.4485	21	28	91	0.23	SLAYLQMK	32	1.36	2	477.26	2	298	305
AN2572	hypothetical dipeptidyl-peptidase	79.4485	21	28	91	0.23	SLAYLQmKDPTYESDRR	0	2.92	2	697.007	3	298	314
AN2572	hypothetical dipeptidyl-peptidase	79.4485	21	28	91	0.23	VIYIYDLASK	33.2	1.32	2	1184.66	1	315	324
AN2572	hypothetical dipeptidyl-peptidase	79.4485	21	28	91	0.23	VIYIYDLASK	47.2	1.74	2	592.833	2	315	324
AN2572	hypothetical dipeptidyl-peptidase	79.4485	21	28	91	0.23	VIYIYDLASK	59.4	2.51	2	592.833	2	315	324
AN2572	hypothetical dipeptidyl-peptidase	79.4485	21	28	91	0.23	VIYIYDLASK	65.8	2.47	2	592.833	2	315	324
AN2572	hypothetical dipeptidyl-peptidase	79.4485	21	28	91	0.23	VIYIYDLASKK	22	0.347	2	438.255	3	315	325
AN2572	hypothetical dipeptidyl-peptidase	79.4485	21	28	91	0.23	VIYIYDLASKK	26.5	0.155	2	656.88	2	315	325
AN2572	hypothetical dipeptidyl-peptidase	79.4485	21	28	91	0.23	VIYIYDLASKK	27.2	-0.477	2	438.256	3	315	325
AN2572	hypothetical dipeptidyl-peptidase	79.4485	21	28	91	0.23	VIYIYDLASKK	46.5	1.8	2	656.881	2	315	325
AN2572	hypothetical dipeptidyl-peptidase	79.4485	21	28	91	0.23	VIYIYDLASKK	55.8	1.42	2	656.877	2	315	325
AN2572	hypothetical dipeptidyl-peptidase	79.4485	21	28	91	0.23	YASAGSLK	31.6	1.16	2	398.714	2	202	209
AN6535	conserved hypothetical protein	23.0681	6	6	9	0.292	AEQAAVLGIIAFESGEFR	125	10.9	2	954.5	2	82	99
AN6535	conserved hypothetical protein	23.0681	6	6	9	0.292	KYGLTNK	27.7	-0.0414	2	412.238	2	75	81
AN6535	conserved hypothetical protein	23.0681	6	6	9	0.292	NHFPSPGVEGK	26.1	1.74	2	584.792	2	103	113
AN6535	conserved hypothetical protein	23.0681	6	6	9	0.292	NHFPSPGVEGK	38.5	2.15	2	584.79	2	103	113
AN6535	conserved hypothetical protein	23.0681	6	6	9	0.292	NmQSVDFNKK	34.8	2	2	613.797	2	117	126
AN6535	conserved hypothetical protein	23.0681	6	6	9	0.292	NmQSVDFNKK	34.9	2.05	2	613.795	2	117	126
AN6535	conserved hypothetical protein	23.0681	6	6	9	0.292	NMQSVDFNKK	41.3	1.6	2	605.798	2	117	126
AN6535	conserved hypothetical protein	23.0681	6	6	9	0.292	SPSTTVTPAQILAIAPK	0	5.35	2	847.991	2	29	45
AN6535	conserved hypothetical protein	23.0681	6	6	9	0.292	YGLTNK	33.7	-0.23	2	348.19	2	76	81
AN7349	mutanase	48.0724	5	5	6	0.174	AGEREPTVESDQLVYWYRPTPK	40.7	2.26	2	656.082	4	309	330
AN7349	mutanase	48.0724	5	5	6	0.174	GPMTTIWDDRFR	29.5	0	2	498.91	3	199	210
AN7349	mutanase	48.0724	5	5	6	0.174	GPmTTIWDDRFR	28.9	0.137	2	504.242	3	199	210
AN7349	mutanase	48.0724	5	5	6	0.174	IIAKPYIAAYK	49.5	3.52	2	625.881	2	298	308
AN7349	mutanase	48.0724	5	5	6	0.174	NWVFIcEDLPHLR	30.1	0.357	2	566.952	3	234	246
AN7349	mutanase	48.0724	5	5	6	0.174	VYmAPVSPWFSTHFNTK	23.3	-0.114	2	676.663	3	217	233
AN9219	MFS-R transporter, putative	59.1351	2	3	5	0	RVDQIK	24.7	0	2	758.454	1	0	0
AN9219	MFS-R transporter, putative	59.1351	2	3	5	0	RVDQIK	28.1	0	2	758.453	1	0	0
AN9219	MFS-R transporter, putative	59.1351	2	3	5	0	RVDQIK	29.4	0	2	379.73	2	0	0
AN9219	MFS-R transporter, putative	59.1351	2	3	5	0	RVDQIK	37.6	0	2	379.73	2	0	0
AN9219	MFS-R transporter, putative	59.1351	2	3	5	0	SDAVPGSRR	30.5	0	2	472.743	2	0	0
AN9287	extracellular GDSL-like lipase/acylhydrolase, putative	46.6294	10	14	50	0.344	AEFDSGDHLHPNVAAYK	28.6	1.96	2	624.296	3	396	412
AN9287	extracellular GDSL-like lipase/acylhydrolase, putative	46.6294	10	14	50	0.344	AEFDSGDHLHPNVAAYK	39.6	4.51	2	624.296	3	396	412
AN9287	extracellular GDSL-like lipase/acylhydrolase, putative	46.6294	10	14	50	0.344	AEFDSGDHLHPNVAAYK	42	2.92	2	624.297	3	396	412
AN9287	extracellular GDSL-like lipase/acylhydrolase, putative	46.6294	10	14	50	0.344	AEFDSGDHLHPNVAAYK	47.3	3.08	2	624.295	3	396	412
AN9287	extracellular GDSL-like lipase/acylhydrolase, putative	46.6294	10	14	50	0.344	AEFDSGDHLHPNVAAYK	52.4	5.2	2	624.296	3	396	412
AN9287	extracellular GDSL-like lipase/acylhydrolase, putative	46.6294	10	14	50	0.344	AEFDSGDHLHPNVAAYK	53.6	4.92	2	624.295	3	396	412
AN9287	extracellular GDSL-like lipase/acylhydrolase, putative	46.6294	10	14	50	0.344	AEFDSGDHLHPNVAAYK	76	4.8	2	935.938	2	396	412
AN9287	extracellular GDSL-like lipase/acylhydrolase, putative	46.6294	10	14	50	0.344	FQFSNR	25.2	0.495	2	399.699	2	90	95
AN9287	extracellular GDSL-like lipase/acylhydrolase, putative	46.6294	10	14	50	0.344	FQFSNR	29.5	-0.362	2	399.7	2	90	95
AN9287	extracellular GDSL-like lipase/acylhydrolase, putative	46.6294	10	14	50	0.344	FQFSNR	31.4	0.292	2	399.699	2	90	95
AN9287	extracellular GDSL-like lipase/acylhydrolase, putative	46.6294	10	14	50	0.344	HSPFDHTVDFSSFIGDGDQLR	40.8	0.721	2	595.028	4	375	395
AN9287	extracellular GDSL-like lipase/acylhydrolase, putative	46.6294	10	14	50	0.344	HSPFDHTVDFSSFIGDGDQLR	65.6	5.08	2	793.035	3	375	395
AN9287	extracellular GDSL-like lipase/acylhydrolase, putative	46.6294	10	14	50	0.344	INEWILK	22.9	-0.415	2	915.534	1	368	374
AN9287	extracellular GDSL-like lipase/acylhydrolase, putative	46.6294	10	14	50	0.344	INEWILK	37.9	0	2	458.27	2	368	374
AN9287	extracellular GDSL-like lipase/acylhydrolase, putative	46.6294	10	14	50	0.344	INEWILK	54.3	0	2	458.268	2	368	374
AN9287	extracellular GDSL-like lipase/acylhydrolase, putative	46.6294	10	14	50	0.344	INEWILK	57.3	0	2	458.268	2	368	374
AN9287	extracellular GDSL-like lipase/acylhydrolase, putative	46.6294	10	14	50	0.344	INEWILK	57.1	0	2	458.269	2	368	374
AN9287	extracellular GDSL-like lipase/acylhydrolase, putative	46.6294	10	14	50	0.344	INEWILK	54.1	0.201	2	458.27	2	368	374
AN9287	extracellular GDSL-like lipase/acylhydrolase, putative	46.6294	10	14	50	0.344	INEWILK	54.5	0.409	2	458.269	2	368	374
AN9287	extracellular GDSL-like lipase/acylhydrolase, putative	46.6294	10	14	50	0.344	INEWILK	57.5	-0.0792	2	458.269	2	368	374
AN9287	extracellular GDSL-like lipase/acylhydrolase, putative	46.6294	10	14	50	0.344	INEWILK	57.6	0.337	2	458.269	2	368	374
AN9287	extracellular GDSL-like lipase/acylhydrolase, putative	46.6294	10	14	50	0.344	NAGLTTIGATITPFGGSQYADPSR	66.6	6	2	1198.1	2	338	361
AN9287	extracellular GDSL-like lipase/acylhydrolase, putative	46.6294	10	14	50	0.344	NAGLTTIGATITPFGGSQYADPSR	76.2	7.51	2	1198.1	2	338	361
AN9287	extracellular GDSL-like lipase/acylhydrolase, putative	46.6294	10	14	50	0.344	NAGLTTIGATITPFGGSQYADPSR	66.4	4.96	2	799.069	3	338	361
AN9287	extracellular GDSL-like lipase/acylhydrolase, putative	46.6294	10	14	50	0.344	SNLGHIAVNNEAAGGNAILAGGLGPPLLDR	46.7	4.07	2	961.182	3	256	285
AN9287	extracellular GDSL-like lipase/acylhydrolase, putative	46.6294	10	14	50	0.344	TTSWmETGDR	68	3.6	2	600.252	2	183	192
AN9287	extracellular GDSL-like lipase/acylhydrolase, putative	46.6294	10	14	50	0.344	TTSWmETGDR	71.1	2.1	2	600.254	2	183	192
AN9287	extracellular GDSL-like lipase/acylhydrolase, putative	46.6294	10	14	50	0.344	VSVGAER	33.4	-0.23	2	359.198	2	81	87
AN9287	extracellular GDSL-like lipase/acylhydrolase, putative	46.6294	10	14	50	0.344	VSVGAER	33.4	-0.322	2	359.199	2	81	87
AN9287	extracellular GDSL-like lipase/acylhydrolase, putative	46.6294	10	14	50	0.344	VSVGAER	34.2	-0.114	2	359.198	2	81	87
AN9287	extracellular GDSL-like lipase/acylhydrolase, putative	46.6294	10	14	50	0.344	VSVGAER	37.4	0.143	2	359.198	2	81	87
AN9287	extracellular GDSL-like lipase/acylhydrolase, putative	46.6294	10	14	50	0.344	VSVGAER	38	0.131	2	359.198	2	81	87
AN9287	extracellular GDSL-like lipase/acylhydrolase, putative	46.6294	10	14	50	0.344	VSVGAER	39.8	-0.146	2	359.198	2	81	87
AN9287	extracellular GDSL-like lipase/acylhydrolase, putative	46.6294	10	14	50	0.344	VSVGAER	39.3	0.0915	2	359.198	2	81	87
AN9287	extracellular GDSL-like lipase/acylhydrolase, putative	46.6294	10	14	50	0.344	VSVGAER	41.2	-0.176	2	359.198	2	81	87
AN9287	extracellular GDSL-like lipase/acylhydrolase, putative	46.6294	10	14	50	0.344	VSVGAER	48.1	0.161	2	359.198	2	81	87
AN9287	extracellular GDSL-like lipase/acylhydrolase, putative	46.6294	10	14	50	0.344	VSVGAER	52.5	-0.0414	2	359.199	2	81	87
AN9287	extracellular GDSL-like lipase/acylhydrolase, putative	46.6294	10	14	50	0.344	WPDALAER	33.1	0.161	2	479.243	2	245	252
AN9287	extracellular GDSL-like lipase/acylhydrolase, putative	46.6294	10	14	50	0.344	WPDALAER	25.7	1.72	2	479.243	2	245	252
AN9287	extracellular GDSL-like lipase/acylhydrolase, putative	46.6294	10	14	50	0.344	WPDALAER	36.9	1.33	2	479.243	2	245	252
AN9287	extracellular GDSL-like lipase/acylhydrolase, putative	46.6294	10	14	50	0.344	WPDALAER	41.6	1.82	2	479.244	2	245	252
AN9287	extracellular GDSL-like lipase/acylhydrolase, putative	46.6294	10	14	50	0.344	WPDALAER	41.9	1.85	2	479.244	2	245	252
AN9287	extracellular GDSL-like lipase/acylhydrolase, putative	46.6294	10	14	50	0.344	WPDALAER	43.4	2.62	2	479.243	2	245	252
AN9287	extracellular GDSL-like lipase/acylhydrolase, putative	46.6294	10	14	50	0.344	WPDALAER	44	1.68	2	479.244	2	245	252
AN9287	extracellular GDSL-like lipase/acylhydrolase, putative	46.6294	10	14	50	0.344	YTSGLVILGDSITDGR	67.7	2.96	2	833.938	2	219	234
AN9287	extracellular GDSL-like lipase/acylhydrolase, putative	46.6294	10	14	50	0.344	YTSGLVILGDSITDGR	68.8	3.54	2	833.936	2	219	234
AN9287	extracellular GDSL-like lipase/acylhydrolase, putative	46.6294	10	14	50	0.344	YTSGLVILGDSITDGR	91	3.89	2	833.939	2	219	234
AN9287	extracellular GDSL-like lipase/acylhydrolase, putative	46.6294	10	14	50	0.344	YTSGLVILGDSITDGR	91.6	5.02	2	833.938	2	219	234
AN9287	extracellular GDSL-like lipase/acylhydrolase, putative	46.6294	10	14	50	0.344	YTSGLVILGDSITDGR	92.4	6.19	2	833.938	2	219	234
AN9287	extracellular GDSL-like lipase/acylhydrolase, putative	46.6294	10	14	50	0.344	YTSGLVILGDSITDGR	93.8	5.35	2	833.937	2	219	234
AN11070	vacuolar aspartyl aminopeptidase Lap4, putative	56.7853	11	14	36	0.293	AGYIQmGVAPYAGGLGK	55	3.85	2	834.927	2	154	170
AN11070	vacuolar aspartyl aminopeptidase Lap4, putative	56.7853	11	14	36	0.293	AGYIQmGVAPYAGGLGK	70.1	3.89	2	834.927	2	154	170
AN11070	vacuolar aspartyl aminopeptidase Lap4, putative	56.7853	11	14	36	0.293	DPGLGVK	43.2	-0.342	2	685.389	1	494	500
AN11070	vacuolar aspartyl aminopeptidase Lap4, putative	56.7853	11	14	36	0.293	DPGLGVK	40.2	1.01	2	343.198	2	494	500
AN11070	vacuolar aspartyl aminopeptidase Lap4, putative	56.7853	11	14	36	0.293	DPGLGVK	42.6	1.28	2	343.198	2	494	500
AN11070	vacuolar aspartyl aminopeptidase Lap4, putative	56.7853	11	14	36	0.293	IAQSFATSYGPDLLAQTVAK	41	3.82	2	1041.05	2	364	383
AN11070	vacuolar aspartyl aminopeptidase Lap4, putative	56.7853	11	14	36	0.293	IAQSFATSYGPDLLAQTVAK	57.7	6.72	2	1041.05	2	364	383
AN11070	vacuolar aspartyl aminopeptidase Lap4, putative	56.7853	11	14	36	0.293	IAQSFATSYGPDLLAQTVAK	52.6	4.05	2	694.371	3	364	383
AN11070	vacuolar aspartyl aminopeptidase Lap4, putative	56.7853	11	14	36	0.293	IAQSFATSYGPDLLAQTVAK	55.9	3.59	2	694.37	3	364	383
AN11070	vacuolar aspartyl aminopeptidase Lap4, putative	56.7853	11	14	36	0.293	IAQSFATSYGPDLLAQTVAK	64.9	3.04	2	694.37	3	364	383
AN11070	vacuolar aspartyl aminopeptidase Lap4, putative	56.7853	11	14	36	0.293	IAQSFATSYGPDLLAQTVAK	83	5.4	2	694.368	3	364	383
AN11070	vacuolar aspartyl aminopeptidase Lap4, putative	56.7853	11	14	36	0.293	IAQSFATSYGPDLLAQTVAK	102	10.7	2	1041.05	2	364	383
AN11070	vacuolar aspartyl aminopeptidase Lap4, putative	56.7853	11	14	36	0.293	IAQSFATSYGPDLLAQTVAK	133	12.5	2	1041.05	2	364	383
AN11070	vacuolar aspartyl aminopeptidase Lap4, putative	56.7853	11	14	36	0.293	IGGIDKDFIFAGR	28.3	0	2	470.258	3	295	307
AN11070	vacuolar aspartyl aminopeptidase Lap4, putative	56.7853	11	14	36	0.293	IGGIDKDFIFAGR	30.1	1.8	2	470.258	3	295	307
AN11070	vacuolar aspartyl aminopeptidase Lap4, putative	56.7853	11	14	36	0.293	IPTLAEHFGAPSQGPFNK	77.6	5.43	2	955.993	2	207	224
AN11070	vacuolar aspartyl aminopeptidase Lap4, putative	56.7853	11	14	36	0.293	IPTLAEHFGAPSQGPFNK	73	4.19	2	637.666	3	207	224
AN11070	vacuolar aspartyl aminopeptidase Lap4, putative	56.7853	11	14	36	0.293	IPTLAEHFGAPSQGPFNK	89.2	4.96	2	955.995	2	207	224
AN11070	vacuolar aspartyl aminopeptidase Lap4, putative	56.7853	11	14	36	0.293	IPTLAEHFGAPSQGPFNK	74.2	4.06	2	637.664	3	207	224
AN11070	vacuolar aspartyl aminopeptidase Lap4, putative	56.7853	11	14	36	0.293	LNWPIAR	41.4	1.29	2	435.252	2	200	206
AN11070	vacuolar aspartyl aminopeptidase Lap4, putative	56.7853	11	14	36	0.293	mVGYFDDEEIGSLLR	78.1	6	2	880.416	2	335	349
AN11070	vacuolar aspartyl aminopeptidase Lap4, putative	56.7853	11	14	36	0.293	mVGYFDDEEIGSLLR	101	7.41	2	880.415	2	335	349
AN11070	vacuolar aspartyl aminopeptidase Lap4, putative	56.7853	11	14	36	0.293	NGSSLIAFSVGPEYK	0	4.17	2	785.394	2	111	125
AN11070	vacuolar aspartyl aminopeptidase Lap4, putative	56.7853	11	14	36	0.293	SGGTIGPmTSSR	24.5	1	2	583.777	2	457	468
AN11070	vacuolar aspartyl aminopeptidase Lap4, putative	56.7853	11	14	36	0.293	SGGTIGPmTSSR	29.7	1.39	2	583.778	2	457	468
AN11070	vacuolar aspartyl aminopeptidase Lap4, putative	56.7853	11	14	36	0.293	SGGTIGPmTSSR	44.4	1.04	2	583.778	2	457	468
AN11070	vacuolar aspartyl aminopeptidase Lap4, putative	56.7853	11	14	36	0.293	SGGTIGPmTSSR	33.4	2.14	2	583.776	2	457	468
AN11070	vacuolar aspartyl aminopeptidase Lap4, putative	56.7853	11	14	36	0.293	SGGTIGPmTSSR	39.9	1.66	2	583.777	2	457	468
AN11070	vacuolar aspartyl aminopeptidase Lap4, putative	56.7853	11	14	36	0.293	SGGTIGPmTSSR	44.5	1.62	2	583.778	2	457	468
AN11070	vacuolar aspartyl aminopeptidase Lap4, putative	56.7853	11	14	36	0.293	SGNGLAIIAGHIDALTAK	0	6.3	2	861.975	2	126	143
AN11070	vacuolar aspartyl aminopeptidase Lap4, putative	56.7853	11	14	36	0.293	SNFmSSVIER	24.5	1.28	2	593.284	2	354	363
AN11070	vacuolar aspartyl aminopeptidase Lap4, putative	56.7853	11	14	36	0.293	SNFmSSVIER	45.8	2.29	2	593.283	2	354	363
AN11070	vacuolar aspartyl aminopeptidase Lap4, putative	56.7853	11	14	36	0.293	SNFmSSVIER	55.7	2.21	2	593.283	2	354	363
AN11070	vacuolar aspartyl aminopeptidase Lap4, putative	56.7853	11	14	36	0.293	SNFmSSVIER	58.2	2.13	2	593.284	2	354	363
AN11070	vacuolar aspartyl aminopeptidase Lap4, putative	56.7853	11	14	36	0.293	SNFMSSVIER	59.3	2.02	2	585.285	2	354	363
AN11070	vacuolar aspartyl aminopeptidase Lap4, putative	56.7853	11	14	36	0.293	SNFMSSVIER	61.2	2.29	2	585.285	2	354	363
AN0245	endo-1,3(4)-beta-glucanase, putative	36.8548	6	8	29	0.281	AYVLQDDYSPDVFFDK	0	4.77	2	961.449	2	20	35
AN0245	endo-1,3(4)-beta-glucanase, putative	36.8548	6	8	29	0.281	AYVLQDDYSPDVFFDK	0	5.17	2	961.45	2	20	35
AN0245	endo-1,3(4)-beta-glucanase, putative	36.8548	6	8	29	0.281	AYVLQDDYSPDVFFDK	0	6.77	2	961.45	2	20	35
AN0245	endo-1,3(4)-beta-glucanase, putative	36.8548	6	8	29	0.281	AYVLQDDYSPDVFFDK	0	7.01	2	961.449	2	20	35
AN0245	endo-1,3(4)-beta-glucanase, putative	36.8548	6	8	29	0.281	FTFFTDADPTHGHVDYVDR	27.1	0.377	2	560.757	4	36	54
AN0245	endo-1,3(4)-beta-glucanase, putative	36.8548	6	8	29	0.281	FTFFTDADPTHGHVDYVDR	16.7	2.03	2	747.341	3	36	54
AN0245	endo-1,3(4)-beta-glucanase, putative	36.8548	6	8	29	0.281	FTFFTDADPTHGHVDYVDR	30.3	3.04	2	747.342	3	36	54
AN0245	endo-1,3(4)-beta-glucanase, putative	36.8548	6	8	29	0.281	FTFFTDADPTHGHVDYVDR	46.6	0.268	2	560.758	4	36	54
AN0245	endo-1,3(4)-beta-glucanase, putative	36.8548	6	8	29	0.281	FTFFTDADPTHGHVDYVDR	32.7	2.4	2	747.34	3	36	54
AN0245	endo-1,3(4)-beta-glucanase, putative	36.8548	6	8	29	0.281	FTFFTDADPTHGHVDYVDR	40.4	1.92	2	747.34	3	36	54
AN0245	endo-1,3(4)-beta-glucanase, putative	36.8548	6	8	29	0.281	FTFFTDADPTHGHVDYVDR	47.7	1.27	2	560.756	4	36	54
AN0245	endo-1,3(4)-beta-glucanase, putative	36.8548	6	8	29	0.281	GTAQSAGLISSGSSVYMGVDHTNIASSGR	87.4	4.48	2	937.452	3	55	83
AN0245	endo-1,3(4)-beta-glucanase, putative	36.8548	6	8	29	0.281	GTAQSAGLISSGSSVYmGVDHTNIASSGR	98.1	5.89	2	942.785	3	55	83
AN0245	endo-1,3(4)-beta-glucanase, putative	36.8548	6	8	29	0.281	GTAQSAGLISSGSSVYmGVDHTNIASSGR	99.7	5.8	2	942.784	3	55	83
AN0245	endo-1,3(4)-beta-glucanase, putative	36.8548	6	8	29	0.281	GTAQSAGLISSGSSVYMGVDHTNIASSGR	106	4.38	2	937.454	3	55	83
AN0245	endo-1,3(4)-beta-glucanase, putative	36.8548	6	8	29	0.281	GTAQSAGLISSGSSVYmGVDHTNIASSGR	108	6.15	2	942.785	3	55	83
AN0245	endo-1,3(4)-beta-glucanase, putative	36.8548	6	8	29	0.281	GTAQSAGLISSGSSVYmGVDHTNIASSGR	116	5.21	2	942.786	3	55	83
AN0245	endo-1,3(4)-beta-glucanase, putative	36.8548	6	8	29	0.281	SSIPSDITAGNPD	0	3.89	2	637.301	2	219	231
AN0245	endo-1,3(4)-beta-glucanase, putative	36.8548	6	8	29	0.281	SSIPSDITAGNPD	0	4.03	2	637.299	2	219	231
AN0245	endo-1,3(4)-beta-glucanase, putative	36.8548	6	8	29	0.281	SSIPSDITAGNPDPSTWGTPAAR	43.2	4.96	2	766.706	3	219	241
AN0245	endo-1,3(4)-beta-glucanase, putative	36.8548	6	8	29	0.281	SSIPSDITAGNPDPSTWGTPAAR	44.4	3.48	2	766.706	3	219	241
AN0245	endo-1,3(4)-beta-glucanase, putative	36.8548	6	8	29	0.281	SSIPSDITAGNPDPSTWGTPAAR	58.1	3.92	2	766.707	3	219	241
AN0245	endo-1,3(4)-beta-glucanase, putative	36.8548	6	8	29	0.281	SSIPSDITAGNPDPSTWGTPAAR	65.4	3.8	2	766.707	3	219	241
AN0245	endo-1,3(4)-beta-glucanase, putative	36.8548	6	8	29	0.281	SSIPSDITAGNPDPSTWGTPAAR	90.5	8.77	2	1149.56	2	219	241
AN0245	endo-1,3(4)-beta-glucanase, putative	36.8548	6	8	29	0.281	SSIPSDITAGNPDPSTWGTPAAR	90.9	7.8	2	1149.56	2	219	241
AN0245	endo-1,3(4)-beta-glucanase, putative	36.8548	6	8	29	0.281	SSIPSDITAGNPDPSTWGTPAAR	91.2	7.51	2	1149.56	2	219	241
AN0245	endo-1,3(4)-beta-glucanase, putative	36.8548	6	8	29	0.281	SSIPSDITAGNPDPSTWGTPAAR	91.6	7.72	2	1149.56	2	219	241
AN0245	endo-1,3(4)-beta-glucanase, putative	36.8548	6	8	29	0.281	VYQDSAAAK	31.6	1.2	2	476.74	2	306	314
AN0245	endo-1,3(4)-beta-glucanase, putative	36.8548	6	8	29	0.281	VYQDSAAAK	33	0.796	2	476.741	2	306	314
AN1273	cellobiohydrolase (nonreducing end)	41.4961	7	10	39	0.188	EQNDAGANPPIAGIFVVYNLPDR	30.1	1.08	2	824.085	3	98	120
AN1273	cellobiohydrolase (nonreducing end)	41.4961	7	10	39	0.188	EYIDAIR	23.8	1.23	2	879.46	1	143	149
AN1273	cellobiohydrolase (nonreducing end)	41.4961	7	10	39	0.188	EYIDAIR	24.3	0.745	2	879.461	1	143	149
AN1273	cellobiohydrolase (nonreducing end)	41.4961	7	10	39	0.188	GLATNVANYNAF	0	2.66	2	627.809	2	244	255
AN1273	cellobiohydrolase (nonreducing end)	41.4961	7	10	39	0.188	GLATNVANYNAF	0	3.05	2	627.81	2	244	255
AN1273	cellobiohydrolase (nonreducing end)	41.4961	7	10	39	0.188	GLATNVANYNAF	0	3.55	2	627.809	2	244	255
AN1273	cellobiohydrolase (nonreducing end)	41.4961	7	10	39	0.188	GLATNVANYNAF	0	3.66	2	627.81	2	244	255
AN1273	cellobiohydrolase (nonreducing end)	41.4961	7	10	39	0.188	NGKQPTGQIEWGDWcNVK	0	4.1	2	706.665	3	299	316
AN1273	cellobiohydrolase (nonreducing end)	41.4961	7	10	39	0.188	QPTGQIEWGDWcNVK	58.5	3.09	2	909.421	2	302	316
AN1273	cellobiohydrolase (nonreducing end)	41.4961	7	10	39	0.188	QPTGQIEWGDWcNVK	68.7	2.82	2	909.42	2	302	316
AN1273	cellobiohydrolase (nonreducing end)	41.4961	7	10	39	0.188	VPTMGEYLADIK	24.4	0.824	2	668.844	2	86	97
AN1273	cellobiohydrolase (nonreducing end)	41.4961	7	10	39	0.188	VPTMGEYLADIK	19.5	1.52	2	668.847	2	86	97
AN1273	cellobiohydrolase (nonreducing end)	41.4961	7	10	39	0.188	VPTMGEYLADIK	24.7	2.24	2	668.846	2	86	97
AN1273	cellobiohydrolase (nonreducing end)	41.4961	7	10	39	0.188	VPTmGEYLADIK	26.4	1.57	2	451.563	3	86	97
AN1273	cellobiohydrolase (nonreducing end)	41.4961	7	10	39	0.188	VPTMGEYLADIK	39.2	0.959	2	446.233	3	86	97
AN1273	cellobiohydrolase (nonreducing end)	41.4961	7	10	39	0.188	VPTmGEYLADIK	47.9	4.64	2	676.843	2	86	97
AN1273	cellobiohydrolase (nonreducing end)	41.4961	7	10	39	0.188	VPTMGEYLADIK	44.7	1.41	2	446.232	3	86	97
AN1273	cellobiohydrolase (nonreducing end)	41.4961	7	10	39	0.188	VPTmGEYLADIK	63.9	3.92	2	676.844	2	86	97
AN1273	cellobiohydrolase (nonreducing end)	41.4961	7	10	39	0.188	VPTmGEYLADIK	64.5	4.49	2	676.842	2	86	97
AN1273	cellobiohydrolase (nonreducing end)	41.4961	7	10	39	0.188	VPTMGEYLADIK	66.7	5.04	2	668.845	2	86	97
AN1273	cellobiohydrolase (nonreducing end)	41.4961	7	10	39	0.188	VPTmGEYLADIK	69.5	4.85	2	676.844	2	86	97
AN1273	cellobiohydrolase (nonreducing end)	41.4961	7	10	39	0.188	VPTmGEYLADIK	70.7	2.42	2	676.844	2	86	97
AN1273	cellobiohydrolase (nonreducing end)	41.4961	7	10	39	0.188	VPTmGEYLADIK	70.8	4.17	2	676.844	2	86	97
AN1273	cellobiohydrolase (nonreducing end)	41.4961	7	10	39	0.188	VPTmGEYLADIK	71.8	3.7	2	676.843	2	86	97
AN1273	cellobiohydrolase (nonreducing end)	41.4961	7	10	39	0.188	VPTMGEYLADIK	80.1	5.74	2	668.844	2	86	97
AN1273	cellobiohydrolase (nonreducing end)	41.4961	7	10	39	0.188	YKEYIDAIR	21.5	0.357	2	390.878	3	141	149
AN1273	cellobiohydrolase (nonreducing end)	41.4961	7	10	39	0.188	YKEYIDAIR	22.2	0	2	390.878	3	141	149
AN1273	cellobiohydrolase (nonreducing end)	41.4961	7	10	39	0.188	YKEYIDAIR	25.9	0.699	2	390.878	3	141	149
AN1273	cellobiohydrolase (nonreducing end)	41.4961	7	10	39	0.188	YKEYIDAIR	26	0.229	2	390.877	3	141	149
AN1273	cellobiohydrolase (nonreducing end)	41.4961	7	10	39	0.188	YKEYIDAIR	28.3	0.523	2	390.877	3	141	149
AN1273	cellobiohydrolase (nonreducing end)	41.4961	7	10	39	0.188	YKEYIDAIR	39	1.15	2	585.812	2	141	149
AN1273	cellobiohydrolase (nonreducing end)	41.4961	7	10	39	0.188	YKEYIDAIR	36.9	2.52	2	1170.62	1	141	149
AN1273	cellobiohydrolase (nonreducing end)	41.4961	7	10	39	0.188	YKEYIDAIR	38.6	2.08	2	1170.62	1	141	149
AN1273	cellobiohydrolase (nonreducing end)	41.4961	7	10	39	0.188	YKEYIDAIR	37.9	1.77	2	585.812	2	141	149
AN1273	cellobiohydrolase (nonreducing end)	41.4961	7	10	39	0.188	YKEYIDAIR	38.6	1.21	2	585.812	2	141	149
AN1273	cellobiohydrolase (nonreducing end)	41.4961	7	10	39	0.188	YKEYIDAIR	40.2	1.92	2	585.812	2	141	149
AN1273	cellobiohydrolase (nonreducing end)	41.4961	7	10	39	0.188	YKEYIDAIR	40.4	2.28	2	585.811	2	141	149
AN1273	cellobiohydrolase (nonreducing end)	41.4961	7	10	39	0.188	YKEYIDAIR	44.5	2.43	2	585.813	2	141	149
AN1273	cellobiohydrolase (nonreducing end)	41.4961	7	10	39	0.188	YKEYIDAIR	46.6	2.04	2	585.813	2	141	149
AN8432	conserved hypothetical protein	71.5416	4	6	16	0.0816	AISNLAASSGNEDLADEYNAK	45.6	3.74	2	718.34	3	228	248
AN8432	conserved hypothetical protein	71.5416	4	6	16	0.0816	AISNLAASSGNEDLADEYNAK	58.3	6.19	2	718.338	3	228	248
AN8432	conserved hypothetical protein	71.5416	4	6	16	0.0816	AISNLAASSGNEDLADEYNAK	74.3	4.42	2	718.341	3	228	248
AN8432	conserved hypothetical protein	71.5416	4	6	16	0.0816	AISNLAASSGNEDLADEYNAK	98.3	12.4	2	1077.01	2	228	248
AN8432	conserved hypothetical protein	71.5416	4	6	16	0.0816	AISNLAASSGNEDLADEYNAK	136	12.3	2	1077.01	2	228	248
AN8432	conserved hypothetical protein	71.5416	4	6	16	0.0816	AISNLAASSGNEDLADEYNAK	151	11	2	1077.01	2	228	248
AN8432	conserved hypothetical protein	71.5416	4	6	16	0.0816	AISNLAASSGNEDLADEYNAK	155	13.4	2	1077.01	2	228	248
AN8432	conserved hypothetical protein	71.5416	4	6	16	0.0816	LAGSHGLR	29.6	1.19	2	810.46	1	320	327
AN8432	conserved hypothetical protein	71.5416	4	6	16	0.0816	LAGSHGLR	31.1	1.01	2	810.46	1	320	327
AN8432	conserved hypothetical protein	71.5416	4	6	16	0.0816	LAGSHGLR	43.6	1	2	405.732	2	320	327
AN8432	conserved hypothetical protein	71.5416	4	6	16	0.0816	LAGSHGLR	42.2	2.6	2	405.732	2	320	327
AN8432	conserved hypothetical protein	71.5416	4	6	16	0.0816	TNEPSYEYYMR	57	4.27	2	726.808	2	328	338
AN8432	conserved hypothetical protein	71.5416	4	6	16	0.0816	TNEPSYEYYmR	60.8	3.07	2	734.805	2	328	338
AN8432	conserved hypothetical protein	71.5416	4	6	16	0.0816	TNEPSYEYYmR	65	3.96	2	734.807	2	328	338
AN8432	conserved hypothetical protein	71.5416	4	6	16	0.0816	TNEPSYEYYMR	65.9	3.92	2	726.81	2	328	338
AN8432	conserved hypothetical protein	71.5416	4	6	16	0.0816	VVPPAIDRPIAK	43.8	2.59	2	638.395	2	522	533
AN2237	carboxypeptidase S1, putative	70.3461	2	2	4	0.0487	QLAAEGDPR	38.2	2.49	2	478.743	2	361	369
AN2237	carboxypeptidase S1, putative	70.3461	2	2	4	0.0487	QLAAEGDPR	47.5	2	2	478.743	2	361	369
AN2237	carboxypeptidase S1, putative	70.3461	2	2	4	0.0487	QLAAEGDPR	49.8	2.39	2	478.743	2	361	369
AN2237	carboxypeptidase S1, putative	70.3461	2	2	4	0.0487	VYQAGHEVPAYQPETAYEIFHR	54.6	3	2	652.068	4	539	560
AN2574	conserved hypothetical protein	56.4757	11	11	31	0.234	EAmAELDEYAK	28.9	0.276	2	643.284	2	448	458
AN2574	conserved hypothetical protein	56.4757	11	11	31	0.234	EAmAELDEYAK	61	2.47	2	643.283	2	448	458
AN2574	conserved hypothetical protein	56.4757	11	11	31	0.234	EAmAELDEYAK	71.1	1.49	2	643.284	2	448	458
AN2574	conserved hypothetical protein	56.4757	11	11	31	0.234	GGSNNFGIVTK	64.9	2.77	2	547.285	2	224	234
AN2574	conserved hypothetical protein	56.4757	11	11	31	0.234	GGSNNFGIVTK	69.6	2.49	2	547.285	2	224	234
AN2574	conserved hypothetical protein	56.4757	11	11	31	0.234	GGSNNFGIVTK	70.7	3.52	2	547.288	2	224	234
AN2574	conserved hypothetical protein	56.4757	11	11	31	0.234	GGSNNFGIVTK	71.9	3.05	2	547.287	2	224	234
AN2574	conserved hypothetical protein	56.4757	11	11	31	0.234	GYGDENVEFIR	59.7	3.47	2	649.806	2	481	491
AN2574	conserved hypothetical protein	56.4757	11	11	31	0.234	GYGDENVEFIR	59.7	3.08	2	649.805	2	481	491
AN2574	conserved hypothetical protein	56.4757	11	11	31	0.234	GYGDENVEFIR	61.8	3.15	2	649.805	2	481	491
AN2574	conserved hypothetical protein	56.4757	11	11	31	0.234	GYGDENVEFIR	62.5	3.24	2	649.805	2	481	491
AN2574	conserved hypothetical protein	56.4757	11	11	31	0.234	IEAAVPVAQGK	48	1.68	2	541.815	2	377	387
AN2574	conserved hypothetical protein	56.4757	11	11	31	0.234	IEAAVPVAQGK	57	1.8	2	541.815	2	377	387
AN2574	conserved hypothetical protein	56.4757	11	11	31	0.234	IEAAVPVAQGK	63.3	3.42	2	541.814	2	377	387
AN2574	conserved hypothetical protein	56.4757	11	11	31	0.234	KIEAAVPVAQGK	69.7	3.44	2	605.861	2	376	387
AN2574	conserved hypothetical protein	56.4757	11	11	31	0.234	KIEAAVPVAQGK	75.6	3.85	2	605.862	2	376	387
AN2574	conserved hypothetical protein	56.4757	11	11	31	0.234	TGPVGVGGFLLGGGNSFHAAR	33.3	3.74	2	657.677	3	167	187
AN2574	conserved hypothetical protein	56.4757	11	11	31	0.234	TGPVGVGGFLLGGGNSFHAAR	52.8	5.6	2	657.677	3	167	187
AN2574	conserved hypothetical protein	56.4757	11	11	31	0.234	TGPVGVGGFLLGGGNSFHAAR	58.4	4.62	2	657.68	3	167	187
AN2574	conserved hypothetical protein	56.4757	11	11	31	0.234	TGPVGVGGFLLGGGNSFHAAR	72.8	8.04	2	657.678	3	167	187
AN2574	conserved hypothetical protein	56.4757	11	11	31	0.234	TIEILNKK	36.9	0.569	2	479.8	2	369	376
AN2574	conserved hypothetical protein	56.4757	11	11	31	0.234	TIEILNKK	43.5	-0.0414	2	479.799	2	369	376
AN2574	conserved hypothetical protein	56.4757	11	11	31	0.234	TLEEYNVVVPGGR	62	3.74	2	716.875	2	154	166
AN2574	conserved hypothetical protein	56.4757	11	11	31	0.234	TLEEYNVVVPGGR	77.9	4.66	2	716.875	2	154	166
AN2574	conserved hypothetical protein	56.4757	11	11	31	0.234	TLEEYNVVVPGGR	81.5	3.82	2	716.876	2	154	166
AN2574	conserved hypothetical protein	56.4757	11	11	31	0.234	VATILPGSR	31.2	0.444	2	457.277	2	139	147
AN2574	conserved hypothetical protein	56.4757	11	11	31	0.234	VATILPGSR	28.7	1.42	2	457.277	2	139	147
AN2574	conserved hypothetical protein	56.4757	11	11	31	0.234	VVFPGNAAYR	26.5	1.46	2	547.293	2	47	56
AN2574	conserved hypothetical protein	56.4757	11	11	31	0.234	VVFPGNAAYR	37.6	1.11	2	547.293	2	47	56
AN2574	conserved hypothetical protein	56.4757	11	11	31	0.234	YDPDGVFQSQVPGGFK	77	3.19	2	870.916	2	497	512
AN2574	conserved hypothetical protein	56.4757	11	11	31	0.234	YDPDGVFQSQVPGGFK	85.4	3.29	2	870.918	2	497	512
AN0759	DUF614 domain protein	14.5013	2	2	4	0.115	ELDAQASR	28.4	0	2	445.224	2	106	113
AN0759	DUF614 domain protein	14.5013	2	2	4	0.115	ELDAQASR	32.2	0	2	445.223	2	106	113
AN0759	DUF614 domain protein	14.5013	2	2	4	0.115	LQDPALK	28.5	0	2	392.733	2	37	43
AN0759	DUF614 domain protein	14.5013	2	2	4	0.115	LQDPALK	30	2.03	2	392.731	2	37	43
AN8453	Pectate lyase C	27.5107	2	2	3	0.123	HVVIEGVTAVDGK	81.7	6.66	2	662.367	2	187	199
AN8453	Pectate lyase C	27.5107	2	2	3	0.123	HVVIEGVTAVDGK	93.6	7.23	2	662.367	2	187	199
AN8453	Pectate lyase C	27.5107	2	2	3	0.123	TGDGPFNVVGGGAQGADDK	93.7	4.31	2	881.409	2	132	150
AN0224	membrane dipeptidase GliJ	46.0832	8	14	32	0.239	DAAGIIGGNILR	49.4	2.22	2	585.336	2	373	384
AN0224	membrane dipeptidase GliJ	46.0832	8	14	32	0.239	DAAGIIGGNILR	56.7	2.43	2	585.336	2	373	384
AN0224	membrane dipeptidase GliJ	46.0832	8	14	32	0.239	HTFESSPTK	20.6	0.119	2	1033.5	1	163	171
AN0224	membrane dipeptidase GliJ	46.0832	8	14	32	0.239	HTFESSPTK	34.8	0.699	2	517.252	2	163	171
AN0224	membrane dipeptidase GliJ	46.0832	8	14	32	0.239	HTFESSPTK	27.7	1.44	2	517.252	2	163	171
AN0224	membrane dipeptidase GliJ	46.0832	8	14	32	0.239	HTFESSPTK	42.4	1.1	2	517.251	2	163	171
AN0224	membrane dipeptidase GliJ	46.0832	8	14	32	0.239	HTFESSPTK	35.2	1.96	2	517.252	2	163	171
AN0224	membrane dipeptidase GliJ	46.0832	8	14	32	0.239	IASFLGVEGLHQIGSSASTLR	23.3	2.19	2	715.057	3	172	192
AN0224	membrane dipeptidase GliJ	46.0832	8	14	32	0.239	IASFLGVEGLHQIGSSASTLR	45.2	2.7	2	715.058	3	172	192
AN0224	membrane dipeptidase GliJ	46.0832	8	14	32	0.239	IASFLGVEGLHQIGSSASTLR	86.5	8.7	2	1072.08	2	172	192
AN0224	membrane dipeptidase GliJ	46.0832	8	14	32	0.239	LASLYPGYLEIVPDTTAFR	53.2	3	2	709.376	3	144	162
AN0224	membrane dipeptidase GliJ	46.0832	8	14	32	0.239	LASLYPGYLEIVPDTTAFR	54.4	1.96	2	709.377	3	144	162
AN0224	membrane dipeptidase GliJ	46.0832	8	14	32	0.239	LASLYPGYLEIVPDTTAFR	82.1	4.77	2	1063.56	2	144	162
AN0224	membrane dipeptidase GliJ	46.0832	8	14	32	0.239	LASLYPGYLEIVPDTTAFR	95.7	4.2	2	1063.56	2	144	162
AN0224	membrane dipeptidase GliJ	46.0832	8	14	32	0.239	LASLYPGYLEIVPDTTAFR	97.8	5.21	2	1063.56	2	144	162
AN0224	membrane dipeptidase GliJ	46.0832	8	14	32	0.239	LGmAVDISHVSAK	30.3	1.96	2	448.57	3	240	252
AN0224	membrane dipeptidase GliJ	46.0832	8	14	32	0.239	LGmAVDISHVSAK	76.2	2.72	2	672.355	2	240	252
AN0224	membrane dipeptidase GliJ	46.0832	8	14	32	0.239	LGmAVDISHVSAK	80.8	2.89	2	672.353	2	240	252
AN0224	membrane dipeptidase GliJ	46.0832	8	14	32	0.239	LYHSLGAR	24.3	0.155	2	306.172	3	193	200
AN0224	membrane dipeptidase GliJ	46.0832	8	14	32	0.239	LYHSLGAR	27.1	0	2	306.171	3	193	200
AN0224	membrane dipeptidase GliJ	46.0832	8	14	32	0.239	LYHSLGAR	33	-0.0792	2	306.172	3	193	200
AN0224	membrane dipeptidase GliJ	46.0832	8	14	32	0.239	LYHSLGAR	46.7	1	2	458.753	2	193	200
AN0224	membrane dipeptidase GliJ	46.0832	8	14	32	0.239	LYHSLGAR	48.4	1.24	2	458.753	2	193	200
AN0224	membrane dipeptidase GliJ	46.0832	8	14	32	0.239	TmHDALDTSK	22.2	0.495	2	378.842	3	253	262
AN0224	membrane dipeptidase GliJ	46.0832	8	14	32	0.239	TmHDALDTSK	21.1	1.85	2	378.842	3	253	262
AN0224	membrane dipeptidase GliJ	46.0832	8	14	32	0.239	TmHDALDTSK	33.7	1.62	2	567.759	2	253	262
AN0224	membrane dipeptidase GliJ	46.0832	8	14	32	0.239	TMHDALDTSK	37.2	3.35	2	559.762	2	253	262
AN0224	membrane dipeptidase GliJ	46.0832	8	14	32	0.239	TMHDALDTSK	50.2	2.82	2	559.76	2	253	262
AN0224	membrane dipeptidase GliJ	46.0832	8	14	32	0.239	VMGEIER	29.2	-0.342	2	417.214	2	385	391
AN0224	membrane dipeptidase GliJ	46.0832	8	14	32	0.239	VMGEIER	30.3	-0.301	2	417.214	2	385	391
AN0224	membrane dipeptidase GliJ	46.0832	8	14	32	0.239	VmGEIER	38.7	0.658	2	425.211	2	385	391
AN0224	membrane dipeptidase GliJ	46.0832	8	14	32	0.239	VmGEIER	40.6	0.569	2	425.21	2	385	391
AN4102	beta-glucosidase	92.3056	35	57	215	0.471	AAPTFGTIGEAEDYVFPDSITR	31.4	0.959	2	786.383	3	683	704
AN4102	beta-glucosidase	92.3056	35	57	215	0.471	AAPTFGTIGEAEDYVFPDSITR	33.5	4.19	2	786.383	3	683	704
AN4102	beta-glucosidase	92.3056	35	57	215	0.471	AAPTFGTIGEAEDYVFPDSITR	49.6	2.55	2	786.383	3	683	704
AN4102	beta-glucosidase	92.3056	35	57	215	0.471	AAPTFGTIGEAEDYVFPDSITR	84.1	8.89	2	1179.07	2	683	704
AN4102	beta-glucosidase	92.3056	35	57	215	0.471	AAPTFGTIGEAEDYVFPDSITR	89.8	8.59	2	1179.07	2	683	704
AN4102	beta-glucosidase	92.3056	35	57	215	0.471	AAPTFGTIGEAEDYVFPDSITR	93.5	7.96	2	1179.07	2	683	704
AN4102	beta-glucosidase	92.3056	35	57	215	0.471	AAPTFGTIGEAEDYVFPDSITR	95.1	6.85	2	1179.07	2	683	704
AN4102	beta-glucosidase	92.3056	35	57	215	0.471	AAPTFGTIGEAEDYVFPDSITR	95.9	10.1	2	1179.07	2	683	704
AN4102	beta-glucosidase	92.3056	35	57	215	0.471	AAPTFGTIGEAEDYVFPDSITR	98.2	9.35	2	1179.07	2	683	704
AN4102	beta-glucosidase	92.3056	35	57	215	0.471	AAPTFGTIGEAEDYVFPDSITR	105	9.24	2	1179.07	2	683	704
AN4102	beta-glucosidase	92.3056	35	57	215	0.471	AAPTFGTIGEAEDYVFPDSITR	108	10.2	2	1179.07	2	683	704
AN4102	beta-glucosidase	92.3056	35	57	215	0.471	cVGQTGSVPR	50.6	2.38	2	530.763	2	75	84
AN4102	beta-glucosidase	92.3056	35	57	215	0.471	cVGQTGSVPR	54.4	1.7	2	530.763	2	75	84
AN4102	beta-glucosidase	92.3056	35	57	215	0.471	DGSPQDVLPSGGGAGGNPR	46.8	2.52	2	579.944	3	741	759
AN4102	beta-glucosidase	92.3056	35	57	215	0.471	DGSPQDVLPSGGGAGGNPR	53.3	2.68	2	579.944	3	741	759
AN4102	beta-glucosidase	92.3056	35	57	215	0.471	DGSPQDVLPSGGGAGGNPR	93.5	7.89	2	869.414	2	741	759
AN4102	beta-glucosidase	92.3056	35	57	215	0.471	DGSPQDVLPSGGGAGGNPR	105	7.14	2	869.414	2	741	759
AN4102	beta-glucosidase	92.3056	35	57	215	0.471	DGSPQDVLPSGGGAGGNPR	116	7.8	2	869.414	2	741	759
AN4102	beta-glucosidase	92.3056	35	57	215	0.471	DGSPQDVLPSGGGAGGNPR	120	7.16	2	869.413	2	741	759
AN4102	beta-glucosidase	92.3056	35	57	215	0.471	DGSPQDVLPSGGGAGGNPR	121	7.12	2	869.413	2	741	759
AN4102	beta-glucosidase	92.3056	35	57	215	0.471	DGSPQDVLPSGGGAGGNPR	123	7.43	2	869.414	2	741	759
AN4102	beta-glucosidase	92.3056	35	57	215	0.471	DLSNWDmEKDDWVITSYPK	29.9	1.77	2	786.693	3	823	841
AN4102	beta-glucosidase	92.3056	35	57	215	0.471	DLSNWDmEKDDWVITSYPK	45.7	2.72	2	786.691	3	823	841
AN4102	beta-glucosidase	92.3056	35	57	215	0.471	DLSNWDMEKDDWVITSYPK	47.5	3.54	2	781.362	3	823	841
AN4102	beta-glucosidase	92.3056	35	57	215	0.471	DSIVLLK	27.3	-0.322	2	394.249	2	400	406
AN4102	beta-glucosidase	92.3056	35	57	215	0.471	DSIVLLK	37.3	0.444	2	394.25	2	400	406
AN4102	beta-glucosidase	92.3056	35	57	215	0.471	DSIVLLK	27.3	0.638	2	787.493	1	400	406
AN4102	beta-glucosidase	92.3056	35	57	215	0.471	DSIVLLK	40	0.456	2	394.25	2	400	406
AN4102	beta-glucosidase	92.3056	35	57	215	0.471	DSIVLLK	35.9	1.11	2	787.494	1	400	406
AN4102	beta-glucosidase	92.3056	35	57	215	0.471	DSIVLLK	36	0.921	2	787.495	1	400	406
AN4102	beta-glucosidase	92.3056	35	57	215	0.471	DSIVLLK	42.7	0.921	2	394.249	2	400	406
AN4102	beta-glucosidase	92.3056	35	57	215	0.471	DSIVLLK	46.6	0.824	2	394.25	2	400	406
AN4102	beta-glucosidase	92.3056	35	57	215	0.471	DSIVLLK	53.8	0.432	2	394.251	2	400	406
AN4102	beta-glucosidase	92.3056	35	57	215	0.471	EAYGAPLLTEANNGNGAPQTDHTEGVFIDYR	0	4.57	2	1107.85	3	607	637
AN4102	beta-glucosidase	92.3056	35	57	215	0.471	EAYGAPLLTEANNGNGAPQTDHTEGVFIDYR	0	6.05	2	1107.85	3	607	637
AN4102	beta-glucosidase	92.3056	35	57	215	0.471	ELYLWPFADAVR	0	3.03	2	740.386	2	229	240
AN4102	beta-glucosidase	92.3056	35	57	215	0.471	ESSGDPNYGWDDEDYIPEGAK	74.5	5.17	2	1172.48	2	720	740
AN4102	beta-glucosidase	92.3056	35	57	215	0.471	ESSGDPNYGWDDEDYIPEGAK	77.9	4.4	2	1172.48	2	720	740
AN4102	beta-glucosidase	92.3056	35	57	215	0.471	ESSGDPNYGWDDEDYIPEGAK	81.2	6.8	2	1172.48	2	720	740
AN4102	beta-glucosidase	92.3056	35	57	215	0.471	ESSGDPNYGWDDEDYIPEGAK	83.5	4.85	2	1172.48	2	720	740
AN4102	beta-glucosidase	92.3056	35	57	215	0.471	FPDGGR	24.2	0.041	2	324.659	2	153	158
AN4102	beta-glucosidase	92.3056	35	57	215	0.471	FPDGGR	24.4	0.328	2	324.659	2	153	158
AN4102	beta-glucosidase	92.3056	35	57	215	0.471	FPDGGR	26.4	-0.0792	2	324.659	2	153	158
AN4102	beta-glucosidase	92.3056	35	57	215	0.471	FPDGGR	26.9	0.495	2	324.659	2	153	158
AN4102	beta-glucosidase	92.3056	35	57	215	0.471	FTDYNSAFPAGVNVAATWDR	70	5.68	2	1101.52	2	101	120
AN4102	beta-glucosidase	92.3056	35	57	215	0.471	FTDYNSAFPAGVNVAATWDR	93.7	9.35	2	1101.52	2	101	120
AN4102	beta-glucosidase	92.3056	35	57	215	0.471	GFDKLVIQPGEER	24.6	0.721	2	496.6	3	801	813
AN4102	beta-glucosidase	92.3056	35	57	215	0.471	GHAmGQEFSDK	30.2	0.377	2	1222.52	1	127	137
AN4102	beta-glucosidase	92.3056	35	57	215	0.471	GHAmGQEFSDK	27.2	0.31	2	408.176	3	127	137
AN4102	beta-glucosidase	92.3056	35	57	215	0.471	GHAmGQEFSDK	28.7	-0.0414	2	408.176	3	127	137
AN4102	beta-glucosidase	92.3056	35	57	215	0.471	GHAmGQEFSDK	36.5	0.456	2	408.177	3	127	137
AN4102	beta-glucosidase	92.3056	35	57	215	0.471	GHAmGQEFSDK	43.3	0.62	2	1222.52	1	127	137
AN4102	beta-glucosidase	92.3056	35	57	215	0.471	GHAmGQEFSDK	39.5	3.32	2	611.761	2	127	137
AN4102	beta-glucosidase	92.3056	35	57	215	0.471	GHAmGQEFSDK	40.3	4.43	2	611.763	2	127	137
AN4102	beta-glucosidase	92.3056	35	57	215	0.471	GHAmGQEFSDK	36.3	1.54	2	408.177	3	127	137
AN4102	beta-glucosidase	92.3056	35	57	215	0.471	GHAmGQEFSDK	45.3	3.59	2	611.762	2	127	137
AN4102	beta-glucosidase	92.3056	35	57	215	0.471	GHAmGQEFSDK	53.5	3.92	2	611.761	2	127	137
AN4102	beta-glucosidase	92.3056	35	57	215	0.471	GHAmGQEFSDK	56	4.43	2	611.762	2	127	137
AN4102	beta-glucosidase	92.3056	35	57	215	0.471	GHAmGQEFSDK	58.8	4.08	2	611.761	2	127	137
AN4102	beta-glucosidase	92.3056	35	57	215	0.471	GHAMGQEFSDK	66.4	3.68	2	603.763	2	127	137
AN4102	beta-glucosidase	92.3056	35	57	215	0.471	GIDVQLGPAAGPLGR	23.3	1.6	2	474.267	3	138	152
AN4102	beta-glucosidase	92.3056	35	57	215	0.471	GIDVQLGPAAGPLGR	36	2.66	2	474.268	3	138	152
AN4102	beta-glucosidase	92.3056	35	57	215	0.471	GIDVQLGPAAGPLGR	48.7	2.24	2	710.9	2	138	152
AN4102	beta-glucosidase	92.3056	35	57	215	0.471	GIDVQLGPAAGPLGR	51.2	4.23	2	474.268	3	138	152
AN4102	beta-glucosidase	92.3056	35	57	215	0.471	GIDVQLGPAAGPLGR	56.5	4.27	2	474.269	3	138	152
AN4102	beta-glucosidase	92.3056	35	57	215	0.471	GIDVQLGPAAGPLGR	80.3	5.29	2	710.898	2	138	152
AN4102	beta-glucosidase	92.3056	35	57	215	0.471	GIDVQLGPAAGPLGR	90.5	4.89	2	710.9	2	138	152
AN4102	beta-glucosidase	92.3056	35	57	215	0.471	GIDVQLGPAAGPLGR	99.2	4.38	2	710.9	2	138	152
AN4102	beta-glucosidase	92.3056	35	57	215	0.471	GIDVQLGPAAGPLGR	99.6	5.24	2	710.899	2	138	152
AN4102	beta-glucosidase	92.3056	35	57	215	0.471	GIDVQLGPAAGPLGR	103	4.66	2	710.9	2	138	152
AN4102	beta-glucosidase	92.3056	35	57	215	0.471	GIDVQLGPAAGPLGR	103	2.68	2	710.9	2	138	152
AN4102	beta-glucosidase	92.3056	35	57	215	0.471	GIDVQLGPAAGPLGR	104	3.52	2	710.9	2	138	152
AN4102	beta-glucosidase	92.3056	35	57	215	0.471	GIQDAGVIATAK	56	3.12	2	1143.64	1	180	191
AN4102	beta-glucosidase	92.3056	35	57	215	0.471	GIQDAGVIATAK	58	2.57	2	1143.64	1	180	191
AN4102	beta-glucosidase	92.3056	35	57	215	0.471	GIQDAGVIATAK	85	6.08	2	572.323	2	180	191
AN4102	beta-glucosidase	92.3056	35	57	215	0.471	GIQDAGVIATAK	85.2	4.89	2	572.323	2	180	191
AN4102	beta-glucosidase	92.3056	35	57	215	0.471	GIQDAGVIATAK	85.3	5.41	2	572.323	2	180	191
AN4102	beta-glucosidase	92.3056	35	57	215	0.471	GIQDAGVIATAK	85.4	4.92	2	572.323	2	180	191
AN4102	beta-glucosidase	92.3056	35	57	215	0.471	GIQDAGVIATAK	85.5	5.13	2	572.323	2	180	191
AN4102	beta-glucosidase	92.3056	35	57	215	0.471	GIQDAGVIATAK	88.9	4.57	2	572.322	2	180	191
AN4102	beta-glucosidase	92.3056	35	57	215	0.471	GIQDAGVIATAK	88.9	4.66	2	572.323	2	180	191
AN4102	beta-glucosidase	92.3056	35	57	215	0.471	GNVFAVTDNWALDK	48.1	2.96	2	775.387	2	477	490
AN4102	beta-glucosidase	92.3056	35	57	215	0.471	GNVFAVTDNWALDK	76.4	3.47	2	775.388	2	477	490
AN4102	beta-glucosidase	92.3056	35	57	215	0.471	GNVFAVTDNWALDK	94.6	4.51	2	775.386	2	477	490
AN4102	beta-glucosidase	92.3056	35	57	215	0.471	GNVFAVTDNWALDK	106	4.39	2	775.388	2	477	490
AN4102	beta-glucosidase	92.3056	35	57	215	0.471	HYLLNEQEHFR	46.4	4.15	2	495.912	3	192	202
AN4102	beta-glucosidase	92.3056	35	57	215	0.471	HYLLNEQEHFR	48.2	1.77	2	495.912	3	192	202
AN4102	beta-glucosidase	92.3056	35	57	215	0.471	HYLLNEQEHFR	62.2	3.55	2	743.369	2	192	202
AN4102	beta-glucosidase	92.3056	35	57	215	0.471	HYLLNEQEHFR	53	2.31	2	495.912	3	192	202
AN4102	beta-glucosidase	92.3056	35	57	215	0.471	HYLLNEQEHFR	53.8	2.66	2	495.912	3	192	202
AN4102	beta-glucosidase	92.3056	35	57	215	0.471	HYLLNEQEHFR	56.1	2.82	2	495.912	3	192	202
AN4102	beta-glucosidase	92.3056	35	57	215	0.471	HYLLNEQEHFR	58.4	2.66	2	495.913	3	192	202
AN4102	beta-glucosidase	92.3056	35	57	215	0.471	HYLLNEQEHFR	71.8	4.7	2	743.366	2	192	202
AN4102	beta-glucosidase	92.3056	35	57	215	0.471	HYLLNEQEHFR	62.1	2.35	2	495.912	3	192	202
AN4102	beta-glucosidase	92.3056	35	57	215	0.471	ITAIIK	28.3	-0.681	2	658.45	1	767	772
AN4102	beta-glucosidase	92.3056	35	57	215	0.471	ITAIIK	24	-0.38	2	658.452	1	767	772
AN4102	beta-glucosidase	92.3056	35	57	215	0.471	ITAIIK	28.4	-0.342	2	658.451	1	767	772
AN4102	beta-glucosidase	92.3056	35	57	215	0.471	ITAIIK	29.5	-0.623	2	658.45	1	767	772
AN4102	beta-glucosidase	92.3056	35	57	215	0.471	ITAIIK	30.1	0	2	329.728	2	767	772
AN4102	beta-glucosidase	92.3056	35	57	215	0.471	ITAIIK	32.3	0.215	2	329.728	2	767	772
AN4102	beta-glucosidase	92.3056	35	57	215	0.471	ITAIIK	32.9	0.222	2	329.728	2	767	772
AN4102	beta-glucosidase	92.3056	35	57	215	0.471	LATPPNFSSWTR	29	0.252	2	688.854	2	351	362
AN4102	beta-glucosidase	92.3056	35	57	215	0.471	LATPPNFSSWTR	38.7	0.796	2	688.851	2	351	362
AN4102	beta-glucosidase	92.3056	35	57	215	0.471	LATPPNFSSWTR	80.6	3.38	2	688.853	2	351	362
AN4102	beta-glucosidase	92.3056	35	57	215	0.471	LGINSIcLQDGPLGIR	46.4	2.07	2	575.982	3	85	100
AN4102	beta-glucosidase	92.3056	35	57	215	0.471	LGINSIcLQDGPLGIR	57.7	2.39	2	863.472	2	85	100
AN4102	beta-glucosidase	92.3056	35	57	215	0.471	LGINSIcLQDGPLGIR	86.1	4.4	2	863.472	2	85	100
AN4102	beta-glucosidase	92.3056	35	57	215	0.471	LGINSIcLQDGPLGIR	72.9	4.7	2	575.983	3	85	100
AN4102	beta-glucosidase	92.3056	35	57	215	0.471	LNAPAYSPASGQTK	73.2	4.04	2	702.862	2	669	682
AN4102	beta-glucosidase	92.3056	35	57	215	0.471	LNAPAYSPASGQTK	76.6	4.14	2	702.859	2	669	682
AN4102	beta-glucosidase	92.3056	35	57	215	0.471	LNAPAYSPASGQTK	77.2	4.46	2	702.862	2	669	682
AN4102	beta-glucosidase	92.3056	35	57	215	0.471	LNAPAYSPASGQTK	88.8	4.51	2	702.859	2	669	682
AN4102	beta-glucosidase	92.3056	35	57	215	0.471	LNAPAYSPASGQTK	92.5	5.96	2	702.86	2	669	682
AN4102	beta-glucosidase	92.3056	35	57	215	0.471	LNAPAYSPASGQTK	98.2	4.82	2	702.861	2	669	682
AN4102	beta-glucosidase	92.3056	35	57	215	0.471	LVIQPGEER	22.6	0	2	1040.58	1	805	813
AN4102	beta-glucosidase	92.3056	35	57	215	0.471	LVIQPGEER	30.6	0.0757	2	1040.58	1	805	813
AN4102	beta-glucosidase	92.3056	35	57	215	0.471	LVIQPGEER	32.9	0.444	2	1040.58	1	805	813
AN4102	beta-glucosidase	92.3056	35	57	215	0.471	LVIQPGEER	29.9	0.509	2	520.791	2	805	813
AN4102	beta-glucosidase	92.3056	35	57	215	0.471	LVIQPGEER	35.9	0.886	2	520.791	2	805	813
AN4102	beta-glucosidase	92.3056	35	57	215	0.471	LVIQPGEER	40.9	0.854	2	520.792	2	805	813
AN4102	beta-glucosidase	92.3056	35	57	215	0.471	LVIQPGEER	51	0.699	2	520.79	2	805	813
AN4102	beta-glucosidase	92.3056	35	57	215	0.471	LVIQPGEER	40.3	1.28	2	520.79	2	805	813
AN4102	beta-glucosidase	92.3056	35	57	215	0.471	LVIQPGEER	48.8	1.33	2	520.789	2	805	813
AN4102	beta-glucosidase	92.3056	35	57	215	0.471	LVIQPGEER	48.8	1.39	2	520.791	2	805	813
AN4102	beta-glucosidase	92.3056	35	57	215	0.471	LVIQPGEER	51	1.48	2	520.792	2	805	813
AN4102	beta-glucosidase	92.3056	35	57	215	0.471	LVIQPGEER	55.2	1.89	2	520.79	2	805	813
AN4102	beta-glucosidase	92.3056	35	57	215	0.471	LYDDLFR	29	0.658	2	471.241	2	760	766
AN4102	beta-glucosidase	92.3056	35	57	215	0.471	LYDDLFR	39.1	0.538	2	941.475	1	760	766
AN4102	beta-glucosidase	92.3056	35	57	215	0.471	LYDDLFR	39.1	0.553	2	941.475	1	760	766
AN4102	beta-glucosidase	92.3056	35	57	215	0.471	LYDDLFR	37	0.745	2	471.24	2	760	766
AN4102	beta-glucosidase	92.3056	35	57	215	0.471	LYDDLFR	38.4	1	2	471.242	2	760	766
AN4102	beta-glucosidase	92.3056	35	57	215	0.471	LYDDLFR	39	0.959	2	471.24	2	760	766
AN4102	beta-glucosidase	92.3056	35	57	215	0.471	LYDDLFR	40.9	0.143	2	471.241	2	760	766
AN4102	beta-glucosidase	92.3056	35	57	215	0.471	LYDDLFR	41.3	0.824	2	471.24	2	760	766
AN4102	beta-glucosidase	92.3056	35	57	215	0.471	LYDDLFR	39.3	2.29	2	941.474	1	760	766
AN4102	beta-glucosidase	92.3056	35	57	215	0.471	LYDDLFR	46.9	1.57	2	941.475	1	760	766
AN4102	beta-glucosidase	92.3056	35	57	215	0.471	LYDDLFR	39.6	1.6	2	471.24	2	760	766
AN4102	beta-glucosidase	92.3056	35	57	215	0.471	LYDDLFR	42.3	1.68	2	471.24	2	760	766
AN4102	beta-glucosidase	92.3056	35	57	215	0.471	LYDDLFR	45.1	1.92	2	471.239	2	760	766
AN4102	beta-glucosidase	92.3056	35	57	215	0.471	NEGSLPLTGK	25.5	0.357	2	508.275	2	407	416
AN4102	beta-glucosidase	92.3056	35	57	215	0.471	NEGSLPLTGK	32.1	0.62	2	508.275	2	407	416
AN4102	beta-glucosidase	92.3056	35	57	215	0.471	NEGSLPLTGK	32.6	1.14	2	1015.54	1	407	416
AN4102	beta-glucosidase	92.3056	35	57	215	0.471	NEGSLPLTGK	35.8	1.8	2	1015.54	1	407	416
AN4102	beta-glucosidase	92.3056	35	57	215	0.471	NEGSLPLTGK	44.5	1.31	2	508.275	2	407	416
AN4102	beta-glucosidase	92.3056	35	57	215	0.471	NEGSLPLTGK	50.3	2.55	2	508.274	2	407	416
AN4102	beta-glucosidase	92.3056	35	57	215	0.471	NGENLIK	27	0.301	2	787.43	1	531	537
AN4102	beta-glucosidase	92.3056	35	57	215	0.471	NGENLIK	28.2	0.0757	2	787.432	1	531	537
AN4102	beta-glucosidase	92.3056	35	57	215	0.471	NGENLIK	35.2	0.292	2	394.22	2	531	537
AN4102	beta-glucosidase	92.3056	35	57	215	0.471	NTGPVAGTEVPQLYVSLGGPNEPK	42.1	1.49	2	808.756	3	773	796
AN4102	beta-glucosidase	92.3056	35	57	215	0.471	NTGPVAGTEVPQLYVSLGGPNEPK	57.7	2.96	2	808.753	3	773	796
AN4102	beta-glucosidase	92.3056	35	57	215	0.471	NTGPVAGTEVPQLYVSLGGPNEPK	61.5	3.7	2	808.752	3	773	796
AN4102	beta-glucosidase	92.3056	35	57	215	0.471	NTGPVAGTEVPQLYVSLGGPNEPK	71.3	2.64	2	808.753	3	773	796
AN4102	beta-glucosidase	92.3056	35	57	215	0.471	NTGPVAGTEVPQLYVSLGGPNEPK	91	8.41	2	1212.63	2	773	796
AN4102	beta-glucosidase	92.3056	35	57	215	0.471	NTGPVAGTEVPQLYVSLGGPNEPK	108	9.15	2	1212.62	2	773	796
AN4102	beta-glucosidase	92.3056	35	57	215	0.471	NWEGFSPDPVLSGVLFAETIK	105	9.77	2	1153.59	2	159	179
AN4102	beta-glucosidase	92.3056	35	57	215	0.471	PVLSGVLFAETIK	0	7.06	2	687.407	2	167	179
AN4102	beta-glucosidase	92.3056	35	57	215	0.471	QLAYIR	28.2	-0.672	2	382.228	2	121	126
AN4102	beta-glucosidase	92.3056	35	57	215	0.471	QLAYIR	40	0	2	382.227	2	121	126
AN4102	beta-glucosidase	92.3056	35	57	215	0.471	QLAYIR	39	-0.301	2	382.227	2	121	126
AN4102	beta-glucosidase	92.3056	35	57	215	0.471	QLAYIR	41.2	-0.0414	2	382.227	2	121	126
AN4102	beta-glucosidase	92.3056	35	57	215	0.471	QLAYIR	44	0.0177	2	382.227	2	121	126
AN4102	beta-glucosidase	92.3056	35	57	215	0.471	RVGADSIVLLK	33	1.43	2	585.864	2	396	406
AN4102	beta-glucosidase	92.3056	35	57	215	0.471	RVGADSIVLLK	41	1.54	2	585.866	2	396	406
AN4102	beta-glucosidase	92.3056	35	57	215	0.471	RVGADSIVLLK	43.2	1.21	2	390.913	3	396	406
AN4102	beta-glucosidase	92.3056	35	57	215	0.471	SPFTWGK	26.9	-0.204	2	411.712	2	598	604
AN4102	beta-glucosidase	92.3056	35	57	215	0.471	SPFTWGK	32.1	0.481	2	822.415	1	598	604
AN4102	beta-glucosidase	92.3056	35	57	215	0.471	SPFTWGK	36.9	1.12	2	411.712	2	598	604
AN4102	beta-glucosidase	92.3056	35	57	215	0.471	SPFTWGK	37.3	0.745	2	411.712	2	598	604
AN4102	beta-glucosidase	92.3056	35	57	215	0.471	SPFTWGK	38	0.854	2	411.711	2	598	604
AN4102	beta-glucosidase	92.3056	35	57	215	0.471	SPFTWGK	39	0.509	2	411.711	2	598	604
AN4102	beta-glucosidase	92.3056	35	57	215	0.471	SPFTWGK	38.7	1.34	2	411.711	2	598	604
AN4102	beta-glucosidase	92.3056	35	57	215	0.471	TLHELYLWPFADAVR	32.8	1.41	2	610.99	3	226	240
AN4102	beta-glucosidase	92.3056	35	57	215	0.471	TLHELYLWPFADAVR	40.6	2.01	2	610.991	3	226	240
AN4102	beta-glucosidase	92.3056	35	57	215	0.471	TLHELYLWPFADAVR	68.7	6.25	2	915.983	2	226	240
AN4102	beta-glucosidase	92.3056	35	57	215	0.471	TLHELYLWPFADAVR	78.6	6.24	2	915.982	2	226	240
AN4102	beta-glucosidase	92.3056	35	57	215	0.471	VDDmAVR	20.6	-0.322	2	821.385	1	332	338
AN4102	beta-glucosidase	92.3056	35	57	215	0.471	VDDmAVR	22.2	-0.519	2	821.383	1	332	338
AN4102	beta-glucosidase	92.3056	35	57	215	0.471	VDDmAVR	28.5	-0.0792	2	821.385	1	332	338
AN4102	beta-glucosidase	92.3056	35	57	215	0.471	VDDMAVR	32	0.149	2	805.389	1	332	338
AN4102	beta-glucosidase	92.3056	35	57	215	0.471	VDDMAVR	33.7	0.201	2	805.389	1	332	338
AN4102	beta-glucosidase	92.3056	35	57	215	0.471	VDDmAVR	25.7	1.92	2	411.195	2	332	338
AN4102	beta-glucosidase	92.3056	35	57	215	0.471	VDDMAVR	43	0.959	2	403.197	2	332	338
AN4102	beta-glucosidase	92.3056	35	57	215	0.471	VDDMAVR	44.5	0.699	2	403.198	2	332	338
AN4102	beta-glucosidase	92.3056	35	57	215	0.471	VDDmAVR	46.2	1.07	2	411.196	2	332	338
AN4102	beta-glucosidase	92.3056	35	57	215	0.471	VDDmAVR	56.4	0.921	2	411.195	2	332	338
AN4102	beta-glucosidase	92.3056	35	57	215	0.471	VDDMAVR	60	0.699	2	403.198	2	332	338
AN4102	beta-glucosidase	92.3056	35	57	215	0.471	VDDmAVR	48	1.77	2	411.195	2	332	338
AN4102	beta-glucosidase	92.3056	35	57	215	0.471	VDDMAVR	49.5	1.55	2	403.198	2	332	338
AN4102	beta-glucosidase	92.3056	35	57	215	0.471	VDDmAVR	52.3	1.52	2	411.194	2	332	338
AN4102	beta-glucosidase	92.3056	35	57	215	0.471	VDDmAVR	53.1	1.68	2	411.194	2	332	338
AN4102	beta-glucosidase	92.3056	35	57	215	0.471	VDDmAVR	57.5	1.59	2	411.194	2	332	338
AN4102	beta-glucosidase	92.3056	35	57	215	0.471	VFTTTLTR	29	0	2	938.535	1	814	821
AN4102	beta-glucosidase	92.3056	35	57	215	0.471	VFTTTLTR	26.8	-0.0792	2	938.533	1	814	821
AN4102	beta-glucosidase	92.3056	35	57	215	0.471	VFTTTLTR	30.3	0.796	2	469.769	2	814	821
AN4102	beta-glucosidase	92.3056	35	57	215	0.471	VFTTTLTR	36.8	1.17	2	469.769	2	814	821
AN4102	beta-glucosidase	92.3056	35	57	215	0.471	VFTTTLTR	37.4	1.17	2	469.768	2	814	821
AN4102	beta-glucosidase	92.3056	35	57	215	0.471	VFTTTLTR	43.5	1.42	2	469.77	2	814	821
AN4102	beta-glucosidase	92.3056	35	57	215	0.471	VFTTTLTR	45.2	1.38	2	469.77	2	814	821
AN4102	beta-glucosidase	92.3056	35	57	215	0.471	VGADSIVLLK	28.9	0	2	1014.62	1	397	406
AN4102	beta-glucosidase	92.3056	35	57	215	0.471	VGADSIVLLK	32.7	1.06	2	507.813	2	397	406
AN4102	beta-glucosidase	92.3056	35	57	215	0.471	VGADSIVLLK	53.1	1.19	2	507.814	2	397	406
AN4102	beta-glucosidase	92.3056	35	57	215	0.471	VGADSIVLLK	60.3	1.11	2	507.814	2	397	406
AN4102	beta-glucosidase	92.3056	35	57	215	0.471	VGADSIVLLK	53.1	3	2	507.812	2	397	406
AN4102	beta-glucosidase	92.3056	35	57	215	0.471	VGADSIVLLK	64.8	2.41	2	507.813	2	397	406
AN4102	beta-glucosidase	92.3056	35	57	215	0.471	VGADSIVLLK	87.3	2.6	2	507.815	2	397	406
AN4102	beta-glucosidase	92.3056	35	57	215	0.471	VMAAFYK	25.4	0.208	2	415.217	2	339	345
AN4102	beta-glucosidase	92.3056	35	57	215	0.471	VmAAFYK	27.5	0.602	2	845.425	1	339	345
AN4102	beta-glucosidase	92.3056	35	57	215	0.471	VmAAFYK	29.1	0.509	2	845.426	1	339	345
AN4102	beta-glucosidase	92.3056	35	57	215	0.471	VMAAFYK	18.7	1.21	2	829.43	1	339	345
AN4102	beta-glucosidase	92.3056	35	57	215	0.471	VMAAFYK	34.4	0.276	2	415.218	2	339	345
AN4102	beta-glucosidase	92.3056	35	57	215	0.471	VMAAFYK	22.2	1.24	2	829.432	1	339	345
AN4102	beta-glucosidase	92.3056	35	57	215	0.471	VmAAFYK	44.7	0.62	2	423.216	2	339	345
AN4102	beta-glucosidase	92.3056	35	57	215	0.471	VmAAFYK	46.3	1.12	2	423.216	2	339	345
AN4102	beta-glucosidase	92.3056	35	57	215	0.471	VmAAFYK	46.4	0.638	2	423.215	2	339	345
AN4102	beta-glucosidase	92.3056	35	57	215	0.471	VmAAFYK	48.3	0.824	2	423.215	2	339	345
AN8007	endoarabinanase	34.3741	5	6	19	0.153	AGSYDTNPPATGEEYR	80.4	8.8	2	864.38	2	218	233
AN8007	endoarabinanase	34.3741	5	6	19	0.153	AGSYDTNPPATGEEYR	84	7.51	2	864.382	2	218	233
AN8007	endoarabinanase	34.3741	5	6	19	0.153	AGSYDTNPPATGEEYR	89.2	9.12	2	864.381	2	218	233
AN8007	endoarabinanase	34.3741	5	6	19	0.153	AGSYDTNPPATGEEYR	98.6	8.49	2	864.382	2	218	233
AN8007	endoarabinanase	34.3741	5	6	19	0.153	GWYYLTFSSGR	81.5	3.28	2	668.82	2	207	217
AN8007	endoarabinanase	34.3741	5	6	19	0.153	MYYSVSTLGSR	0	5.09	2	632.306	2	101	111
AN8007	endoarabinanase	34.3741	5	6	19	0.153	SASGTGDFVDK	31.2	1.11	2	1083.5	1	239	249
AN8007	endoarabinanase	34.3741	5	6	19	0.153	SASGTGDFVDK	33.5	0.62	2	1083.5	1	239	249
AN8007	endoarabinanase	34.3741	5	6	19	0.153	SASGTGDFVDK	35.2	1.74	2	1083.5	1	239	249
AN8007	endoarabinanase	34.3741	5	6	19	0.153	SASGTGDFVDK	38.9	1.66	2	1083.5	1	239	249
AN8007	endoarabinanase	34.3741	5	6	19	0.153	SASGTGDFVDK	41.1	1.92	2	542.252	2	239	249
AN8007	endoarabinanase	34.3741	5	6	19	0.153	SASGTGDFVDK	45.8	3.12	2	542.251	2	239	249
AN8007	endoarabinanase	34.3741	5	6	19	0.153	SASGTGDFVDK	49.2	1.7	2	542.251	2	239	249
AN8007	endoarabinanase	34.3741	5	6	19	0.153	SASGTGDFVDK	57.2	3.13	2	542.253	2	239	249
AN8007	endoarabinanase	34.3741	5	6	19	0.153	SASGTGDFVDK	76.7	4.43	2	542.253	2	239	249
AN8007	endoarabinanase	34.3741	5	6	19	0.153	SASGTGDFVDK	76.8	3.74	2	542.252	2	239	249
AN8007	endoarabinanase	34.3741	5	6	19	0.153	SASGTGDFVDK	80.3	3.41	2	542.251	2	239	249
AN8007	endoarabinanase	34.3741	5	6	19	0.153	SASGTGDFVDK	82.5	3.85	2	542.251	2	239	249
AN8007	endoarabinanase	34.3741	5	6	19	0.153	YSVSTLGSR	0	2.68	2	485.255	2	103	111
AN9380	polysaccharide deacetylase family protein	26.0149	3	5	12	0.173	ATFFVLGDAAAQNPGLLQR	62	3.96	2	663.692	3	68	86
AN9380	polysaccharide deacetylase family protein	26.0149	3	5	12	0.173	ATFFVLGDAAAQNPGLLQR	77.4	5.36	2	663.69	3	68	86
AN9380	polysaccharide deacetylase family protein	26.0149	3	5	12	0.173	ATFFVLGDAAAQNPGLLQR	82.5	7.82	2	663.69	3	68	86
AN9380	polysaccharide deacetylase family protein	26.0149	3	5	12	0.173	ATFFVLGDAAAQNPGLLQR	100	6.77	2	995.037	2	68	86
AN9380	polysaccharide deacetylase family protein	26.0149	3	5	12	0.173	ATFFVLGDAAAQNPGLLQR	117	11.4	2	995.034	2	68	86
AN9380	polysaccharide deacetylase family protein	26.0149	3	5	12	0.173	DLDYR	26.2	-0.663	2	681.321	1	151	155
AN9380	polysaccharide deacetylase family protein	26.0149	3	5	12	0.173	DLDYR	26.2	-0.643	2	681.321	1	151	155
AN9380	polysaccharide deacetylase family protein	26.0149	3	5	12	0.173	MLQEVNAR	42.7	0.585	2	480.751	2	210	217
AN9380	polysaccharide deacetylase family protein	26.0149	3	5	12	0.173	mLQEVNAR	52.5	1.59	2	488.748	2	210	217
AN9380	polysaccharide deacetylase family protein	26.0149	3	5	12	0.173	mLQEVNAR	54.6	2.32	2	488.749	2	210	217
AN9380	polysaccharide deacetylase family protein	26.0149	3	5	12	0.173	VISASVDTK	23.1	2.96	2	460.259	2	156	164
AN9380	polysaccharide deacetylase family protein	26.0149	3	5	12	0.173	VISASVDTK	38.2	2.54	2	919.512	1	156	164
AN9380	polysaccharide deacetylase family protein	26.0149	3	5	12	0.173	VISASVDTK	34.9	1.35	2	460.258	2	156	164
AN9380	polysaccharide deacetylase family protein	26.0149	3	5	12	0.173	VISASVDTK	36.2	2.09	2	460.259	2	156	164
AN6438	hypothetical dipeptidyl aminopeptidase	86.856	13	14	45	0.151	HLYSVSYR	28.3	1.82	2	512.765	2	419	426
AN6438	hypothetical dipeptidyl aminopeptidase	86.856	13	14	45	0.151	HLYSVSYR	37.3	2.55	2	512.765	2	419	426
AN6438	hypothetical dipeptidyl aminopeptidase	86.856	13	14	45	0.151	KYPVLFTPYGGPGAQEVSK	70.6	7.27	2	680.027	3	525	543
AN6438	hypothetical dipeptidyl aminopeptidase	86.856	13	14	45	0.151	KYPVLFTPYGGPGAQEVSK	77.8	7.89	2	680.027	3	525	543
AN6438	hypothetical dipeptidyl aminopeptidase	86.856	13	14	45	0.151	LEAEDQVYAAK	91.8	3.92	2	618.809	2	590	600
AN6438	hypothetical dipeptidyl aminopeptidase	86.856	13	14	45	0.151	LNVmQR	39.6	-0.23	2	388.708	2	510	515
AN6438	hypothetical dipeptidyl aminopeptidase	86.856	13	14	45	0.151	LNVmQR	41.7	-0.23	2	388.708	2	510	515
AN6438	hypothetical dipeptidyl aminopeptidase	86.856	13	14	45	0.151	LNVmQR	45.1	-0.38	2	388.709	2	510	515
AN6438	hypothetical dipeptidyl aminopeptidase	86.856	13	14	45	0.151	LNVmQR	44.8	-0.23	2	388.709	2	510	515
AN6438	hypothetical dipeptidyl aminopeptidase	86.856	13	14	45	0.151	LNVmQR	48	-0.204	2	388.708	2	510	515
AN6438	hypothetical dipeptidyl aminopeptidase	86.856	13	14	45	0.151	LPVGFSPDK	38.1	1.89	2	480.265	2	516	524
AN6438	hypothetical dipeptidyl aminopeptidase	86.856	13	14	45	0.151	LPVGFSPDK	45.1	3.55	2	480.264	2	516	524
AN6438	hypothetical dipeptidyl aminopeptidase	86.856	13	14	45	0.151	LPVGFSPDK	57.4	3.17	2	480.264	2	516	524
AN6438	hypothetical dipeptidyl aminopeptidase	86.856	13	14	45	0.151	LPVGFSPDKK	30.8	0.796	2	363.21	3	516	525
AN6438	hypothetical dipeptidyl aminopeptidase	86.856	13	14	45	0.151	LPVGFSPDKK	38	1.96	2	363.21	3	516	525
AN6438	hypothetical dipeptidyl aminopeptidase	86.856	13	14	45	0.151	LPVGFSPDKK	48.3	1.32	2	363.211	3	516	525
AN6438	hypothetical dipeptidyl aminopeptidase	86.856	13	14	45	0.151	LPVGFSPDKK	59.2	2.66	2	544.311	2	516	525
AN6438	hypothetical dipeptidyl aminopeptidase	86.856	13	14	45	0.151	LPVGFSPDKK	62.9	2.41	2	544.311	2	516	525
AN6438	hypothetical dipeptidyl aminopeptidase	86.856	13	14	45	0.151	LYDSmYTER	70.5	2.41	2	597.261	2	650	658
AN6438	hypothetical dipeptidyl aminopeptidase	86.856	13	14	45	0.151	mQVQWFTDSDHSIR	46.9	2.68	2	589.272	3	721	734
AN6438	hypothetical dipeptidyl aminopeptidase	86.856	13	14	45	0.151	mQVQWFTDSDHSIR	48.2	2.4	2	589.27	3	721	734
AN6438	hypothetical dipeptidyl aminopeptidase	86.856	13	14	45	0.151	MQVQWFTDSDHSIR	59.8	2	2	583.94	3	721	734
AN6438	hypothetical dipeptidyl aminopeptidase	86.856	13	14	45	0.151	SQTIVPAEK	28.7	0.77	2	486.772	2	82	90
AN6438	hypothetical dipeptidyl aminopeptidase	86.856	13	14	45	0.151	SQTIVPAEK	28.9	1.09	2	486.772	2	82	90
AN6438	hypothetical dipeptidyl aminopeptidase	86.856	13	14	45	0.151	SQTIVPAEK	32.7	0.745	2	486.772	2	82	90
AN6438	hypothetical dipeptidyl aminopeptidase	86.856	13	14	45	0.151	SQTIVPAEK	33.1	0.62	2	486.772	2	82	90
AN6438	hypothetical dipeptidyl aminopeptidase	86.856	13	14	45	0.151	SQTIVPAEK	34.3	0.553	2	486.772	2	82	90
AN6438	hypothetical dipeptidyl aminopeptidase	86.856	13	14	45	0.151	SQTIVPAEK	48.8	0.699	2	486.771	2	82	90
AN6438	hypothetical dipeptidyl aminopeptidase	86.856	13	14	45	0.151	SQTIVPAEK	37.9	1.36	2	486.772	2	82	90
AN6438	hypothetical dipeptidyl aminopeptidase	86.856	13	14	45	0.151	TLTSNAALIEK	45.7	3.07	2	580.83	2	478	488
AN6438	hypothetical dipeptidyl aminopeptidase	86.856	13	14	45	0.151	TLTSNAALIEK	46.1	2.59	2	580.83	2	478	488
AN6438	hypothetical dipeptidyl aminopeptidase	86.856	13	14	45	0.151	TLTSNAALIEK	57.6	2.82	2	580.829	2	478	488
AN6438	hypothetical dipeptidyl aminopeptidase	86.856	13	14	45	0.151	TLTSNAALIEK	59.7	2.92	2	580.832	2	478	488
AN6438	hypothetical dipeptidyl aminopeptidase	86.856	13	14	45	0.151	VSETNPTVK	26.7	0.125	2	487.76	2	253	261
AN6438	hypothetical dipeptidyl aminopeptidase	86.856	13	14	45	0.151	VSETNPTVK	29.3	0.959	2	487.76	2	253	261
AN6438	hypothetical dipeptidyl aminopeptidase	86.856	13	14	45	0.151	VSETNPTVK	40.9	1.08	2	487.762	2	253	261
AN6438	hypothetical dipeptidyl aminopeptidase	86.856	13	14	45	0.151	VSETNPTVK	34.7	1.8	2	487.761	2	253	261
AN6438	hypothetical dipeptidyl aminopeptidase	86.856	13	14	45	0.151	VSETNPTVK	38.2	2.24	2	487.762	2	253	261
AN6438	hypothetical dipeptidyl aminopeptidase	86.856	13	14	45	0.151	VVIVETASGETK	56.9	3.92	2	616.841	2	314	325
AN6438	hypothetical dipeptidyl aminopeptidase	86.856	13	14	45	0.151	VVIVETASGETK	93.7	5.57	2	616.84	2	314	325
AN6438	hypothetical dipeptidyl aminopeptidase	86.856	13	14	45	0.151	VVIVETASGETK	95	6.18	2	616.841	2	314	325
AN6438	hypothetical dipeptidyl aminopeptidase	86.856	13	14	45	0.151	VVIVETASGETK	95.2	6.22	2	616.84	2	314	325
AN6438	hypothetical dipeptidyl aminopeptidase	86.856	13	14	45	0.151	VVIVETASGETK	104	5.28	2	616.839	2	314	325
AN6438	hypothetical dipeptidyl aminopeptidase	86.856	13	14	45	0.151	VVIVETASGETK	119	5.39	2	616.84	2	314	325
AN6438	hypothetical dipeptidyl aminopeptidase	86.856	13	14	45	0.151	YPVLFTPYGGPGAQEVSK	96.2	5.1	2	955.49	2	526	543
AN7598	conserved hypothetical protein	28.0367	3	4	21	0.133	TELIPQVESGVDIGSGK	35.6	2.96	2	864.957	2	99	115
AN7598	conserved hypothetical protein	28.0367	3	4	21	0.133	TELIPQVESGVDIGSGK	38.7	2.49	2	864.957	2	99	115
AN7598	conserved hypothetical protein	28.0367	3	4	21	0.133	TELIPQVESGVDIGSGK	82.2	6	2	864.957	2	99	115
AN7598	conserved hypothetical protein	28.0367	3	4	21	0.133	TELIPQVESGVDIGSGK	103	8.14	2	864.958	2	99	115
AN7598	conserved hypothetical protein	28.0367	3	4	21	0.133	TELIPQVESGVDIGSGK	105	8.68	2	864.957	2	99	115
AN7598	conserved hypothetical protein	28.0367	3	4	21	0.133	TELIPQVESGVDIGSGK	113	7.25	2	864.957	2	99	115
AN7598	conserved hypothetical protein	28.0367	3	4	21	0.133	TELIPQVESGVDIGSGK	125	7.44	2	864.959	2	99	115
AN7598	conserved hypothetical protein	28.0367	3	4	21	0.133	TELIPQVESGVDIGSGKK	22.2	0.00877	2	619.672	3	99	116
AN7598	conserved hypothetical protein	28.0367	3	4	21	0.133	TELIPQVESGVDIGSGKK	23.4	0.292	2	619.67	3	99	116
AN7598	conserved hypothetical protein	28.0367	3	4	21	0.133	TELIPQVESGVDIGSGKK	28	-0.415	2	619.672	3	99	116
AN7598	conserved hypothetical protein	28.0367	3	4	21	0.133	TELIPQVESGVDIGSGKK	32.3	0	2	619.671	3	99	116
AN7598	conserved hypothetical protein	28.0367	3	4	21	0.133	TELIPQVESGVDIGSGKK	31.9	3.24	2	929.004	2	99	116
AN7598	conserved hypothetical protein	28.0367	3	4	21	0.133	TELIPQVESGVDIGSGKK	32.3	5.11	2	929.004	2	99	116
AN7598	conserved hypothetical protein	28.0367	3	4	21	0.133	TELIPQVESGVDIGSGKK	80.2	4.77	2	929.005	2	99	116
AN7598	conserved hypothetical protein	28.0367	3	4	21	0.133	TTLDNTASWNGQTmmR	0	3.85	2	930.399	2	83	98
AN7598	conserved hypothetical protein	28.0367	3	4	21	0.133	TTLDNTASWNGQTmmR	0	5.85	2	930.401	2	83	98
AN7598	conserved hypothetical protein	28.0367	3	4	21	0.133	TTLDNTASWNGQTmMR	0	6.49	2	922.403	2	83	98
AN7598	conserved hypothetical protein	28.0367	3	4	21	0.133	TTLDNTASWNGQTmMR	0	6.55	2	922.403	2	83	98
AN7598	conserved hypothetical protein	28.0367	3	4	21	0.133	TTLDNTASWNGQTmmR	63	2.85	2	929.909	2	83	98
AN7598	conserved hypothetical protein	28.0367	3	4	21	0.133	TTLDNTASWNGQTmmR	86.8	4.12	2	929.91	2	83	98
AN7598	conserved hypothetical protein	28.0367	3	4	21	0.133	TTLDNTASWNGQTmmR	92.1	5.03	2	929.909	2	83	98
AN6106	Pectate lyase C	25.6903	3	6	23	0.193	GDSAGDHTWIIGGGAYHASDK	17.5	1	2	529.494	4	118	138
AN6106	Pectate lyase C	25.6903	3	6	23	0.193	GDSAGDHTWIIGGGAYHASDK	33.1	0.959	2	529.494	4	118	138
AN6106	Pectate lyase C	25.6903	3	6	23	0.193	GDSAGDHTWIIGGGAYHASDK	44.1	2	2	529.494	4	118	138
AN6106	Pectate lyase C	25.6903	3	6	23	0.193	GDSAGDHTWIIGGGAYHASDK	49.9	2.42	2	529.494	4	118	138
AN6106	Pectate lyase C	25.6903	3	6	23	0.193	GDSAGDHTWIIGGGAYHASDK	52.4	1.96	2	529.495	4	118	138
AN6106	Pectate lyase C	25.6903	3	6	23	0.193	GDSAGDHTWIIGGGAYHASDK	57.1	5.64	2	705.658	3	118	138
AN6106	Pectate lyase C	25.6903	3	6	23	0.193	GDSAGDHTWIIGGGAYHASDK	69.3	6.44	2	705.658	3	118	138
AN6106	Pectate lyase C	25.6903	3	6	23	0.193	GDSAGDHTWIIGGGAYHASDK	73.2	6.46	2	705.657	3	118	138
AN6106	Pectate lyase C	25.6903	3	6	23	0.193	GDSAGDHTWIIGGGAYHASDK	88.4	7.8	2	1057.98	2	118	138
AN6106	Pectate lyase C	25.6903	3	6	23	0.193	GDSAGDHTWIIGGGAYHASDK	89.7	10.6	2	1057.98	2	118	138
AN6106	Pectate lyase C	25.6903	3	6	23	0.193	GDSAGDHTWIIGGGAYHASDK	94.7	9.47	2	1057.98	2	118	138
AN6106	Pectate lyase C	25.6903	3	6	23	0.193	GSGAcTDGEGGNDDAVFILR	99.3	11.8	2	1005.95	2	56	75
AN6106	Pectate lyase C	25.6903	3	6	23	0.193	GSGAcTDGEGGNDDAVFILR	99.5	10.4	2	1005.95	2	56	75
AN6106	Pectate lyase C	25.6903	3	6	23	0.193	GSGAcTDGEGGNDDAVFILR	101	11.2	2	1005.95	2	56	75
AN6106	Pectate lyase C	25.6903	3	6	23	0.193	GSGAcTDGEGGNDDAVFILR	115	13.2	2	1005.95	2	56	75
AN6106	Pectate lyase C	25.6903	3	6	23	0.193	NVIIGK	36.5	-0.531	2	643.414	1	82	87
AN6106	Pectate lyase C	25.6903	3	6	23	0.193	NVIIGK	39.7	-0.0792	2	643.414	1	82	87
AN6106	Pectate lyase C	25.6903	3	6	23	0.193	NVIIGK	39.8	0.119	2	643.414	1	82	87
AN6106	Pectate lyase C	25.6903	3	6	23	0.193	NVIIGK	51.9	-0.0792	2	643.415	1	82	87
AN6106	Pectate lyase C	25.6903	3	6	23	0.193	NVIIGK	52	0.0605	2	643.415	1	82	87
AN6106	Pectate lyase C	25.6903	3	6	23	0.193	NVIIGK	37.2	-0.342	2	322.211	2	82	87
AN6106	Pectate lyase C	25.6903	3	6	23	0.193	NVIIGK	39.7	-0.431	2	322.211	2	82	87
AN6106	Pectate lyase C	25.6903	3	6	23	0.193	NVIIGK	43.9	-0.146	2	322.211	2	82	87
AN6819	glucanase	32.0276	4	5	7	0.155	DPTNHIR	28	-0.886	2	852.436	1	184	190
AN6819	glucanase	32.0276	4	5	7	0.155	DPTNHIR	34.8	-1.36	2	852.436	1	184	190
AN6819	glucanase	32.0276	4	5	7	0.155	DPTNHIR	49.8	0.161	2	426.719	2	184	190
AN6819	glucanase	32.0276	4	5	7	0.155	IYHDFR	30.1	0.201	2	425.715	2	39	44
AN6819	glucanase	32.0276	4	5	7	0.155	LDWTPELSAFYANGELVETK	0	8.24	2	1142.56	2	227	246
AN6819	glucanase	32.0276	4	5	7	0.155	NADFVSTAEIDSK	64.1	4.3	2	698.835	2	129	141
AN6819	glucanase	32.0276	4	5	7	0.155	NADFVSTAEIDSK	92.1	4.8	2	698.833	2	129	141
AN1502	hypothetical protein similar to N-acetylglucosaminidase	67.9837	19	31	176	0.257	AAALAELVWSGNR	26.1	0.26	2	679.366	2	537	549
AN1502	hypothetical protein similar to N-acetylglucosaminidase	67.9837	19	31	176	0.257	AAALAELVWSGNR	23.9	0.886	2	453.246	3	537	549
AN1502	hypothetical protein similar to N-acetylglucosaminidase	67.9837	19	31	176	0.257	AAALAELVWSGNR	28.4	0.886	2	453.246	3	537	549
AN1502	hypothetical protein similar to N-acetylglucosaminidase	67.9837	19	31	176	0.257	AAALAELVWSGNR	24	1.42	2	679.366	2	537	549
AN1502	hypothetical protein similar to N-acetylglucosaminidase	67.9837	19	31	176	0.257	AAALAELVWSGNR	39.1	2.11	2	679.366	2	537	549
AN1502	hypothetical protein similar to N-acetylglucosaminidase	67.9837	19	31	176	0.257	AAALAELVWSGNR	45.9	3.31	2	679.367	2	537	549
AN1502	hypothetical protein similar to N-acetylglucosaminidase	67.9837	19	31	176	0.257	AAALAELVWSGNR	50.8	3.34	2	679.366	2	537	549
AN1502	hypothetical protein similar to N-acetylglucosaminidase	67.9837	19	31	176	0.257	AAALAELVWSGNR	51.2	4	2	679.367	2	537	549
AN1502	hypothetical protein similar to N-acetylglucosaminidase	67.9837	19	31	176	0.257	AAALAELVWSGNR	59.3	3.7	2	679.367	2	537	549
AN1502	hypothetical protein similar to N-acetylglucosaminidase	67.9837	19	31	176	0.257	AAALAELVWSGNR	61.3	2.62	2	679.364	2	537	549
AN1502	hypothetical protein similar to N-acetylglucosaminidase	67.9837	19	31	176	0.257	AAALAELVWSGNR	52.1	3.36	2	453.246	3	537	549
AN1502	hypothetical protein similar to N-acetylglucosaminidase	67.9837	19	31	176	0.257	AAALAELVWSGNR	72.4	1.34	2	679.367	2	537	549
AN1502	hypothetical protein similar to N-acetylglucosaminidase	67.9837	19	31	176	0.257	AAALAELVWSGNR	74.5	3.96	2	679.366	2	537	549
AN1502	hypothetical protein similar to N-acetylglucosaminidase	67.9837	19	31	176	0.257	AAALAELVWSGNR	86.3	3.85	2	679.366	2	537	549
AN1502	hypothetical protein similar to N-acetylglucosaminidase	67.9837	19	31	176	0.257	AGSDAIDITAK	30.7	-0.0792	2	531.278	2	137	147
AN1502	hypothetical protein similar to N-acetylglucosaminidase	67.9837	19	31	176	0.257	AGSDAIDITAK	44.7	1.08	2	1061.55	1	137	147
AN1502	hypothetical protein similar to N-acetylglucosaminidase	67.9837	19	31	176	0.257	AGSDAIDITAK	50.1	2.66	2	1061.55	1	137	147
AN1502	hypothetical protein similar to N-acetylglucosaminidase	67.9837	19	31	176	0.257	AGSDAIDITAK	55.8	1.39	2	1061.55	1	137	147
AN1502	hypothetical protein similar to N-acetylglucosaminidase	67.9837	19	31	176	0.257	AGSDAIDITAK	70.9	2.68	2	531.277	2	137	147
AN1502	hypothetical protein similar to N-acetylglucosaminidase	67.9837	19	31	176	0.257	AGSDAIDITAK	86.1	2.51	2	531.278	2	137	147
AN1502	hypothetical protein similar to N-acetylglucosaminidase	67.9837	19	31	176	0.257	AGSDAIDITAK	89.2	3.92	2	531.279	2	137	147
AN1502	hypothetical protein similar to N-acetylglucosaminidase	67.9837	19	31	176	0.257	AGSDAIDITAK	91.3	3.37	2	531.279	2	137	147
AN1502	hypothetical protein similar to N-acetylglucosaminidase	67.9837	19	31	176	0.257	AGSDAIDITAK	92.5	2.85	2	531.279	2	137	147
AN1502	hypothetical protein similar to N-acetylglucosaminidase	67.9837	19	31	176	0.257	AGSDAIDITAK	94.8	2.38	2	531.277	2	137	147
AN1502	hypothetical protein similar to N-acetylglucosaminidase	67.9837	19	31	176	0.257	AGSDAIDITAK	96.3	3.41	2	531.278	2	137	147
AN1502	hypothetical protein similar to N-acetylglucosaminidase	67.9837	19	31	176	0.257	AGSDAIDITAK	98	3.1	2	531.278	2	137	147
AN1502	hypothetical protein similar to N-acetylglucosaminidase	67.9837	19	31	176	0.257	AGSDAIDITAK	98.1	3.27	2	531.278	2	137	147
AN1502	hypothetical protein similar to N-acetylglucosaminidase	67.9837	19	31	176	0.257	AGSDAIDITAK	106	3.18	2	531.278	2	137	147
AN1502	hypothetical protein similar to N-acetylglucosaminidase	67.9837	19	31	176	0.257	AVPIFR	15.2	0.886	2	702.431	1	384	389
AN1502	hypothetical protein similar to N-acetylglucosaminidase	67.9837	19	31	176	0.257	DAPLYPYR	24.4	-0.602	2	994.502	1	181	188
AN1502	hypothetical protein similar to N-acetylglucosaminidase	67.9837	19	31	176	0.257	DAPLYPYR	31.8	-0.813	2	994.502	1	181	188
AN1502	hypothetical protein similar to N-acetylglucosaminidase	67.9837	19	31	176	0.257	DAPLYPYR	34	-0.643	2	994.502	1	181	188
AN1502	hypothetical protein similar to N-acetylglucosaminidase	67.9837	19	31	176	0.257	DAPLYPYR	27.3	0.456	2	497.753	2	181	188
AN1502	hypothetical protein similar to N-acetylglucosaminidase	67.9837	19	31	176	0.257	DAPLYPYR	31.8	-0.505	2	994.501	1	181	188
AN1502	hypothetical protein similar to N-acetylglucosaminidase	67.9837	19	31	176	0.257	DAPLYPYR	34.6	0.367	2	497.753	2	181	188
AN1502	hypothetical protein similar to N-acetylglucosaminidase	67.9837	19	31	176	0.257	DAPLYPYR	39.5	0.398	2	497.753	2	181	188
AN1502	hypothetical protein similar to N-acetylglucosaminidase	67.9837	19	31	176	0.257	DTDDSILTNAWNR	51.5	1.57	2	760.853	2	51	63
AN1502	hypothetical protein similar to N-acetylglucosaminidase	67.9837	19	31	176	0.257	DTDDSILTNAWNR	61.4	1.8	2	760.852	2	51	63
AN1502	hypothetical protein similar to N-acetylglucosaminidase	67.9837	19	31	176	0.257	DTDDSILTNAWNR	62.4	2.62	2	760.854	2	51	63
AN1502	hypothetical protein similar to N-acetylglucosaminidase	67.9837	19	31	176	0.257	ETYSHDDLR	26.2	0.77	2	568.255	2	248	256
AN1502	hypothetical protein similar to N-acetylglucosaminidase	67.9837	19	31	176	0.257	ETYSHDDLR	35.2	0.77	2	568.255	2	248	256
AN1502	hypothetical protein similar to N-acetylglucosaminidase	67.9837	19	31	176	0.257	ETYSHDDLR	35.8	1.15	2	568.255	2	248	256
AN1502	hypothetical protein similar to N-acetylglucosaminidase	67.9837	19	31	176	0.257	ETYSHDDLR	38.1	0.284	2	568.255	2	248	256
AN1502	hypothetical protein similar to N-acetylglucosaminidase	67.9837	19	31	176	0.257	ETYSHDDLR	40.8	1.32	2	1135.5	1	248	256
AN1502	hypothetical protein similar to N-acetylglucosaminidase	67.9837	19	31	176	0.257	ETYSHDDLR	44.5	1.19	2	568.254	2	248	256
AN1502	hypothetical protein similar to N-acetylglucosaminidase	67.9837	19	31	176	0.257	ETYSHDDLR	51.2	1.57	2	1135.5	1	248	256
AN1502	hypothetical protein similar to N-acetylglucosaminidase	67.9837	19	31	176	0.257	ETYSHDDLR	48.4	0.77	2	568.255	2	248	256
AN1502	hypothetical protein similar to N-acetylglucosaminidase	67.9837	19	31	176	0.257	ETYSHDDLR	47.2	1.68	2	568.253	2	248	256
AN1502	hypothetical protein similar to N-acetylglucosaminidase	67.9837	19	31	176	0.257	ETYSHDDLR	67.7	1.14	2	568.255	2	248	256
AN1502	hypothetical protein similar to N-acetylglucosaminidase	67.9837	19	31	176	0.257	ETYSHDDLR	56.3	1.64	2	568.255	2	248	256
AN1502	hypothetical protein similar to N-acetylglucosaminidase	67.9837	19	31	176	0.257	ETYSHDDLR	59.5	1.68	2	568.255	2	248	256
AN1502	hypothetical protein similar to N-acetylglucosaminidase	67.9837	19	31	176	0.257	ETYSHDDLR	64.2	1.39	2	568.255	2	248	256
AN1502	hypothetical protein similar to N-acetylglucosaminidase	67.9837	19	31	176	0.257	ETYSHDDLR	68.6	2.44	2	568.254	2	248	256
AN1502	hypothetical protein similar to N-acetylglucosaminidase	67.9837	19	31	176	0.257	EYLLANGVMAATVVPK	0	2.82	2	838.951	2	569	584
AN1502	hypothetical protein similar to N-acetylglucosaminidase	67.9837	19	31	176	0.257	EYLLANGVmAATVVPK	0	3.15	2	846.947	2	569	584
AN1502	hypothetical protein similar to N-acetylglucosaminidase	67.9837	19	31	176	0.257	EYLLANGVmAATVVPK	0	4	2	846.95	2	569	584
AN1502	hypothetical protein similar to N-acetylglucosaminidase	67.9837	19	31	176	0.257	EYLLANGVmAATVVPK	0	4.1	2	846.95	2	569	584
AN1502	hypothetical protein similar to N-acetylglucosaminidase	67.9837	19	31	176	0.257	EYLLANGVMAATVVPK	0	4.27	2	838.951	2	569	584
AN1502	hypothetical protein similar to N-acetylglucosaminidase	67.9837	19	31	176	0.257	EYLLANGVmAATVVPK	0	4.85	2	846.95	2	569	584
AN1502	hypothetical protein similar to N-acetylglucosaminidase	67.9837	19	31	176	0.257	EYLLANGVmAATVVPK	0	5.62	2	846.948	2	569	584
AN1502	hypothetical protein similar to N-acetylglucosaminidase	67.9837	19	31	176	0.257	EYLLANGVmAATVVPK	0	5.72	2	846.949	2	569	584
AN1502	hypothetical protein similar to N-acetylglucosaminidase	67.9837	19	31	176	0.257	EYLLANGVmAATVVPK	0	5.85	2	846.949	2	569	584
AN1502	hypothetical protein similar to N-acetylglucosaminidase	67.9837	19	31	176	0.257	EYLLANGVmAATVVPK	0	5.92	2	846.95	2	569	584
AN1502	hypothetical protein similar to N-acetylglucosaminidase	67.9837	19	31	176	0.257	EYLLANGVmAATVVPK	0	6.03	2	846.95	2	569	584
AN1502	hypothetical protein similar to N-acetylglucosaminidase	67.9837	19	31	176	0.257	EYLLANGVMAATVVPK	0	6.04	2	838.952	2	569	584
AN1502	hypothetical protein similar to N-acetylglucosaminidase	67.9837	19	31	176	0.257	EYLLANGVmAATVVPK	0	6.15	2	846.951	2	569	584
AN1502	hypothetical protein similar to N-acetylglucosaminidase	67.9837	19	31	176	0.257	EYLLANGVmAATVVPK	0	6.19	2	846.949	2	569	584
AN1502	hypothetical protein similar to N-acetylglucosaminidase	67.9837	19	31	176	0.257	EYLLANGVmAATVVPK	0	6.23	2	846.949	2	569	584
AN1502	hypothetical protein similar to N-acetylglucosaminidase	67.9837	19	31	176	0.257	EYLLANGVMAATVVPK	39.7	3.96	2	838.461	2	569	584
AN1502	hypothetical protein similar to N-acetylglucosaminidase	67.9837	19	31	176	0.257	EYLLANGVmAATVVPK	46	1.89	2	846.458	2	569	584
AN1502	hypothetical protein similar to N-acetylglucosaminidase	67.9837	19	31	176	0.257	EYLLANGVmAATVVPK	57.8	3.85	2	846.458	2	569	584
AN1502	hypothetical protein similar to N-acetylglucosaminidase	67.9837	19	31	176	0.257	EYLLANGVmAATVVPK	60.1	2.28	2	846.458	2	569	584
AN1502	hypothetical protein similar to N-acetylglucosaminidase	67.9837	19	31	176	0.257	EYLLANGVmAATVVPK	74.8	2.96	2	846.458	2	569	584
AN1502	hypothetical protein similar to N-acetylglucosaminidase	67.9837	19	31	176	0.257	EYLLANGVmAATVVPK	77.3	4.41	2	846.458	2	569	584
AN1502	hypothetical protein similar to N-acetylglucosaminidase	67.9837	19	31	176	0.257	EYLLANGVmAATVVPK	78.4	5.8	2	846.458	2	569	584
AN1502	hypothetical protein similar to N-acetylglucosaminidase	67.9837	19	31	176	0.257	EYLLANGVmAATVVPK	87	5.89	2	846.458	2	569	584
AN1502	hypothetical protein similar to N-acetylglucosaminidase	67.9837	19	31	176	0.257	EYLLANGVMAATVVPK	88.8	5.25	2	838.461	2	569	584
AN1502	hypothetical protein similar to N-acetylglucosaminidase	67.9837	19	31	176	0.257	EYLLANGVmAATVVPK	88.8	5.2	2	846.458	2	569	584
AN1502	hypothetical protein similar to N-acetylglucosaminidase	67.9837	19	31	176	0.257	EYLLANGVmAATVVPK	95.2	8.04	2	846.457	2	569	584
AN1502	hypothetical protein similar to N-acetylglucosaminidase	67.9837	19	31	176	0.257	EYLLANGVMAATVVPK	102	8	2	838.463	2	569	584
AN1502	hypothetical protein similar to N-acetylglucosaminidase	67.9837	19	31	176	0.257	EYLLANGVmAATVVPK	117	7.89	2	846.456	2	569	584
AN1502	hypothetical protein similar to N-acetylglucosaminidase	67.9837	19	31	176	0.257	GGYVTNDDR	24.7	0.444	2	498.722	2	454	462
AN1502	hypothetical protein similar to N-acetylglucosaminidase	67.9837	19	31	176	0.257	GGYVTNDDR	39.3	0	2	498.723	2	454	462
AN1502	hypothetical protein similar to N-acetylglucosaminidase	67.9837	19	31	176	0.257	GGYVTNDDR	40.9	0.276	2	498.723	2	454	462
AN1502	hypothetical protein similar to N-acetylglucosaminidase	67.9837	19	31	176	0.257	GGYVTNDDR	42.6	0.538	2	498.723	2	454	462
AN1502	hypothetical protein similar to N-acetylglucosaminidase	67.9837	19	31	176	0.257	GGYVTNDDR	43.6	0.495	2	498.723	2	454	462
AN1502	hypothetical protein similar to N-acetylglucosaminidase	67.9837	19	31	176	0.257	GGYVTNDDR	49	1.17	2	498.722	2	454	462
AN1502	hypothetical protein similar to N-acetylglucosaminidase	67.9837	19	31	176	0.257	GGYVTNDDR	51.9	0.585	2	498.723	2	454	462
AN1502	hypothetical protein similar to N-acetylglucosaminidase	67.9837	19	31	176	0.257	GGYVTNDDR	54.9	0.62	2	498.722	2	454	462
AN1502	hypothetical protein similar to N-acetylglucosaminidase	67.9837	19	31	176	0.257	GGYVTNDDR	54.9	0.237	2	498.723	2	454	462
AN1502	hypothetical protein similar to N-acetylglucosaminidase	67.9837	19	31	176	0.257	GGYVTNDDR	56.5	1.01	2	498.723	2	454	462
AN1502	hypothetical protein similar to N-acetylglucosaminidase	67.9837	19	31	176	0.257	GLmVDTGR	25.3	0	2	864.428	1	189	196
AN1502	hypothetical protein similar to N-acetylglucosaminidase	67.9837	19	31	176	0.257	GLmVDTGR	23.2	-0.398	2	864.428	1	189	196
AN1502	hypothetical protein similar to N-acetylglucosaminidase	67.9837	19	31	176	0.257	GLmVDTGR	34.2	0	2	864.427	1	189	196
AN1502	hypothetical protein similar to N-acetylglucosaminidase	67.9837	19	31	176	0.257	GLmVDTGR	28.3	-0.322	2	864.426	1	189	196
AN1502	hypothetical protein similar to N-acetylglucosaminidase	67.9837	19	31	176	0.257	GLmVDTGR	41.2	0.337	2	864.427	1	189	196
AN1502	hypothetical protein similar to N-acetylglucosaminidase	67.9837	19	31	176	0.257	GLmVDTGR	35.7	0.699	2	432.716	2	189	196
AN1502	hypothetical protein similar to N-acetylglucosaminidase	67.9837	19	31	176	0.257	GLmVDTGR	36.2	1.1	2	432.715	2	189	196
AN1502	hypothetical protein similar to N-acetylglucosaminidase	67.9837	19	31	176	0.257	GLMVDTGR	23.5	1.82	2	848.433	1	189	196
AN1502	hypothetical protein similar to N-acetylglucosaminidase	67.9837	19	31	176	0.257	GLMVDTGR	37.8	1.13	2	424.719	2	189	196
AN1502	hypothetical protein similar to N-acetylglucosaminidase	67.9837	19	31	176	0.257	GLmVDTGR	37.4	0.495	2	432.716	2	189	196
AN1502	hypothetical protein similar to N-acetylglucosaminidase	67.9837	19	31	176	0.257	GLmVDTGR	38.9	0.237	2	432.716	2	189	196
AN1502	hypothetical protein similar to N-acetylglucosaminidase	67.9837	19	31	176	0.257	GLmVDTGR	39.1	0.244	2	432.716	2	189	196
AN1502	hypothetical protein similar to N-acetylglucosaminidase	67.9837	19	31	176	0.257	GLmVDTGR	39.2	1.2	2	432.716	2	189	196
AN1502	hypothetical protein similar to N-acetylglucosaminidase	67.9837	19	31	176	0.257	GLMVDTGR	40.5	1.06	2	424.719	2	189	196
AN1502	hypothetical protein similar to N-acetylglucosaminidase	67.9837	19	31	176	0.257	GLMVDTGR	35.6	0.959	2	848.432	1	189	196
AN1502	hypothetical protein similar to N-acetylglucosaminidase	67.9837	19	31	176	0.257	GLmVDTGR	42.2	0.854	2	432.717	2	189	196
AN1502	hypothetical protein similar to N-acetylglucosaminidase	67.9837	19	31	176	0.257	GLMVDTGR	45.5	0.658	2	424.719	2	189	196
AN1502	hypothetical protein similar to N-acetylglucosaminidase	67.9837	19	31	176	0.257	GLmVDTGR	45.8	1.15	2	432.716	2	189	196
AN1502	hypothetical protein similar to N-acetylglucosaminidase	67.9837	19	31	176	0.257	GLmVDTGR	50.2	0.796	2	432.716	2	189	196
AN1502	hypothetical protein similar to N-acetylglucosaminidase	67.9837	19	31	176	0.257	ILNFR	28.4	0	2	331.703	2	564	568
AN1502	hypothetical protein similar to N-acetylglucosaminidase	67.9837	19	31	176	0.257	ILNFR	32.1	0	2	331.704	2	564	568
AN1502	hypothetical protein similar to N-acetylglucosaminidase	67.9837	19	31	176	0.257	KLHEQLDGmALSK	22.4	0.569	2	495.93	3	203	215
AN1502	hypothetical protein similar to N-acetylglucosaminidase	67.9837	19	31	176	0.257	KLHEQLDGmALSK	28.4	0	2	372.199	4	203	215
AN1502	hypothetical protein similar to N-acetylglucosaminidase	67.9837	19	31	176	0.257	KLHEQLDGmALSK	19.8	1.36	2	495.93	3	203	215
AN1502	hypothetical protein similar to N-acetylglucosaminidase	67.9837	19	31	176	0.257	KLHEQLDGMALSK	33.8	0.276	2	490.599	3	203	215
AN1502	hypothetical protein similar to N-acetylglucosaminidase	67.9837	19	31	176	0.257	KLHEQLDGmALSK	26.8	1.47	2	495.93	3	203	215
AN1502	hypothetical protein similar to N-acetylglucosaminidase	67.9837	19	31	176	0.257	KLHEQLDGmALSK	33.6	2.92	2	495.929	3	203	215
AN1502	hypothetical protein similar to N-acetylglucosaminidase	67.9837	19	31	176	0.257	KLHEQLDGmALSK	34.7	1.92	2	495.929	3	203	215
AN1502	hypothetical protein similar to N-acetylglucosaminidase	67.9837	19	31	176	0.257	KLHEQLDGmALSK	42.6	3.24	2	495.928	3	203	215
AN1502	hypothetical protein similar to N-acetylglucosaminidase	67.9837	19	31	176	0.257	KLHEQLDGmALSK	43.7	3.02	2	495.93	3	203	215
AN1502	hypothetical protein similar to N-acetylglucosaminidase	67.9837	19	31	176	0.257	KLHEQLDGMALSK	45.5	4.05	2	490.598	3	203	215
AN1502	hypothetical protein similar to N-acetylglucosaminidase	67.9837	19	31	176	0.257	KLHEQLDGmALSK	46.1	3.08	2	495.929	3	203	215
AN1502	hypothetical protein similar to N-acetylglucosaminidase	67.9837	19	31	176	0.257	KLHEQLDGMALSK	50.9	4.16	2	490.599	3	203	215
AN1502	hypothetical protein similar to N-acetylglucosaminidase	67.9837	19	31	176	0.257	KLHEQLDGmALSK	77.5	4.39	2	743.392	2	203	215
AN1502	hypothetical protein similar to N-acetylglucosaminidase	67.9837	19	31	176	0.257	KLHEQLDGMALSK	66.6	3.54	2	490.597	3	203	215
AN1502	hypothetical protein similar to N-acetylglucosaminidase	67.9837	19	31	176	0.257	KLHEQLDGmALSK	85.4	3.8	2	743.391	2	203	215
AN1502	hypothetical protein similar to N-acetylglucosaminidase	67.9837	19	31	176	0.257	LHEQLDGMALSK	37.5	2.25	2	447.898	3	204	215
AN1502	hypothetical protein similar to N-acetylglucosaminidase	67.9837	19	31	176	0.257	LHEQLDGMALSK	44	2.6	2	447.899	3	204	215
AN1502	hypothetical protein similar to N-acetylglucosaminidase	67.9837	19	31	176	0.257	LHEQLDGmALSK	76.3	6.13	2	679.343	2	204	215
AN1502	hypothetical protein similar to N-acetylglucosaminidase	67.9837	19	31	176	0.257	NFISVR	25.6	0	2	735.416	1	197	202
AN1502	hypothetical protein similar to N-acetylglucosaminidase	67.9837	19	31	176	0.257	NFISVR	23.2	0.252	2	735.417	1	197	202
AN1502	hypothetical protein similar to N-acetylglucosaminidase	67.9837	19	31	176	0.257	NFISVR	23.2	-0.322	2	735.416	1	197	202
AN1502	hypothetical protein similar to N-acetylglucosaminidase	67.9837	19	31	176	0.257	NFISVR	39.9	0	2	368.211	2	197	202
AN1502	hypothetical protein similar to N-acetylglucosaminidase	67.9837	19	31	176	0.257	NFISVR	38	-0.255	2	368.211	2	197	202
AN1502	hypothetical protein similar to N-acetylglucosaminidase	67.9837	19	31	176	0.257	NFISVR	38.8	-0.301	2	368.211	2	197	202
AN1502	hypothetical protein similar to N-acetylglucosaminidase	67.9837	19	31	176	0.257	NVVAYAR	22.5	0.367	2	792.439	1	257	263
AN1502	hypothetical protein similar to N-acetylglucosaminidase	67.9837	19	31	176	0.257	NVVAYAR	23.1	0.222	2	792.439	1	257	263
AN1502	hypothetical protein similar to N-acetylglucosaminidase	67.9837	19	31	176	0.257	NVVAYAR	24	0.301	2	792.439	1	257	263
AN1502	hypothetical protein similar to N-acetylglucosaminidase	67.9837	19	31	176	0.257	NVVAYAR	24.9	-0.176	2	792.437	1	257	263
AN1502	hypothetical protein similar to N-acetylglucosaminidase	67.9837	19	31	176	0.257	NVVAYAR	25.3	0.276	2	792.438	1	257	263
AN1502	hypothetical protein similar to N-acetylglucosaminidase	67.9837	19	31	176	0.257	NVVAYAR	28.9	-0.0414	2	396.722	2	257	263
AN1502	hypothetical protein similar to N-acetylglucosaminidase	67.9837	19	31	176	0.257	NVVAYAR	19.3	1.48	2	396.722	2	257	263
AN1502	hypothetical protein similar to N-acetylglucosaminidase	67.9837	19	31	176	0.257	NVVAYAR	22.6	1.15	2	792.437	1	257	263
AN1502	hypothetical protein similar to N-acetylglucosaminidase	67.9837	19	31	176	0.257	NVVAYAR	24	0.658	2	792.438	1	257	263
AN1502	hypothetical protein similar to N-acetylglucosaminidase	67.9837	19	31	176	0.257	RTTLFTQR	35	1.43	2	511.792	2	556	563
AN1502	hypothetical protein similar to N-acetylglucosaminidase	67.9837	19	31	176	0.257	RTTLFTQR	37	2.77	2	511.791	2	556	563
AN1502	hypothetical protein similar to N-acetylglucosaminidase	67.9837	19	31	176	0.257	TERDTDDSILTNAWNR	68.8	6.8	2	953.95	2	48	63
AN1502	hypothetical protein similar to N-acetylglucosaminidase	67.9837	19	31	176	0.257	TERDTDDSILTNAWNR	71.5	6.7	2	953.95	2	48	63
AN1502	hypothetical protein similar to N-acetylglucosaminidase	67.9837	19	31	176	0.257	TTLFTQR	27.6	1.03	2	433.74	2	557	563
AN1502	hypothetical protein similar to N-acetylglucosaminidase	67.9837	19	31	176	0.257	TTLFTQR	29	0.131	2	433.741	2	557	563
AN1502	hypothetical protein similar to N-acetylglucosaminidase	67.9837	19	31	176	0.257	TTLFTQR	31.4	0.469	2	433.74	2	557	563
AN1502	hypothetical protein similar to N-acetylglucosaminidase	67.9837	19	31	176	0.257	TTLFTQR	31.5	0.62	2	433.74	2	557	563
AN1502	hypothetical protein similar to N-acetylglucosaminidase	67.9837	19	31	176	0.257	TTLFTQR	32.3	0.143	2	433.74	2	557	563
AN1502	hypothetical protein similar to N-acetylglucosaminidase	67.9837	19	31	176	0.257	TTLFTQR	38.4	0.569	2	433.74	2	557	563
AN1502	hypothetical protein similar to N-acetylglucosaminidase	67.9837	19	31	176	0.257	TTLFTQR	39.9	0.678	2	433.741	2	557	563
AN1502	hypothetical protein similar to N-acetylglucosaminidase	67.9837	19	31	176	0.257	TTLFTQR	50.6	1.14	2	433.741	2	557	563
AN1502	hypothetical protein similar to N-acetylglucosaminidase	67.9837	19	31	176	0.257	TTLFTQR	46.8	1.49	2	433.74	2	557	563
AN1502	hypothetical protein similar to N-acetylglucosaminidase	67.9837	19	31	176	0.257	TYNDLmQHWVDK	22.6	1	2	522.573	3	372	383
AN1502	hypothetical protein similar to N-acetylglucosaminidase	67.9837	19	31	176	0.257	TYNDLMQHWVDK	26.5	0	2	517.242	3	372	383
AN1502	hypothetical protein similar to N-acetylglucosaminidase	67.9837	19	31	176	0.257	TYNDLmQHWVDK	24.3	0.921	2	522.573	3	372	383
AN1502	hypothetical protein similar to N-acetylglucosaminidase	67.9837	19	31	176	0.257	TYNDLmQHWVDK	25.6	0.959	2	522.575	3	372	383
AN1502	hypothetical protein similar to N-acetylglucosaminidase	67.9837	19	31	176	0.257	TYNDLmQHWVDK	25.9	0.0458	2	522.574	3	372	383
AN1502	hypothetical protein similar to N-acetylglucosaminidase	67.9837	19	31	176	0.257	TYNDLmQHWVDK	18.7	1.13	2	522.571	3	372	383
AN1502	hypothetical protein similar to N-acetylglucosaminidase	67.9837	19	31	176	0.257	TYNDLMQHWVDK	27.6	1.01	2	517.243	3	372	383
AN1502	hypothetical protein similar to N-acetylglucosaminidase	67.9837	19	31	176	0.257	TYNDLmQHWVDK	29.9	0.77	2	522.573	3	372	383
AN1502	hypothetical protein similar to N-acetylglucosaminidase	67.9837	19	31	176	0.257	TYNDLMQHWVDK	38.8	1.09	2	517.242	3	372	383
AN1502	hypothetical protein similar to N-acetylglucosaminidase	67.9837	19	31	176	0.257	TYNDLMQHWVDK	35.9	1.15	2	517.241	3	372	383
AN1502	hypothetical protein similar to N-acetylglucosaminidase	67.9837	19	31	176	0.257	TYNDLmQHWVDK	49.3	4.64	2	783.356	2	372	383
AN1502	hypothetical protein similar to N-acetylglucosaminidase	67.9837	19	31	176	0.257	TYNDLmQHWVDK	51.2	4.77	2	783.358	2	372	383
AN1502	hypothetical protein similar to N-acetylglucosaminidase	67.9837	19	31	176	0.257	TYNDLmQHWVDK	65.3	5.66	2	783.359	2	372	383
AN1502	hypothetical protein similar to N-acetylglucosaminidase	67.9837	19	31	176	0.257	TYNDLmQHWVDK	67.1	4.89	2	783.359	2	372	383
AN1502	hypothetical protein similar to N-acetylglucosaminidase	67.9837	19	31	176	0.257	TYNDLMQHWVDK	77.2	3.64	2	775.359	2	372	383
AN1502	hypothetical protein similar to N-acetylglucosaminidase	67.9837	19	31	176	0.257	TYNDLMQHWVDK	77.4	3.54	2	775.358	2	372	383
AN1502	hypothetical protein similar to N-acetylglucosaminidase	67.9837	19	31	176	0.257	VNPLPAPR	19.1	0.921	2	863.511	1	22	29
AN1502	hypothetical protein similar to N-acetylglucosaminidase	67.9837	19	31	176	0.257	VNPLPAPR	35.2	2.33	2	432.258	2	22	29
AN2060	exo-arabinanase	42.6308	5	8	26	0.159	FLLLHGGGVLLGEENK	26.5	1.72	2	565.985	3	353	368
AN2060	exo-arabinanase	42.6308	5	8	26	0.159	FLLLHGGGVLLGEENK	35.3	2.82	2	565.986	3	353	368
AN2060	exo-arabinanase	42.6308	5	8	26	0.159	SSDHGETWTEISR	31.2	0.337	2	502.227	3	78	90
AN2060	exo-arabinanase	42.6308	5	8	26	0.159	SSDHGETWTEISR	24.7	1.92	2	502.228	3	78	90
AN2060	exo-arabinanase	42.6308	5	8	26	0.159	SSDHGETWTEISR	27.1	1.54	2	502.226	3	78	90
AN2060	exo-arabinanase	42.6308	5	8	26	0.159	SSDHGETWTEISR	32	1.36	2	502.227	3	78	90
AN2060	exo-arabinanase	42.6308	5	8	26	0.159	SSDHGETWTEISR	78.4	6.12	2	752.839	2	78	90
AN2060	exo-arabinanase	42.6308	5	8	26	0.159	SSDHGETWTEISR	85	5.04	2	752.837	2	78	90
AN2060	exo-arabinanase	42.6308	5	8	26	0.159	TLYAR	20.6	-0.301	2	623.351	1	44	48
AN2060	exo-arabinanase	42.6308	5	8	26	0.159	TLYAR	26.3	0.229	2	312.18	2	44	48
AN2060	exo-arabinanase	42.6308	5	8	26	0.159	TLYAR	26.5	0.244	2	312.18	2	44	48
AN2060	exo-arabinanase	42.6308	5	8	26	0.159	TLYAR	34.5	-0.653	2	312.18	2	44	48
AN2060	exo-arabinanase	42.6308	5	8	26	0.159	TLYAR	31.1	3.19	2	312.18	2	44	48
AN2060	exo-arabinanase	42.6308	5	8	26	0.159	TLYAR	29	4.74	2	312.179	2	44	48
AN2060	exo-arabinanase	42.6308	5	8	26	0.159	VGRFR	27.5	0	2	317.693	2	113	117
AN2060	exo-arabinanase	42.6308	5	8	26	0.159	VHDTANGLGLR	61.9	5.05	2	576.812	2	91	101
AN2060	exo-arabinanase	42.6308	5	8	26	0.159	VHDTANGLGLR	66.1	4.24	2	576.809	2	91	101
AN2060	exo-arabinanase	42.6308	5	8	26	0.159	VHDTANGLGLR	67.2	5.6	2	576.809	2	91	101
AN2060	exo-arabinanase	42.6308	5	8	26	0.159	YQPFLYYLPER	27.9	-0.431	2	496.923	3	102	112
AN2060	exo-arabinanase	42.6308	5	8	26	0.159	YQPFLYYLPER	25.8	0.357	2	496.922	3	102	112
AN2060	exo-arabinanase	42.6308	5	8	26	0.159	YQPFLYYLPER	22.1	2.08	2	744.88	2	102	112
AN2060	exo-arabinanase	42.6308	5	8	26	0.159	YQPFLYYLPER	32.7	1.6	2	744.881	2	102	112
AN2060	exo-arabinanase	42.6308	5	8	26	0.159	YQPFLYYLPER	38.2	1.74	2	744.881	2	102	112
AN2060	exo-arabinanase	42.6308	5	8	26	0.159	YQPFLYYLPER	42.6	4.4	2	744.881	2	102	112
AN2060	exo-arabinanase	42.6308	5	8	26	0.159	YQPFLYYLPER	49.2	2.92	2	744.88	2	102	112
AN2060	exo-arabinanase	42.6308	5	8	26	0.159	YQPFLYYLPER	51.9	3.35	2	744.88	2	102	112
AN2060	exo-arabinanase	42.6308	5	8	26	0.159	YQPFLYYLPER	52.3	3.72	2	744.881	2	102	112
AN5879	ML domain protein, putative	18.2976	2	2	3	0.0947	AAGNLHER	47.5	2.38	2	434.226	2	78	85
AN5879	ML domain protein, putative	18.2976	2	2	3	0.0947	AAGNLHER	62.9	1.77	2	434.225	2	78	85
AN5879	ML domain protein, putative	18.2976	2	2	3	0.0947	YGLITLLR	67.1	3.24	2	474.798	2	98	105
AN3918	aminopeptidase, putative	54.4245	6	6	23	0.116	ADYPSELAGAIALIQR	43.7	2.02	2	563.305	3	159	174
AN3918	aminopeptidase, putative	54.4245	6	6	23	0.116	ADYPSELAGAIALIQR	45.2	2.54	2	563.306	3	159	174
AN3918	aminopeptidase, putative	54.4245	6	6	23	0.116	GIDEYNHPTR	48.7	1.74	2	601.283	2	66	75
AN3918	aminopeptidase, putative	54.4245	6	6	23	0.116	GIDEYNHPTR	55.5	2.14	2	601.284	2	66	75
AN3918	aminopeptidase, putative	54.4245	6	6	23	0.116	GIDEYNHPTR	61.3	2.19	2	601.284	2	66	75
AN3918	aminopeptidase, putative	54.4245	6	6	23	0.116	GTcPFGTK	30.9	-0.204	2	434.204	2	175	182
AN3918	aminopeptidase, putative	54.4245	6	6	23	0.116	SDYDGFIR	29	1.82	2	486.726	2	398	405
AN3918	aminopeptidase, putative	54.4245	6	6	23	0.116	SDYDGFIR	45.2	3.46	2	486.724	2	398	405
AN3918	aminopeptidase, putative	54.4245	6	6	23	0.116	SDYDGFIR	46.4	2.19	2	486.725	2	398	405
AN3918	aminopeptidase, putative	54.4245	6	6	23	0.116	SDYDGFIR	49.8	1.92	2	486.725	2	398	405
AN3918	aminopeptidase, putative	54.4245	6	6	23	0.116	SDYDGFIR	54.6	2.52	2	486.724	2	398	405
AN3918	aminopeptidase, putative	54.4245	6	6	23	0.116	SDYDGFIR	58.9	2	2	486.725	2	398	405
AN3918	aminopeptidase, putative	54.4245	6	6	23	0.116	SDYDGFIR	63.7	2.28	2	486.724	2	398	405
AN3918	aminopeptidase, putative	54.4245	6	6	23	0.116	VLYSLAER	30.1	1.09	2	475.77	2	58	65
AN3918	aminopeptidase, putative	54.4245	6	6	23	0.116	VLYSLAER	32.3	1.06	2	475.77	2	58	65
AN3918	aminopeptidase, putative	54.4245	6	6	23	0.116	VLYSLAER	38.3	1.44	2	475.77	2	58	65
AN3918	aminopeptidase, putative	54.4245	6	6	23	0.116	VLYSLAER	56.5	1.08	2	475.768	2	58	65
AN3918	aminopeptidase, putative	54.4245	6	6	23	0.116	VLYSLAER	44.9	1.26	2	475.769	2	58	65
AN3918	aminopeptidase, putative	54.4245	6	6	23	0.116	VLYSLAER	54.4	1.44	2	475.769	2	58	65
AN3918	aminopeptidase, putative	54.4245	6	6	23	0.116	VLYSLAER	59	1.62	2	475.768	2	58	65
AN3918	aminopeptidase, putative	54.4245	6	6	23	0.116	VLYSLAER	61.2	1.6	2	475.769	2	58	65
AN3918	aminopeptidase, putative	54.4245	6	6	23	0.116	YDVNNcVR	59	1.51	2	520.235	2	305	312
AN3918	aminopeptidase, putative	54.4245	6	6	23	0.116	YDVNNcVR	62.2	2.12	2	520.235	2	305	312
AN8445	aminopeptidase Y, putative	54.0631	9	15	69	0.209	AHDDTVNWLYR	22.5	0.114	2	463.889	3	63	73
AN8445	aminopeptidase Y, putative	54.0631	9	15	69	0.209	AHDDTVNWLYR	57.3	4.92	2	695.334	2	63	73
AN8445	aminopeptidase Y, putative	54.0631	9	15	69	0.209	AHDDTVNWLYR	66.7	4.89	2	695.333	2	63	73
AN8445	aminopeptidase Y, putative	54.0631	9	15	69	0.209	ATAFAVATYANDLSTIPK	0	2.85	2	927.979	2	443	460
AN8445	aminopeptidase Y, putative	54.0631	9	15	69	0.209	ATAFAVATYANDLSTIPK	25.8	1.04	2	618.661	3	443	460
AN8445	aminopeptidase Y, putative	54.0631	9	15	69	0.209	ATAFAVATYANDLSTIPK	0	3.38	2	927.981	2	443	460
AN8445	aminopeptidase Y, putative	54.0631	9	15	69	0.209	ATAFAVATYANDLSTIPK	24.3	2.92	2	927.488	2	443	460
AN8445	aminopeptidase Y, putative	54.0631	9	15	69	0.209	ATAFAVATYANDLSTIPK	46.3	4.24	2	618.661	3	443	460
AN8445	aminopeptidase Y, putative	54.0631	9	15	69	0.209	ATAFAVATYANDLSTIPK	46.5	2.72	2	618.66	3	443	460
AN8445	aminopeptidase Y, putative	54.0631	9	15	69	0.209	ATAFAVATYANDLSTIPK	48.7	5.23	2	618.66	3	443	460
AN8445	aminopeptidase Y, putative	54.0631	9	15	69	0.209	ATAFAVATYANDLSTIPK	62.9	4.89	2	618.66	3	443	460
AN8445	aminopeptidase Y, putative	54.0631	9	15	69	0.209	ATAFAVATYANDLSTIPK	65.3	6.59	2	618.661	3	443	460
AN8445	aminopeptidase Y, putative	54.0631	9	15	69	0.209	ATAFAVATYANDLSTIPK	79.8	7.51	2	927.489	2	443	460
AN8445	aminopeptidase Y, putative	54.0631	9	15	69	0.209	ATAFAVATYANDLSTIPK	82.2	8	2	927.489	2	443	460
AN8445	aminopeptidase Y, putative	54.0631	9	15	69	0.209	ATAFAVATYANDLSTIPK	68.3	5.82	2	618.659	3	443	460
AN8445	aminopeptidase Y, putative	54.0631	9	15	69	0.209	ATAFAVATYANDLSTIPK	88.1	8.47	2	927.489	2	443	460
AN8445	aminopeptidase Y, putative	54.0631	9	15	69	0.209	ATAFAVATYANDLSTIPK	89.6	8.77	2	927.487	2	443	460
AN8445	aminopeptidase Y, putative	54.0631	9	15	69	0.209	ATAFAVATYANDLSTIPK	97.2	8.24	2	927.487	2	443	460
AN8445	aminopeptidase Y, putative	54.0631	9	15	69	0.209	ATAFAVATYANDLSTIPK	102	8.02	2	927.486	2	443	460
AN8445	aminopeptidase Y, putative	54.0631	9	15	69	0.209	ATAFAVATYANDLSTIPKR	41.7	2.07	2	670.693	3	443	461
AN8445	aminopeptidase Y, putative	54.0631	9	15	69	0.209	FSTKHAVR	28.3	0	2	315.847	3	282	289
AN8445	aminopeptidase Y, putative	54.0631	9	15	69	0.209	FSTKHAVR	28.8	0	2	315.847	3	282	289
AN8445	aminopeptidase Y, putative	54.0631	9	15	69	0.209	GGDPDNVVTLGGHSDSVEAGPGINDDGSGIISNLVIAR	132	8.35	2	1225.6	3	240	277
AN8445	aminopeptidase Y, putative	54.0631	9	15	69	0.209	TGYYHVYK	22.3	-0.176	2	344.171	3	78	85
AN8445	aminopeptidase Y, putative	54.0631	9	15	69	0.209	TGYYHVYK	22.4	0.268	2	1030.5	1	78	85
AN8445	aminopeptidase Y, putative	54.0631	9	15	69	0.209	TGYYHVYK	23.4	0.921	2	344.171	3	78	85
AN8445	aminopeptidase Y, putative	54.0631	9	15	69	0.209	TGYYHVYK	26.3	0.137	2	1030.5	1	78	85
AN8445	aminopeptidase Y, putative	54.0631	9	15	69	0.209	TGYYHVYK	24.2	0.31	2	344.171	3	78	85
AN8445	aminopeptidase Y, putative	54.0631	9	15	69	0.209	TGYYHVYK	25	0.377	2	344.171	3	78	85
AN8445	aminopeptidase Y, putative	54.0631	9	15	69	0.209	TGYYHVYK	26.5	0.0862	2	344.171	3	78	85
AN8445	aminopeptidase Y, putative	54.0631	9	15	69	0.209	TGYYHVYK	19.4	1.24	2	344.171	3	78	85
AN8445	aminopeptidase Y, putative	54.0631	9	15	69	0.209	TGYYHVYK	21.7	2.04	2	515.754	2	78	85
AN8445	aminopeptidase Y, putative	54.0631	9	15	69	0.209	TGYYHVYK	24	0.62	2	1030.5	1	78	85
AN8445	aminopeptidase Y, putative	54.0631	9	15	69	0.209	TGYYHVYK	29.4	0.678	2	1030.5	1	78	85
AN8445	aminopeptidase Y, putative	54.0631	9	15	69	0.209	TGYYHVYK	32.1	1.3	2	515.752	2	78	85
AN8445	aminopeptidase Y, putative	54.0631	9	15	69	0.209	TGYYHVYK	34.2	1.92	2	515.754	2	78	85
AN8445	aminopeptidase Y, putative	54.0631	9	15	69	0.209	TGYYHVYK	35.3	1.46	2	515.754	2	78	85
AN8445	aminopeptidase Y, putative	54.0631	9	15	69	0.209	TGYYHVYK	39.4	2.33	2	515.752	2	78	85
AN8445	aminopeptidase Y, putative	54.0631	9	15	69	0.209	TGYYHVYK	40.6	1.72	2	515.753	2	78	85
AN8445	aminopeptidase Y, putative	54.0631	9	15	69	0.209	TGYYHVYK	41.6	1.92	2	515.754	2	78	85
AN8445	aminopeptidase Y, putative	54.0631	9	15	69	0.209	TGYYHVYK	42.9	2.04	2	515.754	2	78	85
AN8445	aminopeptidase Y, putative	54.0631	9	15	69	0.209	TTYNVIAQTK	34.3	1.66	2	1138.61	1	230	239
AN8445	aminopeptidase Y, putative	54.0631	9	15	69	0.209	TTYNVIAQTK	40.2	1.82	2	1138.61	1	230	239
AN8445	aminopeptidase Y, putative	54.0631	9	15	69	0.209	TTYNVIAQTK	41.5	1.96	2	1138.61	1	230	239
AN8445	aminopeptidase Y, putative	54.0631	9	15	69	0.209	TTYNVIAQTK	44.3	1.82	2	1138.61	1	230	239
AN8445	aminopeptidase Y, putative	54.0631	9	15	69	0.209	TTYNVIAQTK	60.2	2.74	2	569.81	2	230	239
AN8445	aminopeptidase Y, putative	54.0631	9	15	69	0.209	TTYNVIAQTK	61.4	2.42	2	569.808	2	230	239
AN8445	aminopeptidase Y, putative	54.0631	9	15	69	0.209	TTYNVIAQTK	63.5	2.31	2	569.809	2	230	239
AN8445	aminopeptidase Y, putative	54.0631	9	15	69	0.209	TTYNVIAQTK	66.5	2.57	2	569.809	2	230	239
AN8445	aminopeptidase Y, putative	54.0631	9	15	69	0.209	TTYNVIAQTK	67.2	3.72	2	569.81	2	230	239
AN8445	aminopeptidase Y, putative	54.0631	9	15	69	0.209	TTYNVIAQTK	70.2	3.08	2	569.811	2	230	239
AN8445	aminopeptidase Y, putative	54.0631	9	15	69	0.209	TTYNVIAQTK	70.7	2.6	2	569.81	2	230	239
AN8445	aminopeptidase Y, putative	54.0631	9	15	69	0.209	TTYNVIAQTK	76.7	3.16	2	569.809	2	230	239
AN8445	aminopeptidase Y, putative	54.0631	9	15	69	0.209	VFGGR	22.3	0.143	2	535.299	1	58	62
AN8445	aminopeptidase Y, putative	54.0631	9	15	69	0.209	VFGGR	28.4	-0.204	2	535.3	1	58	62
AN8445	aminopeptidase Y, putative	54.0631	9	15	69	0.209	VFGGR	30.6	-0.255	2	535.301	1	58	62
AN8445	aminopeptidase Y, putative	54.0631	9	15	69	0.209	VFGGR	30.4	0.886	2	535.301	1	58	62
AN8445	aminopeptidase Y, putative	54.0631	9	15	69	0.209	VVLVQR	21.5	-0.362	2	713.468	1	144	149
AN8445	aminopeptidase Y, putative	54.0631	9	15	69	0.209	VVLVQR	29.1	0.62	2	357.236	2	144	149
AN8445	aminopeptidase Y, putative	54.0631	9	15	69	0.209	VVLVQR	32.3	0.444	2	357.238	2	144	149
AN8445	aminopeptidase Y, putative	54.0631	9	15	69	0.209	VVLVQR	32.8	0.398	2	357.238	2	144	149
AN8445	aminopeptidase Y, putative	54.0631	9	15	69	0.209	VVLVQR	35.8	0.553	2	357.238	2	144	149
AN8445	aminopeptidase Y, putative	54.0631	9	15	69	0.209	VVLVQR	38.2	1.12	2	357.238	2	144	149
AN8445	aminopeptidase Y, putative	54.0631	9	15	69	0.209	VVLVQR	39.3	0.824	2	357.238	2	144	149
AN8445	aminopeptidase Y, putative	54.0631	9	15	69	0.209	VVLVQR	41.2	1	2	357.237	2	144	149
AN8445	aminopeptidase Y, putative	54.0631	9	15	69	0.209	VVLVQR	43.1	0.495	2	357.237	2	144	149
AN8445	aminopeptidase Y, putative	54.0631	9	15	69	0.209	VVLVQR	43.2	1.2	2	357.238	2	144	149
AN8445	aminopeptidase Y, putative	54.0631	9	15	69	0.209	VVLVQR	43.8	0.886	2	357.238	2	144	149
AN8445	aminopeptidase Y, putative	54.0631	9	15	69	0.209	VVLVQR	37.6	1.27	2	357.238	2	144	149
AN1285	beta-1,4-endoglucanase	35.8124	6	9	42	0.147	ALTDPQDK	26	0.959	2	444.227	2	202	209
AN1285	beta-1,4-endoglucanase	35.8124	6	9	42	0.147	ALTDPQDK	23.5	0.244	2	887.45	1	202	209
AN1285	beta-1,4-endoglucanase	35.8124	6	9	42	0.147	ALTDPQDK	24.6	0.0757	2	887.45	1	202	209
AN1285	beta-1,4-endoglucanase	35.8124	6	9	42	0.147	ALTDPQDK	34.1	0.886	2	444.227	2	202	209
AN1285	beta-1,4-endoglucanase	35.8124	6	9	42	0.147	ALTDPQDK	28.7	0.854	2	887.449	1	202	209
AN1285	beta-1,4-endoglucanase	35.8124	6	9	42	0.147	ALTDPQDK	35.2	0.62	2	887.451	1	202	209
AN1285	beta-1,4-endoglucanase	35.8124	6	9	42	0.147	ALTDPQDK	41.7	1.09	2	444.226	2	202	209
AN1285	beta-1,4-endoglucanase	35.8124	6	9	42	0.147	LGVLGEFAGANNQV	0	2.66	2	694.865	2	252	265
AN1285	beta-1,4-endoglucanase	35.8124	6	9	42	0.147	LGVLGEFAGANNQV	0	3.44	2	694.865	2	252	265
AN1285	beta-1,4-endoglucanase	35.8124	6	9	42	0.147	LGVLGEFAGANNQVcK	47.4	3.15	2	838.927	2	252	267
AN1285	beta-1,4-endoglucanase	35.8124	6	9	42	0.147	LGVLGEFAGANNQVcK	67.6	6.12	2	559.62	3	252	267
AN1285	beta-1,4-endoglucanase	35.8124	6	9	42	0.147	LGVLGEFAGANNQVcK	89.1	4.82	2	838.927	2	252	267
AN1285	beta-1,4-endoglucanase	35.8124	6	9	42	0.147	LGVLGEFAGANNQVcK	87.7	3.8	2	559.621	3	252	267
AN1285	beta-1,4-endoglucanase	35.8124	6	9	42	0.147	NEGmNIFR	25.6	-0.643	2	996.459	1	59	66
AN1285	beta-1,4-endoglucanase	35.8124	6	9	42	0.147	NEGmNIFR	34.1	-1.23	2	996.459	1	59	66
AN1285	beta-1,4-endoglucanase	35.8124	6	9	42	0.147	NEGmNIFR	28.2	0.959	2	498.731	2	59	66
AN1285	beta-1,4-endoglucanase	35.8124	6	9	42	0.147	NEGMNIFR	33.4	0.131	2	980.462	1	59	66
AN1285	beta-1,4-endoglucanase	35.8124	6	9	42	0.147	NEGMNIFR	40.2	0.42	2	980.465	1	59	66
AN1285	beta-1,4-endoglucanase	35.8124	6	9	42	0.147	NEGMNIFR	38.1	0.678	2	490.736	2	59	66
AN1285	beta-1,4-endoglucanase	35.8124	6	9	42	0.147	NEGMNIFR	44.8	0.854	2	490.735	2	59	66
AN1285	beta-1,4-endoglucanase	35.8124	6	9	42	0.147	NEGmNIFR	21.5	3.32	2	498.733	2	59	66
AN1285	beta-1,4-endoglucanase	35.8124	6	9	42	0.147	NEGmNIFR	37.4	1.8	2	498.733	2	59	66
AN1285	beta-1,4-endoglucanase	35.8124	6	9	42	0.147	NEGmNIFR	38.2	1.22	2	498.733	2	59	66
AN1285	beta-1,4-endoglucanase	35.8124	6	9	42	0.147	NEGmNIFR	41.3	2.47	2	498.732	2	59	66
AN1285	beta-1,4-endoglucanase	35.8124	6	9	42	0.147	NEGMNIFR	56	0.824	2	490.736	2	59	66
AN1285	beta-1,4-endoglucanase	35.8124	6	9	42	0.147	NEGmNIFR	45.7	1.47	2	498.732	2	59	66
AN1285	beta-1,4-endoglucanase	35.8124	6	9	42	0.147	NEGMNIFR	52.6	1.3	2	490.735	2	59	66
AN1285	beta-1,4-endoglucanase	35.8124	6	9	42	0.147	VAFSmER	33	0.602	2	428.206	2	67	73
AN1285	beta-1,4-endoglucanase	35.8124	6	9	42	0.147	VAFSMER	39.3	0.678	2	420.209	2	67	73
AN1285	beta-1,4-endoglucanase	35.8124	6	9	42	0.147	VAFSmER	30.5	2.12	2	428.205	2	67	73
AN1285	beta-1,4-endoglucanase	35.8124	6	9	42	0.147	VAFSmER	43.8	1.06	2	428.206	2	67	73
AN1285	beta-1,4-endoglucanase	35.8124	6	9	42	0.147	VAFSmER	40.8	1.34	2	428.205	2	67	73
AN1285	beta-1,4-endoglucanase	35.8124	6	9	42	0.147	VAFSMER	42.2	1.22	2	420.209	2	67	73
AN1285	beta-1,4-endoglucanase	35.8124	6	9	42	0.147	VAFSmER	50.4	1.54	2	428.206	2	67	73
AN1285	beta-1,4-endoglucanase	35.8124	6	9	42	0.147	VAFSMER	51.2	1.33	2	420.208	2	67	73
AN1285	beta-1,4-endoglucanase	35.8124	6	9	42	0.147	VAFSMER	53.4	1.32	2	420.209	2	67	73
AN1285	beta-1,4-endoglucanase	35.8124	6	9	42	0.147	VTAATNWLR	41.7	0.143	2	516.286	2	239	247
AN1285	beta-1,4-endoglucanase	35.8124	6	9	42	0.147	VTAATNWLR	67.8	0.328	2	516.285	2	239	247
AN1285	beta-1,4-endoglucanase	35.8124	6	9	42	0.147	VTAATNWLR	68.9	0.658	2	516.286	2	239	247
AN1285	beta-1,4-endoglucanase	35.8124	6	9	42	0.147	VTAATNWLR	72.7	1.16	2	516.286	2	239	247
AN1285	beta-1,4-endoglucanase	35.8124	6	9	42	0.147	VTAATNWLR	73.8	1.14	2	516.286	2	239	247
AN1285	beta-1,4-endoglucanase	35.8124	6	9	42	0.147	VTAATNWLR	83.3	1.25	2	516.286	2	239	247
AN1792	GDSL Lipase/Acylhydrolase family protein	38.2692	9	13	37	0.226	DSYmWYDELHPSEQTDR	45.6	2.72	2	729.969	3	303	319
AN1792	GDSL Lipase/Acylhydrolase family protein	38.2692	9	13	37	0.226	DSYmWYDELHPSEQTDR	46.5	2.08	2	729.971	3	303	319
AN1792	GDSL Lipase/Acylhydrolase family protein	38.2692	9	13	37	0.226	EFVNVVR	28	0.337	2	862.483	1	324	330
AN1792	GDSL Lipase/Acylhydrolase family protein	38.2692	9	13	37	0.226	EFVNVVR	29.6	0.585	2	862.48	1	324	330
AN1792	GDSL Lipase/Acylhydrolase family protein	38.2692	9	13	37	0.226	LHAVGAR	27	1.12	2	362.217	2	174	180
AN1792	GDSL Lipase/Acylhydrolase family protein	38.2692	9	13	37	0.226	LHAVGAR	35.8	0.143	2	723.427	1	174	180
AN1792	GDSL Lipase/Acylhydrolase family protein	38.2692	9	13	37	0.226	LHAVGAR	38.2	0.301	2	723.429	1	174	180
AN1792	GDSL Lipase/Acylhydrolase family protein	38.2692	9	13	37	0.226	LHAVGAR	37.2	1.19	2	362.218	2	174	180
AN1792	GDSL Lipase/Acylhydrolase family protein	38.2692	9	13	37	0.226	QDQmSSFLTDNSYR	63	3.13	2	854.371	2	104	117
AN1792	GDSL Lipase/Acylhydrolase family protein	38.2692	9	13	37	0.226	QDQmSSFLTDNSYR	107	6.89	2	854.371	2	104	117
AN1792	GDSL Lipase/Acylhydrolase family protein	38.2692	9	13	37	0.226	QDQmSSFLTDNSYR	113	4.72	2	854.369	2	104	117
AN1792	GDSL Lipase/Acylhydrolase family protein	38.2692	9	13	37	0.226	QYFTmVNEVFEYR	57.8	6.16	2	871.4	2	229	241
AN1792	GDSL Lipase/Acylhydrolase family protein	38.2692	9	13	37	0.226	QYFTMVNEVFEYR	59.6	6.14	2	863.401	2	229	241
AN1792	GDSL Lipase/Acylhydrolase family protein	38.2692	9	13	37	0.226	QYFTmVNEVFEYR	73	6.1	2	871.402	2	229	241
AN1792	GDSL Lipase/Acylhydrolase family protein	38.2692	9	13	37	0.226	QYFTmVNEVFEYR	84.3	7.04	2	871.399	2	229	241
AN1792	GDSL Lipase/Acylhydrolase family protein	38.2692	9	13	37	0.226	SGIKQDQmSSFLTDNSYR	58.3	3.34	2	698.325	3	100	117
AN1792	GDSL Lipase/Acylhydrolase family protein	38.2692	9	13	37	0.226	SGIKQDQmSSFLTDNSYR	60.1	4.66	2	698.325	3	100	117
AN1792	GDSL Lipase/Acylhydrolase family protein	38.2692	9	13	37	0.226	SGIKQDQmSSFLTDNSYR	101	8.59	2	1046.99	2	100	117
AN1792	GDSL Lipase/Acylhydrolase family protein	38.2692	9	13	37	0.226	TPFELLLANR	26.5	0.602	2	1173.67	1	242	251
AN1792	GDSL Lipase/Acylhydrolase family protein	38.2692	9	13	37	0.226	TPFELLLANR	34.7	0.481	2	587.335	2	242	251
AN1792	GDSL Lipase/Acylhydrolase family protein	38.2692	9	13	37	0.226	TPFELLLANR	47.7	1	2	587.336	2	242	251
AN1792	GDSL Lipase/Acylhydrolase family protein	38.2692	9	13	37	0.226	TPFELLLANR	41.2	1.54	2	587.335	2	242	251
AN1792	GDSL Lipase/Acylhydrolase family protein	38.2692	9	13	37	0.226	TPFELLLANR	55.5	0.796	2	587.335	2	242	251
AN1792	GDSL Lipase/Acylhydrolase family protein	38.2692	9	13	37	0.226	TPFELLLANR	58.9	0.194	2	587.336	2	242	251
AN1792	GDSL Lipase/Acylhydrolase family protein	38.2692	9	13	37	0.226	TPFELLLANR	52.7	1.43	2	587.336	2	242	251
AN1792	GDSL Lipase/Acylhydrolase family protein	38.2692	9	13	37	0.226	TPFELLLANR	63.2	1.25	2	587.336	2	242	251
AN1792	GDSL Lipase/Acylhydrolase family protein	38.2692	9	13	37	0.226	TPFELLLANR	65.1	1.72	2	587.334	2	242	251
AN1792	GDSL Lipase/Acylhydrolase family protein	38.2692	9	13	37	0.226	TPFELLLANR	67.6	1.46	2	587.337	2	242	251
AN1792	GDSL Lipase/Acylhydrolase family protein	38.2692	9	13	37	0.226	TPFELLLANR	69	1.24	2	587.336	2	242	251
AN1792	GDSL Lipase/Acylhydrolase family protein	38.2692	9	13	37	0.226	TPFELLLANRYPGSR	32.5	-0.279	2	578.651	3	242	256
AN1792	GDSL Lipase/Acylhydrolase family protein	38.2692	9	13	37	0.226	TPFELLLANRYPGSR	40.8	1.07	2	867.473	2	242	256
AN1792	GDSL Lipase/Acylhydrolase family protein	38.2692	9	13	37	0.226	TPFELLLANRYPGSR	43.8	1	2	578.649	3	242	256
AN1792	GDSL Lipase/Acylhydrolase family protein	38.2692	9	13	37	0.226	TPFELLLANRYPGSR	45.8	-0.0414	2	578.649	3	242	256
AN1792	GDSL Lipase/Acylhydrolase family protein	38.2692	9	13	37	0.226	TPFELLLANRYPGSR	47	0.409	2	578.652	3	242	256
AN1792	GDSL Lipase/Acylhydrolase family protein	38.2692	9	13	37	0.226	TPFELLLANRYPGSR	38.9	1.43	2	578.649	3	242	256
AN1792	GDSL Lipase/Acylhydrolase family protein	38.2692	9	13	37	0.226	YPGSR	21.5	-0.362	2	579.29	1	252	256
AN1792	GDSL Lipase/Acylhydrolase family protein	38.2692	9	13	37	0.226	YPGSR	24.9	-0.477	2	579.29	1	252	256
AN2533	glycosyl hydrolase, family 43, putative	35.6092	3	3	7	0.0881	ATTLEGLK	47	0.284	2	416.743	2	62	69
AN2533	glycosyl hydrolase, family 43, putative	35.6092	3	3	7	0.0881	TTTWSDVQLTR	0	2.37	2	654.334	2	51	61
AN2533	glycosyl hydrolase, family 43, putative	35.6092	3	3	7	0.0881	TTTWSDVQLTR	0	2.92	2	654.334	2	51	61
AN2533	glycosyl hydrolase, family 43, putative	35.6092	3	3	7	0.0881	VVWSDSESSR	53.7	2.11	2	576.271	2	75	84
AN2533	glycosyl hydrolase, family 43, putative	35.6092	3	3	7	0.0881	VVWSDSESSR	54.8	2.48	2	576.271	2	75	84
AN2533	glycosyl hydrolase, family 43, putative	35.6092	3	3	7	0.0881	VVWSDSESSR	62.6	2.64	2	576.272	2	75	84
AN2533	glycosyl hydrolase, family 43, putative	35.6092	3	3	7	0.0881	VVWSDSESSR	69.3	3.07	2	576.271	2	75	84
AN2325	alpha-1,2-mannosidase family protein	82.4232	4	4	7	0.061	FDGFLPDGR	48	0.721	2	512.248	2	376	384
AN2325	alpha-1,2-mannosidase family protein	82.4232	4	4	7	0.061	FDGFLPDGR	39.5	1.66	2	512.249	2	376	384
AN2325	alpha-1,2-mannosidase family protein	82.4232	4	4	7	0.061	GALPDWIDLGYITPTYSR	81.9	3.82	2	1019.52	2	450	467
AN2325	alpha-1,2-mannosidase family protein	82.4232	4	4	7	0.061	GQGLSQEYK	51.9	2.49	2	505.249	2	175	183
AN2325	alpha-1,2-mannosidase family protein	82.4232	4	4	7	0.061	GQGLSQEYK	59.5	2.89	2	505.251	2	175	183
AN2325	alpha-1,2-mannosidase family protein	82.4232	4	4	7	0.061	VGISWISTSK	36.7	1.05	2	539.3	2	269	278
AN2325	alpha-1,2-mannosidase family protein	82.4232	4	4	7	0.061	VGISWISTSK	36.8	-0.146	2	539.301	2	269	278
AN7961	conserved hypothetical protein	20.532	4	4	4	0.176	IPLVPLEQGK	45	1.7	2	547.334	2	126	135
AN7961	conserved hypothetical protein	20.532	4	4	4	0.176	LQSPSVPAK	30.5	0	2	463.769	2	34	42
AN7961	conserved hypothetical protein	20.532	4	4	4	0.176	WGSPLDGR	31.4	0	2	444.222	2	68	75
AN7961	conserved hypothetical protein	20.532	4	4	4	0.176	YTIQAK	27.1	0	2	362.206	2	137	142
AN3351	conserved hypothetical protein	63.2339	2	2	2	0.031	ALFEEIDALAR	70.6	2.48	2	624.337	2	438	448
AN3351	conserved hypothetical protein	63.2339	2	2	2	0.031	SEGLDER	31.4	0	2	403.188	2	449	455
AN1124	conserved hypothetical protein	58.4995	2	3	4	0.0137	QLAVLK	30.7	0	2	671.447	1	354	359
AN1124	conserved hypothetical protein	58.4995	2	3	4	0.0137	QLAVLK	30.4	0	2	336.226	2	354	359
AN1124	conserved hypothetical protein	58.4995	2	3	4	0.0137	QLAVLK	31.4	-0.544	2	336.226	2	354	359
AN1124	conserved hypothetical protein	58.4995	2	3	4	0.0137	qLAVLKR	29.8	-0.146	2	405.763	2	354	360
AN2217	beta-1,4-xylosidase	82.706	20	33	79	0.278	AAVGDSATVHYAQGcER	52	3.36	2	597.941	3	443	459
AN2217	beta-1,4-xylosidase	82.706	20	33	79	0.278	AAVGDSATVHYAQGcER	53.1	3.74	2	597.941	3	443	459
AN2217	beta-1,4-xylosidase	82.706	20	33	79	0.278	AAVGDSATVHYAQGcER	68.3	4.07	2	597.942	3	443	459
AN2217	beta-1,4-xylosidase	82.706	20	33	79	0.278	AAVGDSATVHYAQGcER	71.8	4.43	2	597.941	3	443	459
AN2217	beta-1,4-xylosidase	82.706	20	33	79	0.278	AAVGDSATVHYAQGcER	103	6.96	2	896.41	2	443	459
AN2217	beta-1,4-xylosidase	82.706	20	33	79	0.278	DPNAAIEDR	42.7	0.167	2	1000.47	1	31	39
AN2217	beta-1,4-xylosidase	82.706	20	33	79	0.278	DPNAAIEDR	41.3	2.48	2	500.738	2	31	39
AN2217	beta-1,4-xylosidase	82.706	20	33	79	0.278	DPNAAIEDR	41.6	1.92	2	500.739	2	31	39
AN2217	beta-1,4-xylosidase	82.706	20	33	79	0.278	DPNAAIEDR	47.5	2.74	2	500.738	2	31	39
AN2217	beta-1,4-xylosidase	82.706	20	33	79	0.278	DPNAAIEDR	50.9	2.89	2	500.738	2	31	39
AN2217	beta-1,4-xylosidase	82.706	20	33	79	0.278	DPNAAIEDR	62.5	2.72	2	500.739	2	31	39
AN2217	beta-1,4-xylosidase	82.706	20	33	79	0.278	DPNAAIEDR	67.6	3.77	2	500.738	2	31	39
AN2217	beta-1,4-xylosidase	82.706	20	33	79	0.278	EAVDLAR	25.9	-0.204	2	387.212	2	378	384
AN2217	beta-1,4-xylosidase	82.706	20	33	79	0.278	EAVDLAR	34.6	-0.431	2	773.417	1	378	384
AN2217	beta-1,4-xylosidase	82.706	20	33	79	0.278	EAVDLAR	41.9	0.367	2	773.417	1	378	384
AN2217	beta-1,4-xylosidase	82.706	20	33	79	0.278	EAVDLAR	45.5	0.721	2	773.417	1	378	384
AN2217	beta-1,4-xylosidase	82.706	20	33	79	0.278	EEWDNLIHSK	34.3	0.959	2	635.809	2	368	377
AN2217	beta-1,4-xylosidase	82.706	20	33	79	0.278	EEWDNLIHSK	34.3	2.32	2	635.807	2	368	377
AN2217	beta-1,4-xylosidase	82.706	20	33	79	0.278	FALGLFENPYPGAPK	51.2	3.03	2	540.953	3	353	367
AN2217	beta-1,4-xylosidase	82.706	20	33	79	0.278	FALGLFENPYPGAPK	68.7	4.21	2	810.926	2	353	367
AN2217	beta-1,4-xylosidase	82.706	20	33	79	0.278	FALGLFENPYPGAPK	94.3	4.13	2	810.927	2	353	367
AN2217	beta-1,4-xylosidase	82.706	20	33	79	0.278	GEFTVLVGSSSTDVR	91.1	6.64	2	777.396	2	737	751
AN2217	beta-1,4-xylosidase	82.706	20	33	79	0.278	GEFTVLVGSSSTDVR	101	5.68	2	777.396	2	737	751
AN2217	beta-1,4-xylosidase	82.706	20	33	79	0.278	GVTPLDGIK	29.2	0.553	2	899.52	1	434	442
AN2217	beta-1,4-xylosidase	82.706	20	33	79	0.278	GVTPLDGIK	25.9	1.6	2	899.522	1	434	442
AN2217	beta-1,4-xylosidase	82.706	20	33	79	0.278	GVTPLDGIK	39.7	0.222	2	450.264	2	434	442
AN2217	beta-1,4-xylosidase	82.706	20	33	79	0.278	HYAGFSQPEQGINTAPVHGGER	48.8	2.48	2	588.783	4	201	222
AN2217	beta-1,4-xylosidase	82.706	20	33	79	0.278	HYAGFSQPEQGINTAPVHGGER	56.1	2.77	2	588.783	4	201	222
AN2217	beta-1,4-xylosidase	82.706	20	33	79	0.278	HYAGFSQPEQGINTAPVHGGER	56.3	1.6	2	588.782	4	201	222
AN2217	beta-1,4-xylosidase	82.706	20	33	79	0.278	HYAGFSQPEQGINTAPVHGGER	77.5	8.29	2	784.711	3	201	222
AN2217	beta-1,4-xylosidase	82.706	20	33	79	0.278	HYAGFSQPEQGINTAPVHGGER	85.2	7.85	2	784.71	3	201	222
AN2217	beta-1,4-xylosidase	82.706	20	33	79	0.278	HYAGFSQPEQGINTAPVHGGER	107	13	2	1176.56	2	201	222
AN2217	beta-1,4-xylosidase	82.706	20	33	79	0.278	LSVSFPR	29.6	0.721	2	403.233	2	581	587
AN2217	beta-1,4-xylosidase	82.706	20	33	79	0.278	LSVSFPR	34.5	0	2	403.232	2	581	587
AN2217	beta-1,4-xylosidase	82.706	20	33	79	0.278	LSVSFPR	32.2	0.215	2	403.232	2	581	587
AN2217	beta-1,4-xylosidase	82.706	20	33	79	0.278	LSVSFPR	33.4	1.12	2	403.232	2	581	587
AN2217	beta-1,4-xylosidase	82.706	20	33	79	0.278	LSVSFPR	33.7	-0.0414	2	403.232	2	581	587
AN2217	beta-1,4-xylosidase	82.706	20	33	79	0.278	LSVSFPR	35.3	0.119	2	403.232	2	581	587
AN2217	beta-1,4-xylosidase	82.706	20	33	79	0.278	MNFVVEK	34	0.745	2	433.726	2	730	736
AN2217	beta-1,4-xylosidase	82.706	20	33	79	0.278	MNFVVEK	35.2	0.301	2	433.727	2	730	736
AN2217	beta-1,4-xylosidase	82.706	20	33	79	0.278	mNFVVEK	27.8	1.68	2	441.722	2	730	736
AN2217	beta-1,4-xylosidase	82.706	20	33	79	0.278	MNFVVEK	43	1.03	2	433.726	2	730	736
AN2217	beta-1,4-xylosidase	82.706	20	33	79	0.278	MNFVVEK	43.6	1.01	2	433.727	2	730	736
AN2217	beta-1,4-xylosidase	82.706	20	33	79	0.278	mNFVVEK	44.7	0.886	2	441.723	2	730	736
AN2217	beta-1,4-xylosidase	82.706	20	33	79	0.278	MTLEDK	23.6	-0.556	2	736.355	1	47	52
AN2217	beta-1,4-xylosidase	82.706	20	33	79	0.278	MTLEDK	31.4	-0.477	2	368.682	2	47	52
AN2217	beta-1,4-xylosidase	82.706	20	33	79	0.278	PLYKDPNAAIEDR	0	4.13	2	501.259	3	27	39
AN2217	beta-1,4-xylosidase	82.706	20	33	79	0.278	SKFALGLFENPYPGAPK	76.7	2.4	2	612.659	3	351	367
AN2217	beta-1,4-xylosidase	82.706	20	33	79	0.278	SRPLYKDPNAAIEDR	0	4.29	2	582.304	3	25	39
AN2217	beta-1,4-xylosidase	82.706	20	33	79	0.278	SRPLYKDPNAAIEDR	0	4.72	2	582.305	3	25	39
AN2217	beta-1,4-xylosidase	82.706	20	33	79	0.278	TGNIAVIGPmAHGYmNYGDYVVYR	24.3	1.92	2	898.423	3	406	429
AN2217	beta-1,4-xylosidase	82.706	20	33	79	0.278	TGNIAVIGPmAHGYmNYGDYVVYR	49.9	3.21	2	898.423	3	406	429
AN2217	beta-1,4-xylosidase	82.706	20	33	79	0.278	TTWLPPFK	25.2	0.252	2	495.277	2	226	233
AN2217	beta-1,4-xylosidase	82.706	20	33	79	0.278	TTWLPPFK	27	0.409	2	989.547	1	226	233
AN2217	beta-1,4-xylosidase	82.706	20	33	79	0.278	TTWLPPFK	28.3	0.585	2	989.548	1	226	233
AN2217	beta-1,4-xylosidase	82.706	20	33	79	0.278	VFVPAGK	29.5	0.0655	2	359.218	2	704	710
AN2217	beta-1,4-xylosidase	82.706	20	33	79	0.278	VFVPAGK	33.2	-0.447	2	359.219	2	704	710
AN2217	beta-1,4-xylosidase	82.706	20	33	79	0.278	VFVPAGK	30.8	0.481	2	359.218	2	704	710
AN2217	beta-1,4-xylosidase	82.706	20	33	79	0.278	VFVPAGK	33.5	-0.301	2	359.219	2	704	710
AN2217	beta-1,4-xylosidase	82.706	20	33	79	0.278	VFVPAGK	35.1	-0.146	2	359.218	2	704	710
AN2217	beta-1,4-xylosidase	82.706	20	33	79	0.278	VFVPAGK	21.6	1.19	2	717.43	1	704	710
AN2217	beta-1,4-xylosidase	82.706	20	33	79	0.278	VSDLLGR	30.1	0.77	2	759.437	1	40	46
AN2217	beta-1,4-xylosidase	82.706	20	33	79	0.278	VSDLLGR	40.9	-0.255	2	380.221	2	40	46
AN2217	beta-1,4-xylosidase	82.706	20	33	79	0.278	VSDLLGR	31.3	1.05	2	759.437	1	40	46
AN2217	beta-1,4-xylosidase	82.706	20	33	79	0.278	VSDLLGR	48.2	-0.146	2	380.222	2	40	46
AN2217	beta-1,4-xylosidase	82.706	20	33	79	0.278	VSDLLGR	48.2	0.469	2	380.222	2	40	46
AN2217	beta-1,4-xylosidase	82.706	20	33	79	0.278	VSDLLGR	49	-0.0414	2	380.222	2	40	46
AN2217	beta-1,4-xylosidase	82.706	20	33	79	0.278	VSDLLGR	51.6	0.569	2	380.222	2	40	46
AN2217	beta-1,4-xylosidase	82.706	20	33	79	0.278	VSDLLGR	52.6	0.0915	2	380.222	2	40	46
AN2217	beta-1,4-xylosidase	82.706	20	33	79	0.278	WSNDQSGFEEAIAAAEK	55.8	3.96	2	618.284	3	460	476
AN2217	beta-1,4-xylosidase	82.706	20	33	79	0.278	WSNDQSGFEEAIAAAEK	117	7.85	2	926.922	2	460	476
AN2217	beta-1,4-xylosidase	82.706	20	33	79	0.278	WSNDQSGFEEAIAAAEK	127	10.5	2	926.923	2	460	476
AN2217	beta-1,4-xylosidase	82.706	20	33	79	0.278	YVGDLPIYYDYLNSGR	0	3.57	2	954.955	2	588	603
AN2217	beta-1,4-xylosidase	82.706	20	33	79	0.278	YVGDLPIYYDYLNSGR	0	4.77	2	954.957	2	588	603
AN2217	beta-1,4-xylosidase	82.706	20	33	79	0.278	YVGDLPIYYDYLNSGR	67	5.38	2	954.466	2	588	603
AN2217	beta-1,4-xylosidase	82.706	20	33	79	0.278	YVGDLPIYYDYLNSGR	75.7	5.57	2	954.465	2	588	603
AN2217	beta-1,4-xylosidase	82.706	20	33	79	0.278	YVGDLPIYYDYLNSGR	71	6.68	2	636.645	3	588	603
AN2217	beta-1,4-xylosidase	82.706	20	33	79	0.278	YVGDLPIYYDYLNSGR	86.8	6.92	2	954.465	2	588	603
AN2217	beta-1,4-xylosidase	82.706	20	33	79	0.278	YVGDLPIYYDYLNSGR	77.1	5	2	636.645	3	588	603
AN5282	cellobiohydrolase (nonreducing end)	47.0521	11	14	54	0.298	AGVYSDAGSPAALR	0	5.59	2	667.84	2	289	302
AN5282	cellobiohydrolase (nonreducing end)	47.0521	11	14	54	0.298	AISDGGVQHYK	0	2.39	2	587.796	2	191	201
AN5282	cellobiohydrolase (nonreducing end)	47.0521	11	14	54	0.298	AQGFDAHFITDTGR	22.8	0.538	2	512.58	3	344	357
AN5282	cellobiohydrolase (nonreducing end)	47.0521	11	14	54	0.298	AQGFDAHFITDTGR	25.7	0.959	2	512.58	3	344	357
AN5282	cellobiohydrolase (nonreducing end)	47.0521	11	14	54	0.298	AQGFDAHFITDTGR	23.6	1.96	2	512.581	3	344	357
AN5282	cellobiohydrolase (nonreducing end)	47.0521	11	14	54	0.298	AQGFDAHFITDTGR	28.6	2.77	2	512.58	3	344	357
AN5282	cellobiohydrolase (nonreducing end)	47.0521	11	14	54	0.298	AQGFDAHFITDTGR	24.2	3.07	2	512.579	3	344	357
AN5282	cellobiohydrolase (nonreducing end)	47.0521	11	14	54	0.298	AQGFDAHFITDTGR	25.7	3.43	2	512.581	3	344	357
AN5282	cellobiohydrolase (nonreducing end)	47.0521	11	14	54	0.298	AQGFDAHFITDTGR	33	1.85	2	512.58	3	344	357
AN5282	cellobiohydrolase (nonreducing end)	47.0521	11	14	54	0.298	AQGFDAHFITDTGR	71	4.36	2	768.368	2	344	357
AN5282	cellobiohydrolase (nonreducing end)	47.0521	11	14	54	0.298	AQGFDAHFITDTGR	73.5	5.68	2	768.366	2	344	357
AN5282	cellobiohydrolase (nonreducing end)	47.0521	11	14	54	0.298	AQGFDAHFITDTGR	75.5	6.19	2	768.368	2	344	357
AN5282	cellobiohydrolase (nonreducing end)	47.0521	11	14	54	0.298	AQGFDAHFITDTGR	90	5.26	2	768.367	2	344	357
AN5282	cellobiohydrolase (nonreducing end)	47.0521	11	14	54	0.298	AQGFDAHFITDTGR	90.9	5.66	2	768.366	2	344	357
AN5282	cellobiohydrolase (nonreducing end)	47.0521	11	14	54	0.298	AQGFDAHFITDTGR	93.4	6.92	2	768.367	2	344	357
AN5282	cellobiohydrolase (nonreducing end)	47.0521	11	14	54	0.298	DYIDSIR	24.2	0.699	2	441.222	2	202	208
AN5282	cellobiohydrolase (nonreducing end)	47.0521	11	14	54	0.298	DYIDSIR	26.8	0.31	2	441.223	2	202	208
AN5282	cellobiohydrolase (nonreducing end)	47.0521	11	14	54	0.298	DYIDSIR	38	-0.204	2	881.438	1	202	208
AN5282	cellobiohydrolase (nonreducing end)	47.0521	11	14	54	0.298	DYIDSIR	47.1	0	2	881.438	1	202	208
AN5282	cellobiohydrolase (nonreducing end)	47.0521	11	14	54	0.298	DYIDSIR	25.2	1.39	2	441.223	2	202	208
AN5282	cellobiohydrolase (nonreducing end)	47.0521	11	14	54	0.298	DYIDSIR	40.5	0.367	2	441.221	2	202	208
AN5282	cellobiohydrolase (nonreducing end)	47.0521	11	14	54	0.298	DYINALAPLLR	24.7	2.85	2	629.861	2	333	343
AN5282	cellobiohydrolase (nonreducing end)	47.0521	11	14	54	0.298	DYINALAPLLR	33.5	1.7	2	629.862	2	333	343
AN5282	cellobiohydrolase (nonreducing end)	47.0521	11	14	54	0.298	DYINALAPLLR	41.1	3.03	2	629.862	2	333	343
AN5282	cellobiohydrolase (nonreducing end)	47.0521	11	14	54	0.298	DYINALAPLLR	48.2	3.43	2	629.862	2	333	343
AN5282	cellobiohydrolase (nonreducing end)	47.0521	11	14	54	0.298	DYINALAPLLR	52	4.3	2	629.861	2	333	343
AN5282	cellobiohydrolase (nonreducing end)	47.0521	11	14	54	0.298	DYINALAPLLR	57.3	3.04	2	629.863	2	333	343
AN5282	cellobiohydrolase (nonreducing end)	47.0521	11	14	54	0.298	FVQLLQNANPSF	0	3.15	2	689.363	2	439	450
AN5282	cellobiohydrolase (nonreducing end)	47.0521	11	14	54	0.298	FVQLLQNANPSF	0	3.62	2	689.364	2	439	450
AN5282	cellobiohydrolase (nonreducing end)	47.0521	11	14	54	0.298	GLATNVANYNAW	0	2.43	2	647.316	2	303	314
AN5282	cellobiohydrolase (nonreducing end)	47.0521	11	14	54	0.298	LVTNLNVAK	0	2.96	2	486.299	2	231	239
AN5282	cellobiohydrolase (nonreducing end)	47.0521	11	14	54	0.298	PGGESDGTSDTSAAR	0	4.49	2	704.304	2	400	414
AN5282	cellobiohydrolase (nonreducing end)	47.0521	11	14	54	0.298	PGGESDGTSDTSAAR	0	4.74	2	704.305	2	400	414
AN5282	cellobiohydrolase (nonreducing end)	47.0521	11	14	54	0.298	PSTNTGDSLLDAFVWVKPGGESDGTSDTSAAR	0	6.6	2	1080.18	3	383	414
AN5282	cellobiohydrolase (nonreducing end)	47.0521	11	14	54	0.298	PSTNTGDSLLDAFVWVKPGGESDGTSDTSAAR	0	7.68	2	1080.18	3	383	414
AN5282	cellobiohydrolase (nonreducing end)	47.0521	11	14	54	0.298	PSTNTGDSLLDAFVWVKPGGESDGTSDTSAAR	0	7.96	2	1080.18	3	383	414
AN5282	cellobiohydrolase (nonreducing end)	47.0521	11	14	54	0.298	PSTNTGDSLLDAFVWVKPGGESDGTSDTSAAR	0	7.96	2	1080.18	3	383	414
AN5282	cellobiohydrolase (nonreducing end)	47.0521	11	14	54	0.298	PSTNTGDSLLDAFVWVKPGGESDGTSDTSAAR	0	8.28	2	1080.18	3	383	414
AN5282	cellobiohydrolase (nonreducing end)	47.0521	11	14	54	0.298	PSTNTGDSLLDAFVWVKPGGESDGTSDTSAAR	0	8.49	2	1080.18	3	383	414
AN5282	cellobiohydrolase (nonreducing end)	47.0521	11	14	54	0.298	PSTNTGDSLLDAFVWVKPGGESDGTSDTSAAR	0	11.4	2	1080.18	3	383	414
AN5282	cellobiohydrolase (nonreducing end)	47.0521	11	14	54	0.298	VPTmATYLADIR	27.2	0.854	2	456.24	3	145	156
AN5282	cellobiohydrolase (nonreducing end)	47.0521	11	14	54	0.298	VPTMATYLADIR	28.6	0.252	2	450.908	3	145	156
AN5282	cellobiohydrolase (nonreducing end)	47.0521	11	14	54	0.298	VPTmATYLADIR	29.4	0.187	2	456.238	3	145	156
AN5282	cellobiohydrolase (nonreducing end)	47.0521	11	14	54	0.298	VPTmATYLADIR	58.9	2.18	2	683.857	2	145	156
AN5282	cellobiohydrolase (nonreducing end)	47.0521	11	14	54	0.298	VPTMATYLADIR	62.3	3.82	2	675.858	2	145	156
AN5282	cellobiohydrolase (nonreducing end)	47.0521	11	14	54	0.298	VPTmATYLADIR	64.4	3.54	2	683.856	2	145	156
AN5282	cellobiohydrolase (nonreducing end)	47.0521	11	14	54	0.298	VPTmATYLADIR	70.1	2.7	2	683.858	2	145	156
AN5282	cellobiohydrolase (nonreducing end)	47.0521	11	14	54	0.298	VPTmATYLADIR	71.2	3.47	2	683.857	2	145	156
AN5282	cellobiohydrolase (nonreducing end)	47.0521	11	14	54	0.298	VPTmATYLADIR	72.5	2.89	2	683.855	2	145	156
AN5282	cellobiohydrolase (nonreducing end)	47.0521	11	14	54	0.298	VPTmATYLADIR	73.7	4.27	2	683.856	2	145	156
AN5282	cellobiohydrolase (nonreducing end)	47.0521	11	14	54	0.298	VPTMATYLADIR	75.4	3.48	2	675.859	2	145	156
AN5282	cellobiohydrolase (nonreducing end)	47.0521	11	14	54	0.298	VPTMATYLADIR	79.7	5.27	2	675.859	2	145	156
AN5282	cellobiohydrolase (nonreducing end)	47.0521	11	14	54	0.298	VPTMATYLADIR	80.1	4.08	2	675.859	2	145	156
AN5282	cellobiohydrolase (nonreducing end)	47.0521	11	14	54	0.298	VPTMATYLADIR	85.1	4.85	2	675.86	2	145	156
AN9339	catalase B precursor	79.3213	27	39	108	0.389	AELSNDNLDVIVVAER	74.4	7.28	2	878.958	2	590	605
AN9339	catalase B precursor	79.3213	27	39	108	0.389	DGAGQmFIPLNPDAYSPNTLK	26.8	0.678	2	755.7	3	419	439
AN9339	catalase B precursor	79.3213	27	39	108	0.389	DGAGQmFIPLNPDAYSPNTLK	57.8	4.77	2	1133.05	2	419	439
AN9339	catalase B precursor	79.3213	27	39	108	0.389	DGAGQmFIPLNPDAYSPNTLK	63	5.28	2	1133.05	2	419	439
AN9339	catalase B precursor	79.3213	27	39	108	0.389	DGAGQMFIPLNPDAYSPNTLK	73.6	4.32	2	1125.05	2	419	439
AN9339	catalase B precursor	79.3213	27	39	108	0.389	DVHGFATR	39	0.585	2	902.45	1	153	160
AN9339	catalase B precursor	79.3213	27	39	108	0.389	DVHGFATR	26.4	1.74	2	301.488	3	153	160
AN9339	catalase B precursor	79.3213	27	39	108	0.389	DVHGFATR	37	1.24	2	451.727	2	153	160
AN9339	catalase B precursor	79.3213	27	39	108	0.389	ETPVFVR	25.9	-0.477	2	847.47	1	131	137
AN9339	catalase B precursor	79.3213	27	39	108	0.389	FALDSDE	39.3	0.721	2	796.338	1	716	722
AN9339	catalase B precursor	79.3213	27	39	108	0.389	FALDSDE	39.6	0.77	2	796.337	1	716	722
AN9339	catalase B precursor	79.3213	27	39	108	0.389	FDHERVPER	19.4	1.92	2	395.531	3	89	97
AN9339	catalase B precursor	79.3213	27	39	108	0.389	FENANVK	32.7	0.301	2	411.211	2	502	508
AN9339	catalase B precursor	79.3213	27	39	108	0.389	FENANVK	38.7	0.658	2	411.212	2	502	508
AN9339	catalase B precursor	79.3213	27	39	108	0.389	FGFDLFDPTK	29.2	2.62	2	1186.58	1	321	330
AN9339	catalase B precursor	79.3213	27	39	108	0.389	FGFDLFDPTK	47.8	2.48	2	1186.58	1	321	330
AN9339	catalase B precursor	79.3213	27	39	108	0.389	FGFDLFDPTK	42.6	2.89	2	593.793	2	321	330
AN9339	catalase B precursor	79.3213	27	39	108	0.389	FGFDLFDPTK	45.1	3.25	2	593.792	2	321	330
AN9339	catalase B precursor	79.3213	27	39	108	0.389	FGFDLFDPTK	52.3	3.33	2	593.792	2	321	330
AN9339	catalase B precursor	79.3213	27	39	108	0.389	FGFDLFDPTK	55.8	2.68	2	593.794	2	321	330
AN9339	catalase B precursor	79.3213	27	39	108	0.389	FGFDLFDPTK	63.5	3.85	2	593.793	2	321	330
AN9339	catalase B precursor	79.3213	27	39	108	0.389	FGFDLFDPTK	67.6	3.22	2	593.793	2	321	330
AN9339	catalase B precursor	79.3213	27	39	108	0.389	FGFDLFDPTK	67.7	3.23	2	593.793	2	321	330
AN9339	catalase B precursor	79.3213	27	39	108	0.389	FSTVAGSR	31.1	0.0706	2	412.717	2	138	145
AN9339	catalase B precursor	79.3213	27	39	108	0.389	FSTVAGSR	36	0.495	2	412.717	2	138	145
AN9339	catalase B precursor	79.3213	27	39	108	0.389	FSTVAGSR	36.8	-0.146	2	412.717	2	138	145
AN9339	catalase B precursor	79.3213	27	39	108	0.389	FSTVAGSR	30.4	1.29	2	824.43	1	138	145
AN9339	catalase B precursor	79.3213	27	39	108	0.389	FSTVAGSR	44.4	0.553	2	412.717	2	138	145
AN9339	catalase B precursor	79.3213	27	39	108	0.389	FSTVAGSR	45	1.02	2	412.717	2	138	145
AN9339	catalase B precursor	79.3213	27	39	108	0.389	FSTVAGSR	43	1.47	2	412.717	2	138	145
AN9339	catalase B precursor	79.3213	27	39	108	0.389	GFFTAPDR	26.5	0.638	2	455.724	2	453	460
AN9339	catalase B precursor	79.3213	27	39	108	0.389	GFFTAPDR	30	2.1	2	910.445	1	453	460
AN9339	catalase B precursor	79.3213	27	39	108	0.389	GSTLLEDFIFR	44.8	3.21	2	649.344	2	73	83
AN9339	catalase B precursor	79.3213	27	39	108	0.389	GSTLLEDFIFR	59.4	1.47	2	649.343	2	73	83
AN9339	catalase B precursor	79.3213	27	39	108	0.389	GSTLLEDFIFR	62.1	3.14	2	649.344	2	73	83
AN9339	catalase B precursor	79.3213	27	39	108	0.389	GSTLLEDFIFR	65.8	2.1	2	649.345	2	73	83
AN9339	catalase B precursor	79.3213	27	39	108	0.389	GSTLLEDFIFR	66.9	2.1	2	649.344	2	73	83
AN9339	catalase B precursor	79.3213	27	39	108	0.389	GSTLLEDFIFR	71.7	2.08	2	649.344	2	73	83
AN9339	catalase B precursor	79.3213	27	39	108	0.389	GSTLLEDFIFR	80.1	2.02	2	649.343	2	73	83
AN9339	catalase B precursor	79.3213	27	39	108	0.389	HVDGFGVHTFR	44.1	3.35	2	424.547	3	240	250
AN9339	catalase B precursor	79.3213	27	39	108	0.389	HVDGFGVHTFR	46.3	1.92	2	424.547	3	240	250
AN9339	catalase B precursor	79.3213	27	39	108	0.389	ISNDLATR	26.5	0.824	2	889.477	1	523	530
AN9339	catalase B precursor	79.3213	27	39	108	0.389	ISNDLATR	27.8	0.959	2	889.475	1	523	530
AN9339	catalase B precursor	79.3213	27	39	108	0.389	ISNDLATR	42.8	-0.279	2	445.241	2	523	530
AN9339	catalase B precursor	79.3213	27	39	108	0.389	ISNDLATR	51.5	0	2	445.24	2	523	530
AN9339	catalase B precursor	79.3213	27	39	108	0.389	ISNDLATR	61.6	0.77	2	445.241	2	523	530
AN9339	catalase B precursor	79.3213	27	39	108	0.389	ISNDLATR	60.1	1.68	2	445.24	2	523	530
AN9339	catalase B precursor	79.3213	27	39	108	0.389	ISNDLATR	60	1.44	2	445.241	2	523	530
AN9339	catalase B precursor	79.3213	27	39	108	0.389	IVPEEYVPLTPLGK	43.4	3.7	2	777.941	2	331	344
AN9339	catalase B precursor	79.3213	27	39	108	0.389	IVPEEYVPLTPLGK	53.8	2.92	2	777.945	2	331	344
AN9339	catalase B precursor	79.3213	27	39	108	0.389	IVPEEYVPLTPLGK	54.5	1.96	2	777.944	2	331	344
AN9339	catalase B precursor	79.3213	27	39	108	0.389	IVPEEYVPLTPLGK	57.2	5.57	2	777.945	2	331	344
AN9339	catalase B precursor	79.3213	27	39	108	0.389	IVPEEYVPLTPLGK	58.1	3.05	2	777.947	2	331	344
AN9339	catalase B precursor	79.3213	27	39	108	0.389	LFSYLDTQLNR	43	3.03	2	685.361	2	385	395
AN9339	catalase B precursor	79.3213	27	39	108	0.389	LFSYLDTQLNR	70.2	4.39	2	685.36	2	385	395
AN9339	catalase B precursor	79.3213	27	39	108	0.389	LFSYLDTQLNR	81.2	4.62	2	685.361	2	385	395
AN9339	catalase B precursor	79.3213	27	39	108	0.389	LFWNSLLPAEK	30.3	0.77	2	659.366	2	483	493
AN9339	catalase B precursor	79.3213	27	39	108	0.389	LFWNSLLPAEK	44.5	1.14	2	659.363	2	483	493
AN9339	catalase B precursor	79.3213	27	39	108	0.389	LFWNSLLPAEK	48.8	1.11	2	659.374	2	483	493
AN9339	catalase B precursor	79.3213	27	39	108	0.389	LFWNSLLPAEK	72.3	2.03	2	659.363	2	483	493
AN9339	catalase B precursor	79.3213	27	39	108	0.389	LFWNSLLPAEK	76.8	2.7	2	659.365	2	483	493
AN9339	catalase B precursor	79.3213	27	39	108	0.389	LQSLAGLK	28.8	0.0706	2	829.517	1	562	569
AN9339	catalase B precursor	79.3213	27	39	108	0.389	LQSLAGLK	30	1.28	2	829.518	1	562	569
AN9339	catalase B precursor	79.3213	27	39	108	0.389	LQSLAGLK	45.2	-0.447	2	415.262	2	562	569
AN9339	catalase B precursor	79.3213	27	39	108	0.389	LQSLAGLK	55.4	0.276	2	415.262	2	562	569
AN9339	catalase B precursor	79.3213	27	39	108	0.389	LVTEDGSTK	24.6	0.959	2	475.245	2	251	259
AN9339	catalase B precursor	79.3213	27	39	108	0.389	LVTEDGSTK	28.4	0.745	2	475.245	2	251	259
AN9339	catalase B precursor	79.3213	27	39	108	0.389	LVTEDGSTK	34.6	1.72	2	949.484	1	251	259
AN9339	catalase B precursor	79.3213	27	39	108	0.389	LVTEDGSTK	47.3	0.824	2	475.244	2	251	259
AN9339	catalase B precursor	79.3213	27	39	108	0.389	LVTEDGSTK	47.3	1.05	2	475.244	2	251	259
AN9339	catalase B precursor	79.3213	27	39	108	0.389	NGGPNFEQLPINQPR	0	3.44	2	841.42	2	396	410
AN9339	catalase B precursor	79.3213	27	39	108	0.389	NGGPNFEQLPINQPR	0	3.96	2	841.42	2	396	410
AN9339	catalase B precursor	79.3213	27	39	108	0.389	NGGPNFEQLPINQPR	57.9	3.46	2	840.929	2	396	410
AN9339	catalase B precursor	79.3213	27	39	108	0.389	NGGPNFEQLPINQPR	65.2	3.13	2	840.929	2	396	410
AN9339	catalase B precursor	79.3213	27	39	108	0.389	NNVIVQLNR	28.5	-0.146	2	535.31	2	514	522
AN9339	catalase B precursor	79.3213	27	39	108	0.389	NNVIVQLNR	35.7	0.638	2	535.309	2	514	522
AN9339	catalase B precursor	79.3213	27	39	108	0.389	NNVIVQLNR	39.2	0.602	2	535.309	2	514	522
AN9339	catalase B precursor	79.3213	27	39	108	0.389	NNVIVQLNR	39.4	1.42	2	1069.61	1	514	522
AN9339	catalase B precursor	79.3213	27	39	108	0.389	NNVIVQLNR	41.8	1.08	2	1069.61	1	514	522
AN9339	catalase B precursor	79.3213	27	39	108	0.389	NNVIVQLNR	52.4	0.62	2	535.31	2	514	522
AN9339	catalase B precursor	79.3213	27	39	108	0.389	NPDYMR	26	0.357	2	398.177	2	286	291
AN9339	catalase B precursor	79.3213	27	39	108	0.389	NPDYmR	24.8	-0.342	2	811.343	1	286	291
AN9339	catalase B precursor	79.3213	27	39	108	0.389	NPDYmR	32.2	-0.23	2	811.341	1	286	291
AN9339	catalase B precursor	79.3213	27	39	108	0.389	NPDYMR	35.1	-0.0792	2	398.177	2	286	291
AN9339	catalase B precursor	79.3213	27	39	108	0.389	NPDYmR	35.3	0.347	2	406.174	2	286	291
AN9339	catalase B precursor	79.3213	27	39	108	0.389	NPDYmR	36.5	0.62	2	406.174	2	286	291
AN9339	catalase B precursor	79.3213	27	39	108	0.389	NYFAETEQVmFQPGHVVR	27.8	1.1	2	723.348	3	353	370
AN9339	catalase B precursor	79.3213	27	39	108	0.389	NYFAETEQVmFQPGHVVR	36	1.64	2	723.348	3	353	370
AN9339	catalase B precursor	79.3213	27	39	108	0.389	PLEILVDAFR	0	3.2	2	586.84	2	653	662
AN9339	catalase B precursor	79.3213	27	39	108	0.389	PLEILVDAFR	0	4.4	2	586.837	2	653	662
AN9339	catalase B precursor	79.3213	27	39	108	0.389	QDLFESIEAGR	38.9	0.658	2	632.812	2	292	302
AN9339	catalase B precursor	79.3213	27	39	108	0.389	qDLFESIEAGR	41.2	0.796	2	624.298	2	292	302
AN9339	catalase B precursor	79.3213	27	39	108	0.389	qDLFESIEAGR	58.9	1.4	2	624.3	2	292	302
AN9339	catalase B precursor	79.3213	27	39	108	0.389	QDLFESIEAGR	71.8	3.43	2	632.813	2	292	302
AN9339	catalase B precursor	79.3213	27	39	108	0.389	QFVVNAIR	25.4	0	2	473.777	2	494	501
AN9339	catalase B precursor	79.3213	27	39	108	0.389	QFVVNAIR	24	0.569	2	946.548	1	494	501
AN9339	catalase B precursor	79.3213	27	39	108	0.389	qFVVNAIR	24.7	0.432	2	929.523	1	494	501
AN9339	catalase B precursor	79.3213	27	39	108	0.389	qFVVNAIR	25.9	-0.0414	2	929.522	1	494	501
AN9339	catalase B precursor	79.3213	27	39	108	0.389	qFVVNAIR	29.1	0.854	2	465.264	2	494	501
AN9339	catalase B precursor	79.3213	27	39	108	0.389	qFVVNAIR	40	0.921	2	465.264	2	494	501
AN9339	catalase B precursor	79.3213	27	39	108	0.389	QFVVNAIR	42.9	-0.0414	2	473.777	2	494	501
AN9339	catalase B precursor	79.3213	27	39	108	0.389	qFVVNAIR	45.5	0.26	2	465.264	2	494	501
AN9339	catalase B precursor	79.3213	27	39	108	0.389	qFVVNAIR	58.5	-0.0414	2	465.264	2	494	501
AN9339	catalase B precursor	79.3213	27	39	108	0.389	QFVVNAIR	49.3	1.59	2	473.778	2	494	501
AN9339	catalase B precursor	79.3213	27	39	108	0.389	SSTFDDAWSQPR	50.7	2.68	2	698.811	2	471	482
AN9339	catalase B precursor	79.3213	27	39	108	0.389	SSTFDDAWSQPR	70.4	4.96	2	698.812	2	471	482
AN9339	catalase B precursor	79.3213	27	39	108	0.389	SSTFDDAWSQPR	70.6	3.05	2	698.809	2	471	482
AN9339	catalase B precursor	79.3213	27	39	108	0.389	TANGNLVR	46.1	0.409	2	422.735	2	461	468
AN5309	cutinase, putative	22.4133	7	13	48	0.366	DGScHDVTFIFAR	25.8	1.37	2	508.902	3	35	47
AN5309	cutinase, putative	22.4133	7	13	48	0.366	GVVLFGDTR	26	-0.204	2	963.529	1	150	158
AN5309	cutinase, putative	22.4133	7	13	48	0.366	GVVLFGDTR	51.7	0.301	2	963.529	1	150	158
AN5309	cutinase, putative	22.4133	7	13	48	0.366	GVVLFGDTR	31.5	0.796	2	963.528	1	150	158
AN5309	cutinase, putative	22.4133	7	13	48	0.366	GVVLFGDTR	41.7	1.32	2	482.267	2	150	158
AN5309	cutinase, putative	22.4133	7	13	48	0.366	GVVLFGDTR	42.6	1.85	2	482.267	2	150	158
AN5309	cutinase, putative	22.4133	7	13	48	0.366	GVVLFGDTR	56.7	0.77	2	482.266	2	150	158
AN5309	cutinase, putative	22.4133	7	13	48	0.366	GVVLFGDTR	46.6	1.74	2	482.266	2	150	158
AN5309	cutinase, putative	22.4133	7	13	48	0.366	GVVLFGDTR	53.4	2.08	2	482.267	2	150	158
AN5309	cutinase, putative	22.4133	7	13	48	0.366	GVVLFGDTR	53.5	2.47	2	482.267	2	150	158
AN5309	cutinase, putative	22.4133	7	13	48	0.366	GVVLFGDTR	57.2	1.8	2	482.267	2	150	158
AN5309	cutinase, putative	22.4133	7	13	48	0.366	GVVLFGDTR	57.3	1.92	2	482.268	2	150	158
AN5309	cutinase, putative	22.4133	7	13	48	0.366	IPNFPTDK	28.1	0.62	2	466.249	2	166	173
AN5309	cutinase, putative	22.4133	7	13	48	0.366	IPNFPTDK	28.4	0.149	2	466.248	2	166	173
AN5309	cutinase, putative	22.4133	7	13	48	0.366	IPNFPTDK	30.5	0.367	2	931.491	1	166	173
AN5309	cutinase, putative	22.4133	7	13	48	0.366	IPNFPTDK	38	0.886	2	466.25	2	166	173
AN5309	cutinase, putative	22.4133	7	13	48	0.366	IPNFPTDK	27.9	0.745	2	931.493	1	166	173
AN5309	cutinase, putative	22.4133	7	13	48	0.366	IPNFPTDK	30.6	1.02	2	931.493	1	166	173
AN5309	cutinase, putative	22.4133	7	13	48	0.366	IPNFPTDK	30.6	1.37	2	466.249	2	166	173
AN5309	cutinase, putative	22.4133	7	13	48	0.366	IPNFPTDK	32.9	1.62	2	466.248	2	166	173
AN5309	cutinase, putative	22.4133	7	13	48	0.366	IPNFPTDK	38.3	1.44	2	466.25	2	166	173
AN5309	cutinase, putative	22.4133	7	13	48	0.366	IPNFPTDKTK	24.2	-0.0414	2	387.548	3	166	175
AN5309	cutinase, putative	22.4133	7	13	48	0.366	IPNFPTDKTK	28.7	-0.176	2	387.548	3	166	175
AN5309	cutinase, putative	22.4133	7	13	48	0.366	IPNFPTDKTK	37.6	0.77	2	580.819	2	166	175
AN5309	cutinase, putative	22.4133	7	13	48	0.366	IPNFPTDKTK	51.8	2.82	2	580.819	2	166	175
AN5309	cutinase, putative	22.4133	7	13	48	0.366	IVAGGYSQGAAVmHAAISTLSSTVQDQIK	37	-0.447	2	730.628	4	121	149
AN5309	cutinase, putative	22.4133	7	13	48	0.366	IVAGGYSQGAAVmHAAISTLSSTVQDQIK	40.1	2.27	2	730.629	4	121	149
AN5309	cutinase, putative	22.4133	7	13	48	0.366	IVAGGYSQGAAVmHAAISTLSSTVQDQIK	40.6	1.2	2	730.629	4	121	149
AN5309	cutinase, putative	22.4133	7	13	48	0.366	IVAGGYSQGAAVmHAAISTLSSTVQDQIK	63.6	5.33	2	973.838	3	121	149
AN5309	cutinase, putative	22.4133	7	13	48	0.366	IVAGGYSQGAAVmHAAISTLSSTVQDQIK	64.2	3.28	2	973.836	3	121	149
AN5309	cutinase, putative	22.4133	7	13	48	0.366	IVAGGYSQGAAVmHAAISTLSSTVQDQIK	65.7	4.77	2	973.837	3	121	149
AN5309	cutinase, putative	22.4133	7	13	48	0.366	IVAGGYSQGAAVMHAAISTLSSTVQDQIK	66.4	4.89	2	968.505	3	121	149
AN5309	cutinase, putative	22.4133	7	13	48	0.366	IVAGGYSQGAAVmHAAISTLSSTVQDQIK	68.4	6.08	2	973.837	3	121	149
AN5309	cutinase, putative	22.4133	7	13	48	0.366	qITGNELR	27.8	1.11	2	457.241	2	27	34
AN5309	cutinase, putative	22.4133	7	13	48	0.366	qITGNELR	29.5	0.444	2	457.243	2	27	34
AN5309	cutinase, putative	22.4133	7	13	48	0.366	qITGNELR	16.6	1.7	2	913.476	1	27	34
AN5309	cutinase, putative	22.4133	7	13	48	0.366	qITGNELR	19	1.51	2	913.478	1	27	34
AN5309	cutinase, putative	22.4133	7	13	48	0.366	qITGNELR	19.5	1.4	2	913.476	1	27	34
AN5309	cutinase, putative	22.4133	7	13	48	0.366	qITGNELR	41.5	1.92	2	457.242	2	27	34
AN5309	cutinase, putative	22.4133	7	13	48	0.366	SLFELAASK	36.1	0.921	2	483.269	2	107	115
AN5309	cutinase, putative	22.4133	7	13	48	0.366	SLFELAASK	32.4	0.959	2	965.533	1	107	115
AN5309	cutinase, putative	22.4133	7	13	48	0.366	SLFELAASK	36	1.08	2	965.534	1	107	115
AN5309	cutinase, putative	22.4133	7	13	48	0.366	SLFELAASK	38.4	0.921	2	965.534	1	107	115
AN5309	cutinase, putative	22.4133	7	13	48	0.366	SLFELAASK	40.5	1.27	2	483.268	2	107	115
AN5309	cutinase, putative	22.4133	7	13	48	0.366	SLFELAASK	54.6	1.4	2	483.271	2	107	115
AN5309	cutinase, putative	22.4133	7	13	48	0.366	SLFELAASK	70.4	1.04	2	483.27	2	107	115
AN5309	cutinase, putative	22.4133	7	13	48	0.366	SLFELAASK	58.6	1.46	2	483.269	2	107	115
AN5309	cutinase, putative	22.4133	7	13	48	0.366	SLFELAASK	62.3	1.43	2	483.269	2	107	115
AN8808	hypothetical protein	37.0644	2	2	3	0.0567	TSGPETFEAVIAALEPLR	36.3	2.29	2	634.338	3	172	189
AN8808	hypothetical protein	37.0644	2	2	3	0.0567	TSGPETFEAVIAALEPLRR	46.2	0	2	686.372	3	172	190
AN8808	hypothetical protein	37.0644	2	2	3	0.0567	TSGPETFEAVIAALEPLRR	38.3	1.28	2	686.373	3	172	190
AN2569	Pectin lyase A precursor	39.3504	10	13	31	0.364	AGVTGSAEGFAK	0	2.72	2	547.778	2	20	31
AN2569	Pectin lyase A precursor	39.3504	10	13	31	0.364	AGVTGSAEGFAK	0	3.05	2	547.778	2	20	31
AN2569	Pectin lyase A precursor	39.3504	10	13	31	0.364	AGVTGSAEGFAK	0	3.46	2	547.778	2	20	31
AN2569	Pectin lyase A precursor	39.3504	10	13	31	0.364	AGVTGSAEGFAK	0	4.05	2	547.777	2	20	31
AN2569	Pectin lyase A precursor	39.3504	10	13	31	0.364	GNYIYHmSGR	45.6	1.7	2	607.276	2	246	255
AN2569	Pectin lyase A precursor	39.3504	10	13	31	0.364	GVTGGGSATPVYPSTTAELVSYLGDSSAR	33.4	2.89	2	934.124	3	32	60
AN2569	Pectin lyase A precursor	39.3504	10	13	31	0.364	GVTGGGSATPVYPSTTAELVSYLGDSSAR	33.8	3.55	2	934.13	3	32	60
AN2569	Pectin lyase A precursor	39.3504	10	13	31	0.364	GVTGGGSATPVYPSTTAELVSYLGDSSAR	40.9	3.85	2	934.129	3	32	60
AN2569	Pectin lyase A precursor	39.3504	10	13	31	0.364	GVTGGGSATPVYPSTTAELVSYLGDSSAR	45.2	3.85	2	934.13	3	32	60
AN2569	Pectin lyase A precursor	39.3504	10	13	31	0.364	GVTGSAEGFAK	0	2.66	2	512.259	2	21	31
AN2569	Pectin lyase A precursor	39.3504	10	13	31	0.364	GVTGSAEGFAK	0	3.92	2	512.258	2	21	31
AN2569	Pectin lyase A precursor	39.3504	10	13	31	0.364	IVSGASNVIIQNIAITDLNPK	81.1	2.72	2	727.416	3	147	167
AN2569	Pectin lyase A precursor	39.3504	10	13	31	0.364	IVSGASNVIIQNIAITDLNPK	150	6.09	2	1090.62	2	147	167
AN2569	Pectin lyase A precursor	39.3504	10	13	31	0.364	NIASASAYTVAQSSVPSNAGQGK	43.3	3.96	2	736.703	3	356	378
AN2569	Pectin lyase A precursor	39.3504	10	13	31	0.364	NIASASAYTVAQSSVPSNAGQGK	90.9	5.7	2	1104.55	2	356	378
AN2569	Pectin lyase A precursor	39.3504	10	13	31	0.364	NIASASAYTVAQSSVPSNAGQGK	116	6.29	2	1104.55	2	356	378
AN2569	Pectin lyase A precursor	39.3504	10	13	31	0.364	QADTAFLVNFQGK	87.7	7.54	2	719.867	2	343	355
AN2569	Pectin lyase A precursor	39.3504	10	13	31	0.364	QADTAFLVNFQGK	104	6.15	2	719.871	2	343	355
AN2569	Pectin lyase A precursor	39.3504	10	13	31	0.364	QADTAFLVNFQGK	107	6.19	2	719.873	2	343	355
AN2569	Pectin lyase A precursor	39.3504	10	13	31	0.364	QADTAFLVNFQGK	107	5.49	2	719.871	2	343	355
AN2569	Pectin lyase A precursor	39.3504	10	13	31	0.364	QHLVLGTSASNR	62.9	4.04	2	641.847	2	196	207
AN2569	Pectin lyase A precursor	39.3504	10	13	31	0.364	QHLVLGTSASNR	65.7	3.59	2	641.847	2	196	207
AN2569	Pectin lyase A precursor	39.3504	10	13	31	0.364	SLVGEGSSGVIK	26.2	1.23	2	566.815	2	130	141
AN2569	Pectin lyase A precursor	39.3504	10	13	31	0.364	SLVGEGSSGVIK	31.7	1.8	2	1132.62	1	130	141
AN2569	Pectin lyase A precursor	39.3504	10	13	31	0.364	SLVGEGSSGVIK	32.8	2.33	2	1132.62	1	130	141
AN2569	Pectin lyase A precursor	39.3504	10	13	31	0.364	SLVGEGSSGVIK	56.3	4.66	2	566.815	2	130	141
AN2569	Pectin lyase A precursor	39.3504	10	13	31	0.364	SLVGEGSSGVIK	72.5	5.07	2	566.816	2	130	141
AN2569	Pectin lyase A precursor	39.3504	10	13	31	0.364	SLVGEGSSGVIK	74.2	3.28	2	566.815	2	130	141
AN2569	Pectin lyase A precursor	39.3504	10	13	31	0.364	SLVGEGSSGVIK	84.9	3.82	2	566.814	2	130	141
AN2569	Pectin lyase A precursor	39.3504	10	13	31	0.364	SLVGEGSSGVIK	88.4	4.82	2	566.816	2	130	141
AN2569	Pectin lyase A precursor	39.3504	10	13	31	0.364	VIVLTK	41.6	1.96	2	336.737	2	61	66
AN2534	endoarabinanase	41.0462	3	4	7	0.113	SPPTAVASSSYQIA	0	3.17	2	689.848	2	178	191
AN2534	endoarabinanase	41.0462	3	4	7	0.113	SPPTAVASSSYQIAYQPAGEHAVEGAYLYK	33.6	1.52	2	789.639	4	178	207
AN2534	endoarabinanase	41.0462	3	4	7	0.113	SPPTAVASSSYQIAYQPAGEHAVEGAYLYK	89.7	5.96	2	1052.52	3	178	207
AN2534	endoarabinanase	41.0462	3	4	7	0.113	SPPTAVASSSYQIAYQPAGEHAVEGAYLYK	90.4	8.3	2	1052.52	3	178	207
AN2534	endoarabinanase	41.0462	3	4	7	0.113	SPPTAVASSSYQIAYQPAGEHAVEGAYLYK	90.9	6.57	2	1052.52	3	178	207
AN2534	endoarabinanase	41.0462	3	4	7	0.113	SPPTAVASSSYQIAYQPAGEHAVEGAYLYK	111	7.77	2	1052.52	3	178	207
AN2534	endoarabinanase	41.0462	3	4	7	0.113	YGNYYYLFFSEGK	40.1	5.85	2	825.88	2	208	220
AN1799	secretory lipase, putative	48.0121	10	13	39	0.267	ALAALGTTVVK	27.4	0.796	2	522.327	2	425	435
AN1799	secretory lipase, putative	48.0121	10	13	39	0.267	ALAALGTTVVK	65.1	3.74	2	522.327	2	425	435
AN1799	secretory lipase, putative	48.0121	10	13	39	0.267	ALAALGTTVVK	66	4.06	2	522.327	2	425	435
AN1799	secretory lipase, putative	48.0121	10	13	39	0.267	GFVVIVPDHLGPR	22.8	0.292	2	469.269	3	157	169
AN1799	secretory lipase, putative	48.0121	10	13	39	0.267	GFVVIVPDHLGPR	30.1	0.0969	2	469.27	3	157	169
AN1799	secretory lipase, putative	48.0121	10	13	39	0.267	GFVVIVPDHLGPR	38.5	0.921	2	703.403	2	157	169
AN1799	secretory lipase, putative	48.0121	10	13	39	0.267	GFVVIVPDHLGPR	33.3	0.347	2	469.27	3	157	169
AN1799	secretory lipase, putative	48.0121	10	13	39	0.267	GFVVIVPDHLGPR	55	1.92	2	703.402	2	157	169
AN1799	secretory lipase, putative	48.0121	10	13	39	0.267	GVNDQISPVK	47.7	1.92	2	528.789	2	348	357
AN1799	secretory lipase, putative	48.0121	10	13	39	0.267	GVNDQISPVK	57.2	1.82	2	528.787	2	348	357
AN1799	secretory lipase, putative	48.0121	10	13	39	0.267	IAGAALGGTVPQIPPVIR	21.3	1.23	2	865.52	2	232	249
AN1799	secretory lipase, putative	48.0121	10	13	39	0.267	IAGAALGGTVPQIPPVIR	28.5	3.02	2	577.349	3	232	249
AN1799	secretory lipase, putative	48.0121	10	13	39	0.267	IAGAALGGTVPQIPPVIR	38.3	1.89	2	577.349	3	232	249
AN1799	secretory lipase, putative	48.0121	10	13	39	0.267	IAGAALGGTVPQIPPVIR	38.9	2.19	2	577.349	3	232	249
AN1799	secretory lipase, putative	48.0121	10	13	39	0.267	IAGAALGGTVPQIPPVIR	44.9	2.09	2	577.35	3	232	249
AN1799	secretory lipase, putative	48.0121	10	13	39	0.267	IAGAALGGTVPQIPPVIR	60.3	4.82	2	865.521	2	232	249
AN1799	secretory lipase, putative	48.0121	10	13	39	0.267	IAGAALGGTVPQIPPVIR	66.2	4.89	2	865.519	2	232	249
AN1799	secretory lipase, putative	48.0121	10	13	39	0.267	IAGAALGGTVPQIPPVIR	73.7	5.23	2	865.522	2	232	249
AN1799	secretory lipase, putative	48.0121	10	13	39	0.267	IPILIYK	22.5	1.77	2	430.287	2	341	347
AN1799	secretory lipase, putative	48.0121	10	13	39	0.267	IPILIYK	38.7	0.569	2	430.286	2	341	347
AN1799	secretory lipase, putative	48.0121	10	13	39	0.267	IPILIYK	29	1.85	2	430.287	2	341	347
AN1799	secretory lipase, putative	48.0121	10	13	39	0.267	IPILIYK	31.5	1.07	2	859.567	1	341	347
AN1799	secretory lipase, putative	48.0121	10	13	39	0.267	IPILIYK	29.4	2.24	2	430.287	2	341	347
AN1799	secretory lipase, putative	48.0121	10	13	39	0.267	IPILIYK	32.2	2.36	2	430.285	2	341	347
AN1799	secretory lipase, putative	48.0121	10	13	39	0.267	IPILIYK	36.4	1.27	2	430.287	2	341	347
AN1799	secretory lipase, putative	48.0121	10	13	39	0.267	IPILIYK	40.7	2.42	2	430.286	2	341	347
AN1799	secretory lipase, putative	48.0121	10	13	39	0.267	IPILIYK	44	2.46	2	430.287	2	341	347
AN1799	secretory lipase, putative	48.0121	10	13	39	0.267	LSGVPVK	32.8	0.0315	2	350.224	2	402	408
AN1799	secretory lipase, putative	48.0121	10	13	39	0.267	LSGVPVKK	32.5	1.31	2	414.271	2	402	409
AN1799	secretory lipase, putative	48.0121	10	13	39	0.267	LSGVPVKK	33.4	2.28	2	414.271	2	402	409
AN1799	secretory lipase, putative	48.0121	10	13	39	0.267	LSGVPVKK	38.2	1.82	2	414.271	2	402	409
AN1799	secretory lipase, putative	48.0121	10	13	39	0.267	SAFLANTLSGQAVLDNVR	58	2.03	2	938.503	2	170	187
AN1799	secretory lipase, putative	48.0121	10	13	39	0.267	SAFLANTLSGQAVLDNVR	98.3	7.12	2	938.503	2	170	187
AN1799	secretory lipase, putative	48.0121	10	13	39	0.267	SAFLANTLSGQAVLDNVR	101	5.55	2	938.503	2	170	187
AN1799	secretory lipase, putative	48.0121	10	13	39	0.267	SAFLANTLSGQAVLDNVR	103	4.6	2	938.503	2	170	187
AN1799	secretory lipase, putative	48.0121	10	13	39	0.267	TQLTGLQDPK	55.7	0.745	2	550.8	2	415	424
AN1799	secretory lipase, putative	48.0121	10	13	39	0.267	TQLTGLQDPK	58.7	1.27	2	550.8	2	415	424
AN1799	secretory lipase, putative	48.0121	10	13	39	0.267	TTDSFGEPIATVTTILIPHNADYTK	55.5	2.42	2	902.461	3	83	107
AN1799	secretory lipase, putative	48.0121	10	13	39	0.267	TTDSFGEPIATVTTILIPHNADYTK	58	2.68	2	902.462	3	83	107
AN11246	unknown protein	31.0706	5	5	8	0.17	ATLFGYIEPFETPIPSETEK	67.6	5.82	2	1135.07	2	186	205
AN11246	unknown protein	31.0706	5	5	8	0.17	ATLFGYIEPFETPIPSETEK	87.7	8.02	2	1135.07	2	186	205
AN11246	unknown protein	31.0706	5	5	8	0.17	GSLPGVGDGR	41	2.27	2	457.738	2	269	278
AN11246	unknown protein	31.0706	5	5	8	0.17	GSLPGVGDGR	60.1	3.72	2	457.739	2	269	278
AN11246	unknown protein	31.0706	5	5	8	0.17	GWEDVR	30.4	-1.04	2	381.184	2	279	284
AN11246	unknown protein	31.0706	5	5	8	0.17	TPDTVAGH	0	2.72	2	399.193	2	102	109
AN11246	unknown protein	31.0706	5	5	8	0.17	TPDTVAGHSVSLK	26.8	0.347	2	437.901	3	102	114
AN11246	unknown protein	31.0706	5	5	8	0.17	TPDTVAGHSVSLK	37.3	1.46	2	437.901	3	102	114
AN3390	pectin methylesterase	34.8594	2	3	10	0.0923	GAQAVALAASGER	28.6	-0.771	2	400.884	3	141	153
AN3390	pectin methylesterase	34.8594	2	3	10	0.0923	GAQAVALAASGER	78.5	4.1	2	600.821	2	141	153
AN3390	pectin methylesterase	34.8594	2	3	10	0.0923	GAQAVALAASGER	90.2	3.74	2	600.823	2	141	153
AN3390	pectin methylesterase	34.8594	2	3	10	0.0923	GAQAVALAASGER	95.2	4.37	2	600.82	2	141	153
AN3390	pectin methylesterase	34.8594	2	3	10	0.0923	GAQAVALAASGER	95.2	5.2	2	600.822	2	141	153
AN3390	pectin methylesterase	34.8594	2	3	10	0.0923	LYLSEISAAVTK	33.7	2.08	2	647.867	2	298	309
AN3390	pectin methylesterase	34.8594	2	3	10	0.0923	LYLSEISAAVTK	84.3	3.18	2	647.865	2	298	309
AN3390	pectin methylesterase	34.8594	2	3	10	0.0923	LYLSEISAAVTK	93.8	2.92	2	647.868	2	298	309
AN3390	pectin methylesterase	34.8594	2	3	10	0.0923	LYLSEISAAVTK	95.1	1.89	2	647.867	2	298	309
AN3390	pectin methylesterase	34.8594	2	3	10	0.0923	LYLSEISAAVTK	104	4.39	2	647.869	2	298	309
AN3390	pectin methylesterase	34.8594	2	3	10	0.0923	TLYAR	20.6	-0.301	2	623.351	1	167	171
AN3390	pectin methylesterase	34.8594	2	3	10	0.0923	TLYAR	26.3	0.229	2	312.18	2	167	171
AN3390	pectin methylesterase	34.8594	2	3	10	0.0923	TLYAR	26.5	0.244	2	312.18	2	167	171
AN3390	pectin methylesterase	34.8594	2	3	10	0.0923	TLYAR	34.5	-0.653	2	312.18	2	167	171
AN3390	pectin methylesterase	34.8594	2	3	10	0.0923	TLYAR	31.1	3.19	2	312.18	2	167	171
AN3390	pectin methylesterase	34.8594	2	3	10	0.0923	TLYAR	29	4.74	2	312.179	2	167	171
AN2366	serine protease similarity, trypsin family	25.4504	2	3	9	0.0924	AGYPGVYSSPAYFR	30	2.19	2	767.872	2	227	240
AN2366	serine protease similarity, trypsin family	25.4504	2	3	9	0.0924	AGYPGVYSSPAYFR	44.8	2.6	2	767.872	2	227	240
AN2366	serine protease similarity, trypsin family	25.4504	2	3	9	0.0924	AGYPGVYSSPAYFR	71	5.41	2	767.872	2	227	240
AN2366	serine protease similarity, trypsin family	25.4504	2	3	9	0.0924	AGYPGVYSSPAYFR	77.1	5.66	2	767.871	2	227	240
AN2366	serine protease similarity, trypsin family	25.4504	2	3	9	0.0924	DFIQQVTGL	31.7	-0.362	2	1020.54	1	241	249
AN2366	serine protease similarity, trypsin family	25.4504	2	3	9	0.0924	DFIQQVTGL	37.1	-0.322	2	1020.54	1	241	249
AN2366	serine protease similarity, trypsin family	25.4504	2	3	9	0.0924	DFIQQVTGL	24.9	1.44	2	510.772	2	241	249
AN2366	serine protease similarity, trypsin family	25.4504	2	3	9	0.0924	DFIQQVTGL	49.5	0.638	2	510.772	2	241	249
AN2366	serine protease similarity, trypsin family	25.4504	2	3	9	0.0924	DFIQQVTGL	52.2	1.77	2	510.772	2	241	249
AN5311	tyrosinase, putative	42.3863	6	6	19	0.151	GYQPYWSWPK	37.3	3.12	2	656.311	2	144	153
AN5311	tyrosinase, putative	42.3863	6	6	19	0.151	GYQPYWSWPK	40.8	2.04	2	656.313	2	144	153
AN5311	tyrosinase, putative	42.3863	6	6	19	0.151	IDPSFAPGAR	24.6	0.699	2	515.77	2	89	98
AN5311	tyrosinase, putative	42.3863	6	6	19	0.151	IDPSFAPGAR	26.9	0.796	2	515.769	2	89	98
AN5311	tyrosinase, putative	42.3863	6	6	19	0.151	IDPSFAPGAR	33.2	0.721	2	515.77	2	89	98
AN5311	tyrosinase, putative	42.3863	6	6	19	0.151	IDPSFAPGAR	38	1.72	2	515.769	2	89	98
AN5311	tyrosinase, putative	42.3863	6	6	19	0.151	IDPSFAPGAR	51.6	2.07	2	515.77	2	89	98
AN5311	tyrosinase, putative	42.3863	6	6	19	0.151	qVEYQFVKPR	54	1.55	2	638.838	2	38	47
AN5311	tyrosinase, putative	42.3863	6	6	19	0.151	REWGALSK	26.3	0.495	2	473.759	2	62	69
AN5311	tyrosinase, putative	42.3863	6	6	19	0.151	TTIGEFQDR	28.3	0	2	533.762	2	263	271
AN5311	tyrosinase, putative	42.3863	6	6	19	0.151	TTIGEFQDR	60.9	1.52	2	533.763	2	263	271
AN5311	tyrosinase, putative	42.3863	6	6	19	0.151	TTIGEFQDR	62.9	2.17	2	533.762	2	263	271
AN5311	tyrosinase, putative	42.3863	6	6	19	0.151	TTIGEFQDR	79.8	2.68	2	533.763	2	263	271
AN5311	tyrosinase, putative	42.3863	6	6	19	0.151	TTIGEFQDR	80	1.8	2	533.761	2	263	271
AN5311	tyrosinase, putative	42.3863	6	6	19	0.151	TTIGEFQDR	83.9	2.7	2	533.764	2	263	271
AN5311	tyrosinase, putative	42.3863	6	6	19	0.151	VFWTWQNLAPR	35.7	0.796	2	709.373	2	318	328
AN5311	tyrosinase, putative	42.3863	6	6	19	0.151	VFWTWQNLAPR	50.3	2.96	2	709.373	2	318	328
AN5311	tyrosinase, putative	42.3863	6	6	19	0.151	VFWTWQNLAPR	59.1	1.8	2	709.373	2	318	328
AN5311	tyrosinase, putative	42.3863	6	6	19	0.151	VFWTWQNLAPR	68.4	2.64	2	709.373	2	318	328
AN7691	phosphoesterase superfamily protein	49.829	5	5	13	0.123	ARDDTIEVLPEPEAF	0	4.12	2	851.422	2	436	450
AN7691	phosphoesterase superfamily protein	49.829	5	5	13	0.123	ARDDTIEVLPEPEAF	0	4.68	2	851.423	2	436	450
AN7691	phosphoesterase superfamily protein	49.829	5	5	13	0.123	GFAHEQmR	30.9	1.27	2	496.224	2	133	140
AN7691	phosphoesterase superfamily protein	49.829	5	5	13	0.123	GFAHEQmR	32.5	2.17	2	496.224	2	133	140
AN7691	phosphoesterase superfamily protein	49.829	5	5	13	0.123	GFAHEQmR	37.4	2.19	2	496.225	2	133	140
AN7691	phosphoesterase superfamily protein	49.829	5	5	13	0.123	GFAHEQmR	40.9	2.18	2	496.224	2	133	140
AN7691	phosphoesterase superfamily protein	49.829	5	5	13	0.123	IPTLLISPWVAK	54.2	3.27	2	669.414	2	372	383
AN7691	phosphoesterase superfamily protein	49.829	5	5	13	0.123	IPTLLISPWVAK	61.9	3.62	2	669.414	2	372	383
AN7691	phosphoesterase superfamily protein	49.829	5	5	13	0.123	SVYDALR	24.7	1.19	2	412.221	2	308	314
AN7691	phosphoesterase superfamily protein	49.829	5	5	13	0.123	SVYDALR	18.7	1.39	2	412.22	2	308	314
AN7691	phosphoesterase superfamily protein	49.829	5	5	13	0.123	VEHAASFEHLITAR	24	0.824	2	395.959	4	422	435
AN7691	phosphoesterase superfamily protein	49.829	5	5	13	0.123	VEHAASFEHLITAR	25.9	0.319	2	395.96	4	422	435
AN7691	phosphoesterase superfamily protein	49.829	5	5	13	0.123	VEHAASFEHLITAR	26.5	0.244	2	395.96	4	422	435
AN4041	conserved hypothetical protein	21.153	2	2	2	0.155	ANTGGLAWIQSLVGFR	92.2	5.85	2	845.46	2	60	75
AN4041	conserved hypothetical protein	21.153	2	2	2	0.155	LDLPDDIYPDDITK	89.1	4.62	2	816.905	2	76	89
AN4055	acid phosphatase PHOa	45.3892	5	8	33	0.106	KHNPLILYDSVAENDmR	75	4.17	2	677.672	3	164	180
AN4055	acid phosphatase PHOa	45.3892	5	8	33	0.106	KHNPLILYDSVAENDmR	77.2	3.6	2	677.672	3	164	180
AN4055	acid phosphatase PHOa	45.3892	5	8	33	0.106	SGYNEDVDATR	69.6	4.21	2	613.767	2	393	403
AN4055	acid phosphatase PHOa	45.3892	5	8	33	0.106	SGYNEDVDATR	71.1	4.66	2	613.769	2	393	403
AN4055	acid phosphatase PHOa	45.3892	5	8	33	0.106	SGYNEDVDATR	73.3	4.54	2	613.768	2	393	403
AN4055	acid phosphatase PHOa	45.3892	5	8	33	0.106	SGYNEDVDATR	76.1	3.48	2	613.769	2	393	403
AN4055	acid phosphatase PHOa	45.3892	5	8	33	0.106	SGYNEDVDATR	80	4.72	2	613.769	2	393	403
AN4055	acid phosphatase PHOa	45.3892	5	8	33	0.106	SGYNEDVDATR	84.7	3.48	2	613.769	2	393	403
AN4055	acid phosphatase PHOa	45.3892	5	8	33	0.106	SGYNEDVDATR	91.8	3.92	2	613.768	2	393	403
AN4055	acid phosphatase PHOa	45.3892	5	8	33	0.106	SGYNEDVDATRK	39	2.92	2	452.213	3	393	404
AN4055	acid phosphatase PHOa	45.3892	5	8	33	0.106	SGYNEDVDATRK	49.4	3.31	2	677.816	2	393	404
AN4055	acid phosphatase PHOa	45.3892	5	8	33	0.106	SGYNEDVDATRK	42.3	2.72	2	452.212	3	393	404
AN4055	acid phosphatase PHOa	45.3892	5	8	33	0.106	SGYNEDVDATRK	51.3	3.06	2	677.815	2	393	404
AN4055	acid phosphatase PHOa	45.3892	5	8	33	0.106	SGYNEDVDATRK	43.5	2.72	2	452.212	3	393	404
AN4055	acid phosphatase PHOa	45.3892	5	8	33	0.106	SGYNEDVDATRK	48.6	3.17	2	452.213	3	393	404
AN4055	acid phosphatase PHOa	45.3892	5	8	33	0.106	TGYVNYK	24.5	-0.23	2	422.715	2	317	323
AN4055	acid phosphatase PHOa	45.3892	5	8	33	0.106	TGYVNYK	26.8	0.678	2	422.714	2	317	323
AN4055	acid phosphatase PHOa	45.3892	5	8	33	0.106	TGYVNYK	28.3	0.481	2	844.423	1	317	323
AN4055	acid phosphatase PHOa	45.3892	5	8	33	0.106	TGYVNYK	29.2	0.041	2	422.713	2	317	323
AN4055	acid phosphatase PHOa	45.3892	5	8	33	0.106	TGYVNYK	35.2	0.721	2	422.713	2	317	323
AN4055	acid phosphatase PHOa	45.3892	5	8	33	0.106	TGYVNYK	35.6	0.194	2	422.714	2	317	323
AN4055	acid phosphatase PHOa	45.3892	5	8	33	0.106	TGYVNYK	30.4	0.699	2	844.421	1	317	323
AN4055	acid phosphatase PHOa	45.3892	5	8	33	0.106	VDTTNLR	26.4	0.201	2	818.44	1	324	330
AN4055	acid phosphatase PHOa	45.3892	5	8	33	0.106	VDTTNLR	29	0.77	2	409.722	2	324	330
AN4055	acid phosphatase PHOa	45.3892	5	8	33	0.106	VDTTNLR	28.9	0.201	2	818.438	1	324	330
AN4055	acid phosphatase PHOa	45.3892	5	8	33	0.106	VDTTNLR	30.4	-0.255	2	818.438	1	324	330
AN4055	acid phosphatase PHOa	45.3892	5	8	33	0.106	VDTTNLR	34.3	0.0555	2	818.441	1	324	330
AN4055	acid phosphatase PHOa	45.3892	5	8	33	0.106	VDTTNLR	40.3	0.125	2	818.44	1	324	330
AN4055	acid phosphatase PHOa	45.3892	5	8	33	0.106	VDTTNLR	37.3	0	2	409.722	2	324	330
AN4055	acid phosphatase PHOa	45.3892	5	8	33	0.106	VDTTNLR	38.3	0.398	2	409.723	2	324	330
AN4055	acid phosphatase PHOa	45.3892	5	8	33	0.106	VDTTNLR	54	1.12	2	409.722	2	324	330
AN4055	acid phosphatase PHOa	45.3892	5	8	33	0.106	VDTTNLR	48.6	1.33	2	409.722	2	324	330
AN4055	acid phosphatase PHOa	45.3892	5	8	33	0.106	VDTTNLR	54.2	1.21	2	409.722	2	324	330
AN2395	hydrolase, putative	68.5063	18	29	81	0.295	AcDELGLLVIQDmPSmPLR	65.3	4.77	2	730.692	3	383	401
AN2395	hydrolase, putative	68.5063	18	29	81	0.295	AcDELGLLVIQDmPSmPLR	81.8	5.33	2	1095.54	2	383	401
AN2395	hydrolase, putative	68.5063	18	29	81	0.295	AcDELGLLVIQDmPSmPLR	70.6	4.13	2	730.693	3	383	401
AN2395	hydrolase, putative	68.5063	18	29	81	0.295	AHYLLSELTEQVTK	25.3	0.167	2	544.625	3	549	562
AN2395	hydrolase, putative	68.5063	18	29	81	0.295	AHYLLSELTEQVTK	34.5	1.59	2	544.626	3	549	562
AN2395	hydrolase, putative	68.5063	18	29	81	0.295	AHYLLSELTEQVTK	38.8	1.89	2	544.627	3	549	562
AN2395	hydrolase, putative	68.5063	18	29	81	0.295	AHYLLSELTEQVTK	91.7	3.85	2	816.437	2	549	562
AN2395	hydrolase, putative	68.5063	18	29	81	0.295	AHYLLSELTEQVTK	99.5	4	2	816.437	2	549	562
AN2395	hydrolase, putative	68.5063	18	29	81	0.295	DLGFNmVR	25.1	-1.61	2	967.47	1	363	370
AN2395	hydrolase, putative	68.5063	18	29	81	0.295	DLGFNMVR	27.2	0.00877	2	951.473	1	363	370
AN2395	hydrolase, putative	68.5063	18	29	81	0.295	DLGFNmVR	30.3	1.43	2	484.238	2	363	370
[truncated: 5,621 more rows]
